# Supplementary material for: Metabolome and Transcriptome Integrated Analysis of Mulberry Leaves for Insight into the Formation of Bitter Taste
Source: Genes (Basel). 2023 Jun 17;14(6):1282. doi: 10.3390/genes14061282 (PMC10298079; doi:10.3390/genes14061282)
Supplement: Supplementary file 1 [file genes-14-01282-s001.zip]

Archive with 7 entries (7 files):
- Figure S1.png
- Figure S2.png
- Table S1.xlsx
- Table S2.xlsx
- Table S3.xlsx
- Table S4.xlsx
- Table S5.xlsx
