# Supplementary material for: Metabolome and Transcriptome Integrated Analysis of Mulberry Leaves for Insight into the Formation of Bitter Taste
Source: Genes (Basel). 2023 Jun 17;14(6):1282. doi: 10.3390/genes14061282 (PMC10298079; doi:10.3390/genes14061282)
Supplement: Supplementary file 1 [file genes-14-01282-s001.zip › Table S1.xlsx]

## Sheet: Sheet4
Table S1.Bitter Taste Evaluation Scores of Young Leaves from 27 Mulberry Resources
Mulberry resources	test 1	test 2	test 3	test 4	test 5	test 6	test 7	mean	error	significant(P<0.05)
E No.13	5	4	6	5	5	5	5	5	0.57735	ij
E No.14	4	3	2	5	5	4	3	3.71429	1.1127	cdefghi
E No.15	3	2	3	4	4	3	3	3.14286	0.690066	bcdefg
E No.16	3	4	4	2	3	2	3	3	0.816497	bcdef
Bai400	3	3	4	5	3	2	3	3.28571	0.95119	bcdefgh
Bai436	1	1	1	2	1	1	2	1.28571	0.48795	a
Guangdong135	5	5	5	4	6	3	4	4.57143	0.9759	fghij
Bai180	6	6	6	4	7	7	7	6.14286	1.06904	jk
Wuzisang	5	4	6	4	5	5	5	4.85714	0.690066	hij
Bai181	2	3	2	1	1	3	3	2.14286	0.899735	abc
Lu192	2	4	5	1	2	1	2	2.42857	1.51186	abcd
Bai185	2	3	2	2	2	1	2	2	0.57735	ab
Bai430	4	3	2	4	5	6	5	4.14286	1.34519	efghi
Bai136	4	4	3	3	4	5	4	3.85714	0.690066	defghi
Bai154	2	3	2	1	3	4	2	2.42857	0.9759	abcd
Luwangda No.1	5	5	5	6	4	5	3	4.71429	0.95119	ghij
Dabaiya	8	8	7	7	8	8	8	7.71429	0.48795	kl
Baizhengzhu	6	7	5	7	6	8	8	6.71429	1.1127	k
Ribentiancheng	7	8	6	8	7	8	7	7.28571	0.755929	kl
Anza No.8	4	5	3	4	5	3	4	4	0.816497	defghi
Yueshenda10	3	2	2	3	4	4	3	3	0.816497	bcdef
Guisangyou12	2	2	2	1	3	3	2	2.14286	0.690066	abc
Taiwan No.2	5	5	5	4	6	5	5	5	0.57735	ij
Hongguo No.1	3	3	3	2	2	3	4	2.85714	0.690066	abcde
Yunguo No.1	3	4	4	3	3	3	3	3.28571	0.48795	bcdefgh
Cushen No.1	3	2	3	2	2	3	4	2.71429	0.755929	abcde
Guihuami	3	2	3	3	2	2	3	2.57143	0.534522	abcde
Suguo	3	4	3	4	4	3	3	3.42857	0.534522	bcdefghi
Heyebai	9	8	9	9	8	8	9	8.57143	0.534522	l
Aoyv	5	3	3	4	4	3	4	3.71429	0.755929	cdefghi
