# Supplementary material for: Metabolome and Transcriptome Integrated Analysis of Mulberry Leaves for Insight into the Formation of Bitter Taste
Source: Genes (Basel). 2023 Jun 17;14(6):1282. doi: 10.3390/genes14061282 (PMC10298079; doi:10.3390/genes14061282)
Supplement: Supplementary file 1 [file genes-14-01282-s001.zip › Table S2.xlsx]

## Sheet: Sheet1
ID	B1_fpkm	B2_fpkm	B3_fpkm	H1_fpkm	H2_fpkm	H3_fpkm	chr	start	end	strand	gene_name	gene_description	KEGG	KEGG pathway	NR	Swissprot	Tremble	KOG	GO	Pfam
gene-LOC112090253	0.21	0.35	0.34	0.3	0.28	0.4	NW_010361020.1	678937	680995	-	LOC112090253	--	K09060 plant G-box-binding factor | (RefSeq) G-box-binding factor 1-like (A)	--	G-box-binding factor 1 [Morus notabilis]	--	SubName: Full=G-box-binding factor 1 {ECO:0000313|EMBL:EXB63604.1};	--	GO:0003700,DNA-binding transcription factor activity	--
gene-LOC112090254	16.11	14.62	14.54	8.91	8.42	9.79	NW_010358348.1	387420	389002	+	LOC112090254	--	K10268 F-box and leucine-rich repeat protein 2/20 | (RefSeq) F-box/LRR-repeat protein 12 (A)	--	hypothetical protein L484_013769 [Morus notabilis]	RecName: Full=Uncharacterized protein At4g08330, chloroplastic; Flags: Precursor;	SubName: Full=Uncharacterized protein {ECO:0000313|EMBL:EXB40466.1};	--	GO:0009507,chloroplast; GO:0005886,plasma membrane	PF01907.19:Ribosomal protein L37e
gene-LOC112090255	1.13	1.29	0.96	1.33	0.56	0.61	NW_010363199.1	50666	53491	-	LOC112090255	--	--	--	B3 domain-containing protein [Morus notabilis]	RecName: Full=B3 domain-containing protein Os02g0598200;	SubName: Full=B3 domain-containing protein {ECO:0000313|EMBL:EXB90585.1};	--	GO:0005634,nucleus; GO:0003677,DNA binding; GO:0006355,regulation of transcription, DNA-templated; GO:0006351,transcription, DNA-templated	PF02362.21:B3 DNA binding domain
gene-LOC112090256	0.61	0.47	0.96	2.78	3.97	5.23	NW_010357396.1	302232	304983	-	LOC112090256	--	--	--	hypothetical protein L484_012525 [Morus notabilis]	--	SubName: Full=Uncharacterized protein {ECO:0000313|EMBL:EXB32794.1};	--	--	--
gene-LOC112090257	36.85	42.34	30.23	28.32	22.39	23.13	NW_010362833.1	404322	408047	+	LOC112090257	--	K04498 E1A/CREB-binding protein [EC:2.3.1.48] | (RefSeq) histone acetyltransferase HAC1-like (A)	--	BTB/POZ and TAZ domain-containing protein 3 [Morus notabilis]	RecName: Full=BTB/POZ and TAZ domain-containing protein 3; AltName: Full=BTB and TAZ domain protein 3;	SubName: Full=BTB/POZ and TAZ domain-containing protein 3 {ECO:0000313|EMBL:EXB88303.1};	CREB binding protein/P300 and related TAZ Zn-finger proteins	GO:0005737,cytoplasm; GO:0005634,nucleus; GO:0019005,SCF ubiquitin ligase complex; GO:0005516,calmodulin binding; GO:0004402,histone acetyltransferase activity; GO:0003712,transcription coregulator activity; GO:0031625,ubiquitin protein ligase binding; GO:0008270,zinc ion binding; GO:0009553,embryo sac development; GO:0009555,pollen development; GO:0043161,proteasome-mediated ubiquitin-dependent …	PF00651.31:BTB/POZ domain
gene-LOC112090258	11.71	10.73	12.99	11.41	12.28	11.29	NW_010367917.1	103402	112227	+	LOC112090258	--	K01892 histidyl-tRNA synthetase [EC:6.1.1.21] | (RefSeq) histidine--tRNA ligase, cytoplasmic (A)	ko00970: Aminoacyl-tRNA biosynthesis	Histidine--tRNA ligase [Morus notabilis]	RecName: Full=Histidine--tRNA ligase, cytoplasmic {ECO:0000305}; EC=6.1.1.21 {ECO:0000305}; AltName: Full=Histidyl-tRNA synthetase {ECO:0000305}; Short=HisRS {ECO:0000305};	SubName: Full=Histidine--tRNA ligase {ECO:0000313|EMBL:EXC32457.1};	Histidyl-tRNA synthetase	GO:0005829,cytosol; GO:0005739,mitochondrion; GO:0005524,ATP binding; GO:0004821,histidine-tRNA ligase activity; GO:0006427,histidyl-tRNA aminoacylation; GO:0032543,mitochondrial translation	PF13393.6:Histidyl-tRNA synthetase
gene-LOC112090259	5.33	6.51	7.17	6.03	4.72	6.01	NW_010360036.1	578013	580918	+	LOC112090259	--	K09495 T-complex protein 1 subunit gamma | (RefSeq) T-complex protein 1 subunit gamma (A)	--	Wall-associated receptor kinase 2 [Morus notabilis]	RecName: Full=T-complex protein 1 subunit gamma {ECO:0000303|PubMed:11599560}; Short=TCP-1-gamma {ECO:0000303|PubMed:11599560}; AltName: Full=CCT-gamma {ECO:0000303|PubMed:11599560}; AltName: Full=Chaperonin CCT3 {ECO:0000303|PubMed:21868675};	RecName: Full=T-complex protein 1 subunit gamma {ECO:0000256|RuleBase:RU004191};	Chaperonin complex component, TCP-1 gamma subunit (CCT3)	GO:0005832,chaperonin-containing T-complex; GO:0005829,cytosol; GO:0005524,ATP binding; GO:0044183,protein binding involved in protein folding; GO:0051082,unfolded protein binding; GO:0006458,'de novo' protein folding; GO:0061077,chaperone-mediated protein folding	PF00118.24:TCP-1/cpn60 chaperonin family
gene-LOC112090260	1.23	1.38	1.34	0.77	0.49	0.46	NW_010356821.1	122117	123577	+	LOC112090260	--	--	--	hypothetical protein L484_005187 [Morus notabilis]	--	SubName: Full=Uncharacterized protein {ECO:0000313|EMBL:EXB24808.1};	--	--	--
gene-LOC112090261	3.79	3.97	4.97	3.02	2.59	3.2	NW_010358624.1	329592	332766	+	LOC112090261	--	K15271 ATP-dependent DNA helicase HFM1/MER3 [EC:3.6.4.12] | (RefSeq) ATP-dependent DNA helicase MER3 homolog (A)	--	Putative pentatricopeptide repeat-containing protein [Morus notabilis]	RecName: Full=Putative pentatricopeptide repeat-containing protein At1g77010, mitochondrial; Flags: Precursor;	SubName: Full=Putative pentatricopeptide repeat-containing protein {ECO:0000313|EMBL:EXB42572.1};	FOG: PPR repeat	GO:0043231,intracellular membrane-bounded organelle; GO:0005739,mitochondrion; GO:0004519,endonuclease activity; GO:0003723,RNA binding; GO:0009451,RNA modification	PF01535.20:PPR repeat
gene-LOC112090262	4.64	4.79	3.47	2.92	3.17	3.91	NW_010358085.1	250148	252572	+	LOC112090262	--	K11138 telomere-associated protein RIF1 | (RefSeq) uncharacterized protein LOC107428164 (A)	--	hypothetical protein L484_011175 [Morus notabilis]	--	SubName: Full=Uncharacterized protein {ECO:0000313|EMBL:EXB39015.1};	--	--	PF12231.8:Rap1-interacting factor 1 N terminal
gene-LOC112090263	0	0	0.03	0	0	0	--	--	--	--	--	--	--	--
gene-LOC112090265	8.84	8.02	12.18	11.43	12.27	10.79	NW_010360493.1	154237	155678	-	LOC112090265	--	--	--	hypothetical protein L484_011385 [Morus notabilis]	--	SubName: Full=Uncharacterized protein {ECO:0000313|EMBL:EXB57298.1};	--	--	--
gene-LOC112090266	0.59	2.04	0.57	0.12	0.29	0.22	NW_010361195.1	554190	560443	-	LOC112090266	--	--	--	hypothetical protein L484_017788 [Morus notabilis]	--	SubName: Full=Uncharacterized protein {ECO:0000313|EMBL:EXB66548.1};	--	--	--
gene-LOC112090268	32	35.69	33.29	42.02	46.8	45.39	NW_010356390.1	6	470	+	LOC112090268	--	K12951 cobalt/nickel-transporting P-type ATPase D [EC:3.6.3.-] | (RefSeq) hypothetical protein (A)	--	Guanine deaminase [Morus notabilis]	RecName: Full=tRNA(adenine(34)) deaminase, chloroplastic; Short=TADA; EC=3.5.4.33; AltName: Full=tRNA adenosine deaminase arginine; AltName: Full=tRNA arginine adenosine deaminase; Flags: Precursor;	SubName: Full=Guanine deaminase {ECO:0000313|EMBL:EXB39210.1};	Cytosine deaminase FCY1 and related enzymes	GO:0009507,chloroplast; GO:0005886,plasma membrane; GO:0046872,metal ion binding; GO:0008251,tRNA-specific adenosine deaminase activity; GO:0002100,tRNA wobble adenosine to inosine editing	PF00383.23:Cytidine and deoxycytidylate deaminase zinc-binding region
gene-LOC112090269	0	0.07	0.07	0.07	0.35	0.33	NW_010358037.1	137401	140003	-	LOC112090269	--	K23490 cytochrome b5 | (RefSeq) cytochrome b5 (A)	--	hypothetical protein L484_027988 [Morus notabilis]	RecName: Full=Cytochrome b5;	SubName: Full=Uncharacterized protein {ECO:0000313|EMBL:EXC30809.1};	Cytochrome b5	GO:0005789,endoplasmic reticulum membrane; GO:0016021,integral component of membrane; GO:0031090,organelle membrane; GO:0020037,heme binding; GO:0046872,metal ion binding; GO:0055114,oxidation-reduction process	--
gene-LOC112090270	13.83	12.76	10.71	13.07	14.22	12.32	NW_010358037.1	17343	20092	-	LOC112090270	--	--	--	PREDICTED: transmembrane protein 230 isoform X2 [Ziziphus jujuba]	--	SubName: Full=Uncharacterized protein {ECO:0000313|EMBL:OMP00986.1};	Predicted membrane protein	GO:0016021,integral component of membrane	PF05915.12:Eukaryotic protein of unknown function (DUF872)
gene-LOC112090278	0.44	0.29	1.27	1.78	2.27	2.84	NW_010358049.1	1081	1950	-	LOC112090278	--	K10418 dynein light chain LC8-type | (RefSeq) dynein light chain 1, cytoplasmic-like (A)	--	Cell number regulator 6 [Morus notabilis]	RecName: Full=Dynein 8 kDa light chain, flagellar outer arm;	SubName: Full=Cell number regulator 6 {ECO:0000313|EMBL:EXC36300.1};	Dynein light chain type 1	GO:0005930,axoneme; GO:0097014,ciliary plasm; GO:0030286,dynein complex; GO:0005874,microtubule; GO:0031514,motile cilium; GO:0003774,motor activity; GO:0007017,microtubule-based process; GO:0044458,motile cilium assembly	PF01221.18:Dynein light chain type 1
gene-LOC112090279	0	0.14	0	0	0	0	NW_010358050.1	75060	76111	-	LOC112090279	--	--	--	--	--	--	--	--	--
gene-LOC112090288	0	0	0	0	0.04	0	NW_010358054.1	309127	313424	-	LOC112090288	--	K12501 homogentisate solanesyltransferase [EC:2.5.1.117] | (RefSeq) homogentisate solanesyltransferase, chloroplastic (A)	ko00130: Ubiquinone and other terpenoid-quinone biosynthesis	Homogentisate phytyltransferase 2 [Morus notabilis]	RecName: Full=Homogentisate solanesyltransferase, chloroplastic; Short=AtHST; EC=2.5.1.117; AltName: Full=Homogentisate phytyltransferase 2; Short=AtHPT2; AltName: Full=Vitamin E pathway gene 2-2 protein; Short=AtVTE2-2; Flags: Precursor;	SubName: Full=Homogentisate phytyltransferase 2 {ECO:0000313|EMBL:EXB38295.1};	--	GO:0031969,chloroplast membrane; GO:0016021,integral component of membrane; GO:0102661,homogentisate solanyltransferase activity	PF01040.18:UbiA prenyltransferase family
gene-LOC112090294	12.42	12.59	12.29	11.78	16.1	12.53	NW_010358059.1	85022	90712	+	LOC112090294	--	K22684 metacaspase-1 [EC:3.4.22.-] | (RefSeq) metacaspase-1 (A)	--	hypothetical protein L484_008014 [Morus notabilis]	RecName: Full=Metacaspase-1; Short=AtMC1; EC=3.4.22.-; AltName: Full=Metacaspase 1b; Short=AtMCP1b; AltName: Full=Protein LSD ONE LIKE 3;	SubName: Full=Uncharacterized protein {ECO:0000313|EMBL:EXB38356.1};	Metacaspase involved in regulation of apoptosis	GO:0004197,cysteine-type endopeptidase activity; GO:0006952,defense response; GO:0043068,positive regulation of programmed cell death	PF00656.22:Caspase domain
gene-LOC112090295	13.42	10.58	10.47	15.6	18.81	18.57	NW_010358059.1	230	2504	+	LOC112090295	--	K18185 cytochrome c oxidase assembly protein subunit 23 | (RefSeq) cytochrome c oxidase-assembly factor COX23, mitochondrial (A)	--	PREDICTED: cytochrome c oxidase-assembly factor COX23, mitochondrial [Juglans regia]	--	SubName: Full=cytochrome c oxidase-assembly factor COX23, mitochondrial {ECO:0000313|RefSeq:XP_018819229.1};	Uncharacterized conserved protein	--	PF06747.13:CHCH domain
gene-LOC112090296	1.28	1.66	1.29	1.41	1.73	1.84	--	--	--	--	--	--	--	--
gene-LOC112090297	0.44	0.43	1.19	0	0	0	NW_010358062.1	328510	330150	-	LOC112090297	--	K04079 molecular chaperone HtpG | (RefSeq) heat shock cognate protein 80-like (A)	ko04141: Protein processing in endoplasmic reticulum; ko04626: Plant-pathogen interaction	Retrovirus-related Pol polyprotein from transposon 297 [Morus notabilis]	--	SubName: Full=Retrovirus-related Pol polyprotein from transposon 297 {ECO:0000313|EMBL:EXC01431.1};	FOG: Transposon-encoded proteins with TYA, reverse transcriptase, integrase domains in various combinations	--	PF03732.17:Retrotransposon gag protein
gene-LOC112090299	0.1	0.3	0.03	0.07	0.07	0.48	NW_010358062.1	615584	620368	-	LOC112090299	--	K14766 nucleolar protein 14 | (RefSeq) mitotic apparatus protein p62-like (A)	--	Enhancer of mRNA-decapping protein 4 [Morus notabilis]	--	SubName: Full=Enhancer of mRNA-decapping protein 4 {ECO:0000313|EMBL:EXB64623.1};	Predicted membrane protein	--	PF00078.27:Reverse transcriptase (RNA-dependent DNA polymerase)
gene-LOC112090302	11.96	14.54	11.85	14.45	14.15	16.6	NW_010358062.1	109754	113695	+	LOC112090302	--	K13430 serine/threonine-protein kinase PBS1 [EC:2.7.11.1] | (RefSeq) LOC109759178; probable serine/threonine-protein kinase PBL7 (A)	ko04626: Plant-pathogen interaction	PREDICTED: probable receptor-like protein kinase At1g49730 isoform X2 [Ziziphus jujuba]	RecName: Full=Probable receptor-like protein kinase At1g49730; EC=2.7.11.1; Flags: Precursor;	SubName: Full=LRR-RLK {ECO:0000313|EMBL:AMM42975.1};	Serine/threonine protein kinase	GO:0016021,integral component of membrane; GO:0005886,plasma membrane; GO:0005524,ATP binding; GO:0004674,protein serine/threonine kinase activity	PF07714.17:Protein tyrosine kinase
gene-LOC112090303	10.64	10.82	11.21	10.11	9.98	8.91	NW_010358063.1	36761	40201	+	LOC112090303	--	K22378 E3 ubiquitin-protein ligase RNF181 [EC:2.3.2.27] | (RefSeq) E3 ubiquitin-protein ligase At3g02290-like (A)	--	PREDICTED: E3 ubiquitin-protein ligase At3g02290-like [Ziziphus jujuba]	RecName: Full=E3 ubiquitin-protein ligase At3g02290; EC=2.3.2.27; AltName: Full=RING finger protein At3g02290; AltName: Full=RING-type E3 ubiquitin transferase At3g02290 {ECO:0000305};	SubName: Full=Uncharacterized protein {ECO:0000313|EMBL:EMJ25107.1};	FOG: Predicted E3 ubiquitin ligase	GO:0005737,cytoplasm; GO:0061630,ubiquitin protein ligase activity; GO:0008270,zinc ion binding; GO:0043161,proteasome-mediated ubiquitin-dependent protein catabolic process; GO:0000209,protein polyubiquitination; GO:0042787,NA	PF12678.7:RING-H2 zinc finger domain
gene-LOC112090305	63.97	68.63	65.84	60.04	64.01	56.49	NW_010358064.1	15148	17600	+	LOC112090305	--	K23870 putative pectin methyltransferase [EC:2.1.1.-] | (RefSeq) probable pectin methyltransferase QUA2 (A)	--	5'-adenylylsulfate reductase-like 4 [Morus notabilis]	RecName: Full=5'-adenylylsulfate reductase-like 4; AltName: Full=Adenosine 5'-phosphosulfate reductase-like 4; Short=APR-like 4; Short=AtAPRL4; Flags: Precursor;	SubName: Full=5'-adenylylsulfate reductase-like 4 {ECO:0000313|EMBL:EXB38514.1};	Thioredoxin	GO:0005783,endoplasmic reticulum; GO:0016021,integral component of membrane; GO:0003756,protein disulfide isomerase activity; GO:0045454,cell redox homeostasis; GO:0006457,protein folding; GO:0034976,response to endoplasmic reticulum stress	PF00085.20:Thioredoxin
gene-LOC112090308	4.72	6.76	5.37	4.56	3.82	4.32	NW_010358070.1	71545	75524	+	LOC112090308	--	--	--	--	--	--	--	--	--
gene-LOC112090310	0	0	0.04	0.33	0.13	0.13	NW_010358071.1	17155	49029	-	LOC112090310	--	K17500 integrin-linked kinase-associated serine/threonine phosphatase 2C [EC:3.1.3.16] | (RefSeq) WAT1-related protein At3g18200 isoform X1 (A)	--	Auxin-induced protein 5NG4 [Morus notabilis]	RecName: Full=WAT1-related protein At5g64700;	RecName: Full=WAT1-related protein {ECO:0000256|RuleBase:RU363077};	--	GO:0016021,integral component of membrane; GO:0005886,plasma membrane; GO:0022857,transmembrane transporter activity	PF00892.20:EamA-like transporter family
gene-LOC112090313	0.33	0.4	0.17	2.38	3.94	3.07	NW_010358072.1	181836	185480	+	LOC112090313	--	K04420 mitogen-activated protein kinase kinase kinase 2 [EC:2.7.11.25] | (RefSeq) mitogen-activated protein kinase kinase kinase YODA-like (A)	--	Mitogen-activated protein kinase kinase kinase A [Morus notabilis]	RecName: Full=Mitogen-activated protein kinase kinase kinase 5 {ECO:0000303|PubMed:27679653}; EC=2.7.11.25 {ECO:0000269|PubMed:27679653}; AltName: Full=MAP3K gamma protein kinase {ECO:0000303|PubMed:10095117}; Short=AtMAP3Kgamma {ECO:0000303|PubMed:10095117};	SubName: Full=Mitogen-activated protein kinase kinase kinase A {ECO:0000313|EMBL:EXB38635.1};	MEKK and related serine/threonine protein kinases	GO:0005829,cytosol; GO:0005886,plasma membrane; GO:0005524,ATP binding; GO:0004709,MAP kinase kinase kinase activity; GO:0004674,protein serine/threonine kinase activity; GO:0000187,activation of MAPK activity; GO:0032147,activation of protein kinase activity; GO:0071323,cellular response to chitin; GO:0006952,defense response; GO:0046777,protein autophosphorylation; GO:2000071,regulation of defe…	PF00069.25:Protein kinase domain
gene-LOC112090314	16.3	13.84	15.47	15.25	11.7	13.96	NW_010358072.1	96621	99609	+	LOC112090314	--	K03100 signal peptidase I [EC:3.4.21.89] | (RefSeq) uncharacterized protein LOC103955500 (A)	ko03060: Protein export	putative thylakoidal processing peptidase 2 [Morus notabilis]	--	SubName: Full=Putative thylakoidal processing peptidase 2 {ECO:0000313|EMBL:EXB38625.1};	--	GO:0016021,integral component of membrane; GO:0008236,serine-type peptidase activity	--
gene-LOC112090317	8.79	7.91	8.05	5.36	4.91	5.45	NW_010358072.1	366878	371752	-	LOC112090317	--	--	--	CHD3-type chromatin-remodeling factor PICKLE [Morus notabilis]	--	SubName: Full=CHD3-type chromatin-remodeling factor PICKLE {ECO:0000313|EMBL:EXB38650.1};	--	GO:0005634,nucleus; GO:0005524,ATP binding	PF10536.9:Plant mobile domain
gene-LOC112090320	53.52	45.24	56.61	55.56	55.68	59.21	NW_010358078.1	157431	160613	+	LOC112090320	--	K09184 GATA-binding protein, other eukaryote | (RefSeq) GATA transcription factor 11-like (A)	--	Protein-tyrosine sulfotransferase [Morus notabilis]	RecName: Full=GATA transcription factor 11;	SubName: Full=Protein-tyrosine sulfotransferase {ECO:0000313|EMBL:EXB38685.1};	GATA-4/5/6 transcription factors	GO:0005634,nucleus; GO:0005667,transcription factor complex; GO:0003682,chromatin binding; GO:0003700,DNA-binding transcription factor activity; GO:0000977,RNA polymerase II regulatory region sequence-specific DNA binding; GO:0001085,RNA polymerase II transcription factor binding; GO:0001228,DNA-binding transcription activator activity, RNA polymerase II-specific; GO:0008270,zinc ion binding; GO:…	PF00320.27:GATA zinc finger
gene-LOC112090324	0.07	0	0	2.1	1.21	2.56	NW_010356756.1	137	1619	+	LOC112090324	--	K01179 endoglucanase [EC:3.2.1.4] | (RefSeq) endoglucanase 6 (A)	ko00500: Starch and sucrose metabolism	Endoglucanase 6 [Morus notabilis]	RecName: Full=Endoglucanase 6; EC=3.2.1.4; AltName: Full=Endo-1,4-beta glucanase 6; Flags: Precursor;	RecName: Full=Endoglucanase {ECO:0000256|RuleBase:RU361166}; EC=3.2.1.4 {ECO:0000256|RuleBase:RU361166};	--	GO:0005576,extracellular region; GO:0030246,carbohydrate binding; GO:0008810,cellulase activity; GO:0071555,cell wall organization; GO:0030245,cellulose catabolic process	PF00759.19:Glycosyl hydrolase family 9
gene-LOC112090325	0	0	0	0	0	0.03	NW_010356783.1	47492	49141	+	LOC112090325	--	K17604 zinc finger SWIM domain-containing protein 3 | (RefSeq) uncharacterized LOC104456899 (A)	--	uncharacterized protein LOC111400732 [Olea europaea var. sylvestris]	--	SubName: Full=Mutator-like transposase {ECO:0000313|EMBL:AAD25598.1};	--	GO:0003676,nucleic acid binding; GO:0008270,zinc ion binding	PF10551.9:MULE transposase domain
gene-LOC112090326	933.19	924.63	748.29	606.47	1183.73	891.82	NW_010358084.1	1012484	1014187	+	LOC112090326	--	K23222 nuclease HARBI1 [EC:3.1.-.-] | (RefSeq) putative nuclease HARBI1 (A)	--	protein ALP1-like [Jatropha curcas]	RecName: Full=Protein ALP1-like {ECO:0000305}; EC=3.1.-.-;	SubName: Full=Uncharacterized protein {ECO:0000313|EMBL:JAV45635.1};	Predicted transposase	GO:0005634,nucleus; GO:0046872,metal ion binding; GO:0004518,nuclease activity	PF13359.6:DDE superfamily endonuclease
gene-LOC112090327	7.57	9.61	12.06	11.19	8.51	12.91	NW_010358084.1	687679	695044	-	LOC112090327	--	K03553 recombination protein RecA | (RefSeq) DNA repair protein recA homolog 3, mitochondrial-like (A)	ko03440: Homologous recombination	PREDICTED: DNA repair protein recA homolog 3, mitochondrial-like [Ziziphus jujuba]	RecName: Full=DNA repair protein recA homolog 3, mitochondrial; AltName: Full=Recombinase A homolog 3; Flags: Precursor;	SubName: Full=Uncharacterized protein {ECO:0000313|EMBL:EMJ05248.1};	DNA repair protein RAD51/RHP55	GO:0005739,mitochondrion; GO:0005524,ATP binding; GO:0008094,DNA-dependent ATPase activity; GO:0003690,double-stranded DNA binding; GO:0000400,four-way junction DNA binding; GO:0000150,recombinase activity; GO:0003697,single-stranded DNA binding; GO:0000730,DNA recombinase assembly; GO:0006312,mitotic recombination; GO:0010212,response to ionizing radiation; GO:0042148,strand invasion	PF00154.21:recA bacterial DNA recombination protein
gene-LOC112090328	15.85	19.1	18.32	16.3	16.66	16.98	NW_010358084.1	460641	464211	-	LOC112090328	--	K14848 ribosome assembly protein RRB1 | (RefSeq) glutamate-rich WD repeat-containing protein 1 (A)	--	glutamate-rich WD repeat-containing protein 1 [Prunus persica]	RecName: Full=WD-40 repeat-containing protein MSI2;	SubName: Full=Uncharacterized protein {ECO:0000313|EMBL:EMJ03209.1};	Ribosome Assembly protein	GO:0080008,Cul4-RING E3 ubiquitin ligase complex; GO:0005829,cytosol; GO:0005634,nucleus; GO:0016569,covalent chromatin modification; GO:0006355,regulation of transcription, DNA-templated; GO:0006351,transcription, DNA-templated	PF12265.8:Histone-binding protein RBBP4 or subunit C of CAF1 complex
gene-LOC112090329	9.27	8.8	8.87	5.29	6.37	7.04	NW_010358084.1	346634	348502	-	LOC112090329	--	K23541 Ca2+/H+ antiporter, TMEM165/GDT1 family | (RefSeq) pentatricopeptide repeat-containing protein At5g04780, mitochondrial-like (A)	--	Serine acetyltransferase 5 [Morus notabilis]	RecName: Full=Pentatricopeptide repeat-containing protein At2g15690, mitochondrial; Flags: Precursor;	SubName: Full=Serine acetyltransferase 5 {ECO:0000313|EMBL:EXB38821.1};	FOG: PPR repeat	GO:0009507,chloroplast; GO:0043231,intracellular membrane-bounded organelle; GO:0005739,mitochondrion; GO:0004519,endonuclease activity; GO:0003723,RNA binding; GO:0008270,zinc ion binding; GO:0009793,embryo development ending in seed dormancy; GO:0009451,RNA modification	PF14432.6:DYW family of nucleic acid deaminases
gene-LOC112090330	0.48	0.62	0.35	0.47	0.55	0.25	NW_010356504.1	202792	206517	+	LOC112090330	--	--	--	hypothetical protein L484_007636 [Morus notabilis]	--	SubName: Full=Uncharacterized protein {ECO:0000313|EMBL:EXB20728.1};	--	GO:0016021,integral component of membrane	--
gene-LOC112090331	3.28	3.51	1.89	6.77	7.7	6.07	NW_010358084.1	254038	257385	-	LOC112090331	--	K13466 EIX receptor 1/2 | (RefSeq) LRR receptor-like serine/threonine-protein kinase FLS2 isoform X1 (A)	ko04626: Plant-pathogen interaction	LRR receptor-like serine/threonine-protein kinase GSO1 [Morus notabilis]	RecName: Full=Receptor-like protein EIX1 {ECO:0000305}; AltName: Full=EIX receptor 1 {ECO:0000312|EMBL:AAR28377.1}; Flags: Precursor;	SubName: Full=LRR receptor-like serine/threonine-protein kinase GSO1 {ECO:0000313|EMBL:EXB38815.1};	FOG: Leucine rich repeat	GO:0016021,integral component of membrane; GO:0005886,plasma membrane; GO:0050832,defense response to fungus	PF08263.12:Leucine rich repeat N-terminal domain
gene-LOC112090332	120.01	139.3	148	198.62	203.01	244.48	NW_010358084.1	1229734	1231182	+	LOC112090332	--	K02978 small subunit ribosomal protein S27e | (RefSeq) 40S ribosomal protein S27-2-like (A)	ko03010: Ribosome	40S ribosomal protein S27-2-like [Manihot esculenta]	RecName: Full=40S ribosomal protein S27-2;	RecName: Full=40S ribosomal protein S27 {ECO:0000256|RuleBase:RU000671};	40s ribosomal protein S27	GO:0005618,cell wall; GO:0022626,cytosolic ribosome; GO:0022627,cytosolic small ribosomal subunit; GO:0009506,plasmodesma; GO:0042788,polysomal ribosome; GO:0005840,ribosome; GO:0046872,metal ion binding; GO:0003735,structural constituent of ribosome; GO:0000028,ribosomal small subunit assembly; GO:0006412,translation	PF01667.17:Ribosomal protein S27
gene-LOC112090333	0.22	0.4	0.17	0	0.04	0.04	NW_010356783.1	20568	24554	-	LOC112090333	--	--	--	--	--	--	--	--	--
gene-LOC112090334	7.88	8.25	7.39	5.47	5.67	6.15	NW_010358084.1	1269713	1272769	-	LOC112090334	--	K07466 replication factor A1 | (Kazusa) Lj6g3v1201400.1; - (A)	ko03030: DNA replication; ko03420: Nucleotide excision repair; ko03430: Mismatch repair; ko03440: Homologous recombination	Replication factor A protein [Trema orientalis]	RecName: Full=Replication protein A 70 kDa DNA-binding subunit A; Short=AtRPA70A; AltName: Full=AtRPA1-3; AltName: Full=Replication factor A protein 1A; AltName: Full=Replication protein A 1A; Short=AtRPA1A;	RecName: Full=Replication protein A subunit {ECO:0000256|RuleBase:RU364130};	Single-stranded DNA-binding replication protein A (RPA), large (70 kD) subunit and related ssDNA-binding proteins	GO:0000790,nuclear chromatin; GO:0003677,DNA binding; GO:0046872,metal ion binding; GO:0051026,chiasma assembly; GO:0006281,DNA repair; GO:0006260,DNA replication; GO:0048232,male gamete generation; GO:0007141,male meiosis I; GO:0009555,pollen development; GO:0007131,reciprocal meiotic recombination	PF08646.10:Replication factor-A C terminal domain
gene-LOC112090336	9.13	10.4	10	9.4	9.95	9.37	NW_010358084.1	984211	985976	+	LOC112090336	--	K18823 soyasaponin III rhamnosyltransferase [EC:2.4.1.273] | (RefSeq) soyasaponin III rhamnosyltransferase (A)	--	PREDICTED: UDP-glycosyltransferase 91C1-like [Prunus mume]	RecName: Full=UDP-glycosyltransferase 91C1; EC=2.4.1.-;	SubName: Full=UDP-glucuronosyl/UDP-glucosyltransferase {ECO:0000313|EMBL:OMO67260.1};	UDP-glucuronosyl and UDP-glucosyl transferase	GO:0005829,cytosol; GO:0043231,intracellular membrane-bounded organelle; GO:0080043,quercetin 3-O-glucosyltransferase activity; GO:0080044,quercetin 7-O-glucosyltransferase activity; GO:0008152,metabolic process	PF00201.18:UDP-glucoronosyl and UDP-glucosyl transferase
gene-LOC112090337	9.08	9.8	6.77	3.81	4.15	5.18	NW_010358084.1	938105	939660	+	LOC112090337	--	K18823 soyasaponin III rhamnosyltransferase [EC:2.4.1.273] | (RefSeq) soyasaponin III rhamnosyltransferase (A)	--	PREDICTED: UDP-glycosyltransferase 91C1-like [Prunus mume]	RecName: Full=UDP-glycosyltransferase 91C1; EC=2.4.1.-;	SubName: Full=UDP-glucuronosyl/UDP-glucosyltransferase {ECO:0000313|EMBL:OMO67260.1};	UDP-glucuronosyl and UDP-glucosyl transferase	GO:0005829,cytosol; GO:0043231,intracellular membrane-bounded organelle; GO:0080043,quercetin 3-O-glucosyltransferase activity; GO:0080044,quercetin 7-O-glucosyltransferase activity; GO:0008152,metabolic process	PF00201.18:UDP-glucoronosyl and UDP-glucosyl transferase
gene-LOC112090338	0	0	0.03	0	0	0	NW_010358084.1	1064843	1069623	+	LOC112090338	--	K12501 homogentisate solanesyltransferase [EC:2.5.1.117] | (RefSeq) homogentisate solanesyltransferase, chloroplastic (A)	ko00130: Ubiquinone and other terpenoid-quinone biosynthesis	Homogentisate phytyltransferase 2 [Morus notabilis]	RecName: Full=Homogentisate solanesyltransferase, chloroplastic; Short=AtHST; EC=2.5.1.117; AltName: Full=Homogentisate phytyltransferase 2; Short=AtHPT2; AltName: Full=Vitamin E pathway gene 2-2 protein; Short=AtVTE2-2; Flags: Precursor;	SubName: Full=Homogentisate phytyltransferase 2 {ECO:0000313|EMBL:EXC03825.1};	--	GO:0031969,chloroplast membrane; GO:0016021,integral component of membrane; GO:0102661,homogentisate solanyltransferase activity	PF01040.18:UbiA prenyltransferase family
gene-LOC112090339	14.48	13.2	12.96	2.04	0.85	0.95	NW_010358084.1	894182	895709	+	LOC112090339	--	K18823 soyasaponin III rhamnosyltransferase [EC:2.4.1.273] | (RefSeq) soyasaponin III rhamnosyltransferase (A)	--	UDP-glucuronosyl/UDP-glucosyltransferase [Trema orientalis]	RecName: Full=UDP-glycosyltransferase 91C1; EC=2.4.1.-;	SubName: Full=UDP-glucuronosyl/UDP-glucosyltransferase {ECO:0000313|EMBL:OMO91699.1};	UDP-glucuronosyl and UDP-glucosyl transferase	GO:0005829,cytosol; GO:0043231,intracellular membrane-bounded organelle; GO:0080043,quercetin 3-O-glucosyltransferase activity; GO:0080044,quercetin 7-O-glucosyltransferase activity; GO:0008152,metabolic process	PF00201.18:UDP-glucoronosyl and UDP-glucosyl transferase
gene-LOC112090340	0.91	0.43	0.59	0.65	1.26	0.48	--	--	--	--	--	--	--	--
gene-LOC112090341	0.71	0.78	0.68	0.83	1.26	1.49	NW_010358084.1	470075	471792	-	LOC112090341	--	K07870 mitochondrial Rho GTPase 1 [EC:3.6.5.-] | (RefSeq) MIRO-like protein (A)	--	hypothetical protein L484_027269 [Morus notabilis]	--	SubName: Full=Uncharacterized protein {ECO:0000313|EMBL:EXB38835.1};	--	--	--
gene-LOC112090343	54.74	50.08	66.24	66.61	53.55	54.75	NW_010358084.1	466428	468109	-	LOC112090343	--	--	--	hypothetical protein L484_027269 [Morus notabilis]	--	SubName: Full=Uncharacterized protein {ECO:0000313|EMBL:EXB38835.1};	--	--	--
gene-LOC112090344	0	0.04	0	0.2	0.04	0.04	--	--	--	--	--	--	--	--
gene-LOC112090345	0	0.08	0	0	0	0	NW_010358084.1	83930	84877	+	LOC112090345	--	K13466 EIX receptor 1/2 | (RefSeq) receptor-like protein EIX2 (A)	ko04626: Plant-pathogen interaction	Leucine-rich repeat domain containing protein [Trema orientalis]	RecName: Full=Receptor-like protein EIX2 {ECO:0000305}; AltName: Full=EIX receptor 2 {ECO:0000312|EMBL:AAR28378.1}; Flags: Precursor;	SubName: Full=Uncharacterized protein {ECO:0000313|EMBL:EMJ21246.1};	--	GO:0016021,integral component of membrane; GO:0005886,plasma membrane; GO:0050832,defense response to fungus	PF13855.6:Leucine rich repeat
gene-LOC112090347	0.02	0	0.11	0.28	0.09	0.11	NW_010358084.1	98454	101238	+	LOC112090347	--	K13466 EIX receptor 1/2 | (RefSeq) receptor-like protein EIX2 (A)	ko04626: Plant-pathogen interaction	LRR domain containing protein [Trema orientalis]	RecName: Full=Receptor-like protein EIX2 {ECO:0000305}; AltName: Full=EIX receptor 2 {ECO:0000312|EMBL:AAR28378.1}; Flags: Precursor;	SubName: Full=Uncharacterized protein {ECO:0000313|EMBL:ONI23038.1};	FOG: Leucine rich repeat	GO:0016021,integral component of membrane; GO:0005886,plasma membrane; GO:0050832,defense response to fungus	PF13855.6:Leucine rich repeat
gene-LOC112090348	0.05	0	0	0	0	0	NW_010358084.1	123256	124491	-	LOC112090348	--	K13466 EIX receptor 1/2 | (RefSeq) receptor-like protein EIX2 (A)	ko04626: Plant-pathogen interaction	Leucine-rich repeat domain containing protein [Trema orientalis]	RecName: Full=Receptor-like protein EIX2 {ECO:0000305}; AltName: Full=EIX receptor 2 {ECO:0000312|EMBL:AAR28378.1}; Flags: Precursor;	SubName: Full=Uncharacterized protein {ECO:0000313|EMBL:EMJ20864.1}; Flags: Fragment;	FOG: Leucine rich repeat	GO:0016021,integral component of membrane; GO:0005886,plasma membrane; GO:0050832,defense response to fungus	PF13855.6:Leucine rich repeat
gene-LOC112090350	6.18	8.99	5.85	5.69	5.55	5.18	NW_010358084.1	211921	230348	-	LOC112090350	--	K13466 EIX receptor 1/2 | (RefSeq) LRR receptor-like serine/threonine-protein kinase FLS2 isoform X1 (A)	ko04626: Plant-pathogen interaction	LRR receptor-like serine/threonine-protein kinase GSO1 [Morus notabilis]	RecName: Full=Receptor-like protein EIX2 {ECO:0000305}; AltName: Full=EIX receptor 2 {ECO:0000312|EMBL:AAR28378.1}; Flags: Precursor;	SubName: Full=LRR receptor-like serine/threonine-protein kinase GSO1 {ECO:0000313|EMBL:EXB38815.1};	FOG: Leucine rich repeat	GO:0016021,integral component of membrane; GO:0005886,plasma membrane; GO:0050832,defense response to fungus	PF08263.12:Leucine rich repeat N-terminal domain
gene-LOC112090351	0	0	0	0.29	0.11	0.09	NW_010358084.1	321696	324980	+	LOC112090351	--	K13466 EIX receptor 1/2 | (RefSeq) receptor-like protein EIX2 (A)	ko04626: Plant-pathogen interaction	Leucine-rich repeat domain containing protein [Parasponia andersonii]	RecName: Full=Receptor-like protein EIX2 {ECO:0000305}; AltName: Full=EIX receptor 2 {ECO:0000312|EMBL:AAR28378.1}; Flags: Precursor;	SubName: Full=Uncharacterized protein {ECO:0000313|EMBL:CAN64389.1};	FOG: Leucine rich repeat	GO:0016021,integral component of membrane; GO:0005886,plasma membrane; GO:0050832,defense response to fungus	PF13855.6:Leucine rich repeat
gene-LOC112090353	0.59	0.22	0.66	0.29	0.32	0.51	NW_010358084.1	898355	906217	+	LOC112090353	--	K18823 soyasaponin III rhamnosyltransferase [EC:2.4.1.273] | (RefSeq) soyasaponin III rhamnosyltransferase (A)	--	PREDICTED: UDP-glycosyltransferase 91C1-like [Prunus mume]	RecName: Full=UDP-glycosyltransferase 91C1; EC=2.4.1.-;	SubName: Full=Uncharacterized protein {ECO:0000313|EMBL:EMJ19119.1}; Flags: Fragment;	UDP-glucuronosyl and UDP-glucosyl transferase	GO:0005829,cytosol; GO:0043231,intracellular membrane-bounded organelle; GO:0080043,quercetin 3-O-glucosyltransferase activity; GO:0080044,quercetin 7-O-glucosyltransferase activity; GO:0008152,metabolic process	PF00201.18:UDP-glucoronosyl and UDP-glucosyl transferase
gene-LOC112090354	0	0.11	0.1	0	0	0	--	--	--	--	--	--	--	--
gene-LOC112090355	0.08	0.31	0.42	0.33	0.19	0.48	--	--	--	--	--	--	--	--
gene-LOC112090356	0.09	0.18	0.45	0.29	0.46	0.17	--	--	--	--	--	--	--	--
gene-LOC112090358	15.78	15.19	18.26	20.81	19.01	21.71	NW_010356787.1	3969	11703	+	LOC112090358	--	K17732 mitochondrial-processing peptidase subunit beta [EC:3.4.24.64] | (RefSeq) mitochondrial processing peptidase (A)	--	Coenzyme PQQ biosynthesis protein [Parasponia andersonii]	RecName: Full=Zinc protease PQQL-like {ECO:0000305}; EC=3.4.24.- {ECO:0000305};	SubName: Full=Putative zinc protease pqqL {ECO:0000313|EMBL:EXB38800.1};	N-arginine dibasic convertase NRD1 and related Zn2+-dependent endopeptidases, insulinase superfamily	GO:0009507,chloroplast; GO:0005739,mitochondrion; GO:0009536,plastid; GO:0046872,metal ion binding; GO:0004222,metalloendopeptidase activity	PF05193.21:Peptidase M16 inactive domain
gene-LOC112090365	0	0	0.12	0	0	0	NW_010358085.1	226292	226732	+	LOC112090365	--	K21844 protein FAM126 | (RefSeq) uncharacterized protein LOC109823350 (A)	--	PREDICTED: uncharacterized protein LOC109007969 [Juglans regia]	--	SubName: Full=uncharacterized protein LOC109007969 {ECO:0000313|RefSeq:XP_018843434.1};	FOG: Transposon-encoded proteins with TYA, reverse transcriptase, integrase domains in various combinations	--	PF00385.24:Chromo (CHRromatin Organisation MOdifier) domain
gene-LOC112090366	9.11	10.25	11.58	9.99	13.44	8.16	NW_010358085.1	246024	249145	-	LOC112090366	--	K08341 GABA(A) receptor-associated protein | (RefSeq) InATG8c; autophagy-related protein 8C-like (A)	ko04136: Autophagy - other	hypothetical protein L484_004528 [Morus notabilis]	RecName: Full=Autophagy-related protein 8a; AltName: Full=Autophagy-related ubiquitin-like modifier ATG8a; Short=AtAPG8a; Short=Protein autophagy 8a; Flags: Precursor;	RecName: Full=Autophagy-related protein {ECO:0000256|RuleBase:RU004384};	Microtubule-associated anchor protein involved in autophagy and membrane trafficking	GO:0000421,autophagosome membrane; GO:0031410,cytoplasmic vesicle; GO:0005874,microtubule; GO:0006914,autophagy; GO:0006995,cellular response to nitrogen starvation; GO:0015031,protein transport	PF02991.16:Autophagy protein Atg8 ubiquitin like
gene-LOC112090367	0	0	0.18	0.13	0	0.12	NW_010358085.1	339681	345041	-	LOC112090367	--	--	--	--	--	--	--	--	--
gene-LOC112090368	4.01	3.72	4.4	2.58	2.03	2	NW_010358085.1	192179	193392	+	LOC112090368	--	--	--	--	--	--	--	--	--
gene-LOC112090370	2	0.66	3.04	1.92	1.49	0.78	NW_010358143.1	71	622	-	LOC112090370	--	--	--	hypothetical protein L484_013787 [Morus notabilis]	--	SubName: Full=Uncharacterized protein {ECO:0000313|EMBL:EXB37749.1};	Serine/threonine specific protein phosphatase PP1, catalytic subunit	GO:0016787,hydrolase activity	--
gene-LOC112090371	0.16	0.16	0.31	0	0	0	NW_010358146.1	315	754	+	LOC112090371	--	K16584 HAUS augmin-like complex subunit 1 | (RefSeq) AUGMIN subunit 1-like (A)	--	hypothetical protein L484_000572 [Morus notabilis]	RecName: Full=AUGMIN subunit 1 {ECO:0000303|PubMed:22505726};	SubName: Full=Uncharacterized protein {ECO:0000313|EMBL:EXC35883.1};	--	GO:0070652,HAUS complex; GO:0005874,microtubule; GO:0009524,phragmoplast; GO:0005819,spindle; GO:0051301,cell division; GO:0051225,spindle assembly	--
gene-LOC112090372	34.37	45.5	32.98	27.88	26.47	37.78	NW_010358151.1	132988	134499	+	LOC112090372	--	K01070 S-formylglutathione hydrolase [EC:3.1.2.12] | (RefSeq) S-formylglutathione hydrolase (A)	ko01200: Carbon metabolism	hypothetical protein B456_002G227600 [Gossypium raimondii]	RecName: Full=S-formylglutathione hydrolase; Short=AtSFGH; EC=3.1.2.12; AltName: Full=Esterase D;	SubName: Full=Uncharacterized protein {ECO:0000313|EMBL:KJB12086.1};	Esterase D	GO:0048046,apoplast; GO:0052689,carboxylic ester hydrolase activity; GO:0018738,S-formylglutathione hydrolase activity; GO:0046294,formaldehyde catabolic process; GO:0046686,response to cadmium ion	PF00756.20:Putative esterase
gene-LOC112090373	92.83	88.31	82.92	69.61	73.29	67.77	NW_010358151.1	159417	162660	+	LOC112090373	--	K13448 calcium-binding protein CML | (RefSeq) probable calcium-binding protein CML49 (A)	ko04626: Plant-pathogen interaction	probable calcium-binding protein CML49 [Herrania umbratica]	RecName: Full=Probable calcium-binding protein CML49; AltName: Full=Calmodulin-like protein 49;	SubName: Full=EF_hand_4 domain-containing protein {ECO:0000313|EMBL:GAV89367.1};	Ca2+-binding protein, EF-Hand protein superfamily	GO:0005737,cytoplasm; GO:0005509,calcium ion binding; GO:0004198,calcium-dependent cysteine-type endopeptidase activity; GO:0006508,proteolysis	PF00036.32:EF hand
gene-LOC112090384	1.2	1.35	1.15	0.56	0.53	1.25	NW_010356794.1	4	1383	-	LOC112090384	--	K23541 Ca2+/H+ antiporter, TMEM165/GDT1 family | (RefSeq) putative pentatricopeptide repeat-containing protein At3g23330 (A)	--	PREDICTED: pentatricopeptide repeat-containing protein At3g14330-like [Ziziphus jujuba]	RecName: Full=Pentatricopeptide repeat-containing protein At3g14330;	SubName: Full=pentatricopeptide repeat-containing protein At3g14330 {ECO:0000313|RefSeq:XP_018816830.1, ECO:0000313|RefSeq:XP_018816831.1};	FOG: PPR repeat	GO:0009507,chloroplast; GO:0004519,endonuclease activity; GO:0003723,RNA binding; GO:0008270,zinc ion binding; GO:1900865,chloroplast RNA modification; GO:0016554,cytidine to uridine editing	PF01535.20:PPR repeat
gene-LOC112090385	0	0	0	0.32	0.15	0	NW_010356796.1	449	905	+	LOC112090385	--	K01061 carboxymethylenebutenolidase [EC:3.1.1.45] | (RefSeq) endo-1,3;1,4-beta-D-glucanase (A)	--	hypothetical protein L484_011641 [Morus notabilis]	--	SubName: Full=Uncharacterized protein {ECO:0000313|EMBL:EXB88212.1};	Predicted hydrolase related to dienelactone hydrolase	GO:0016787,hydrolase activity	PF01738.18:Dienelactone hydrolase family
gene-LOC112090387	1.06	0	0	0.37	0	1.33	NW_010358156.1	173799	173960	-	LOC112090387	--	--	--	--	--	--	--	--	--
gene-LOC112090393	0.85	0.77	0.62	0.55	1.42	0.79	NW_010358161.1	44	1189	-	LOC112090393	--	--	--	RNA-binding protein 39 [Morus notabilis]	RecName: Full=Monooxygenase 3 {ECO:0000303|PubMed:10216258}; Short=AtMO3 {ECO:0000303|PubMed:10216258}; EC=1.14.13.-;	SubName: Full=RNA-binding protein 39 {ECO:0000313|EMBL:EXC16553.1};	Kynurenine 3-monooxygenase and related flavoprotein monooxygenases	GO:0071949,FAD binding; GO:0004497,monooxygenase activity; GO:0044550,secondary metabolite biosynthetic process	PF01494.19:FAD binding domain
gene-LOC112090395	16.62	16.54	24.16	37.38	31.4	34.73	NW_010358172.1	892555	894954	+	LOC112090395	--	K01255 leucyl aminopeptidase [EC:3.4.11.1] | (RefSeq) leucyl aminopeptidase (A)	ko00480: Glutathione metabolism	Cyclin [Trema orientalis]	RecName: Full=Cyclin-P3-1; Short=CycP3;1;	SubName: Full=Uncharacterized protein {ECO:0000313|EMBL:ONH93591.1};	Cyclin	GO:0019901,protein kinase binding; GO:0007049,cell cycle; GO:0051301,cell division; GO:0000079,regulation of cyclin-dependent protein serine/threonine kinase activity	PF08613.11:Cyclin
gene-LOC112090397	35.32	45.41	33.15	23.17	26.43	26.17	NW_010358172.1	325609	330111	-	LOC112090397	--	K03511 DNA polymerase kappa [EC:2.7.7.7] | (RefSeq) DNA polymerase kappa (A)	--	Synaptotagmin-like mitochondrial-lipid-binding domain containing protein [Trema orientalis]	RecName: Full=Synaptotagmin-1; AltName: Full=NTMC2T1.1; AltName: Full=Synaptotagmin A;	SubName: Full=C2 calcium-dependent membrane targeting {ECO:0000313|EMBL:OVA19834.1};	Ca2+-dependent lipid-binding protein CLB1/vesicle protein vp115/Granuphilin A, contains C2 domain	GO:0010008,endosome membrane; GO:0016021,integral component of membrane; GO:0005886,plasma membrane; GO:0008289,lipid binding; GO:0046872,metal ion binding; GO:0006897,endocytosis; GO:0006869,lipid transport; GO:0016032,viral process	PF00168.30:C2 domain
gene-LOC112090398	24.64	25.92	25.1	20.34	23.38	19.58	NW_010358172.1	638781	643812	-	LOC112090398	--	K16302 metal transporter CNNM | (RefSeq) uncharacterized LOC8266776 (A)	--	Putative DUF21 domain-containing protein [Morus notabilis]	--	SubName: Full=Putative DUF21 domain-containing protein {ECO:0000313|EMBL:EXB39344.1};	--	GO:0016021,integral component of membrane	--
gene-LOC112090399	1.94	1.51	2.69	3.18	3.32	3.53	NW_010358172.1	683693	686709	+	LOC112090399	--	--	--	putative isomerase [Morus notabilis]	--	SubName: Full=Putative isomerase {ECO:0000313|EMBL:EXB39352.1};	Predicted PhzC/PhzF-type epimerase	GO:0016853,isomerase activity; GO:0009058,biosynthetic process	PF02567.16:Phenazine biosynthesis-like protein
gene-LOC112090400	8.99	11.64	9.42	3.49	5.13	5.68	NW_010358172.1	883578	886881	-	LOC112090400	--	K14319 Ran GTPase-activating protein 1 | (RefSeq) RAN GTPase-activating protein 1 (A)	ko03013: RNA transport	RAN GTPase-activating protein 1 [Morus notabilis]	RecName: Full=RAN GTPase-activating protein 1; Short=AtRanGAP1; Short=RanGAP1;	SubName: Full=RAN GTPase-activating protein 1 {ECO:0000313|EMBL:EXB39374.1};	Ran GTPase-activating protein	GO:0032153,cell division site; GO:0009504,cell plate; GO:0009507,chloroplast; GO:0005635,nuclear envelope; GO:0031965,nuclear membrane; GO:0009524,phragmoplast; GO:0005886,plasma membrane; GO:0005819,spindle; GO:0005096,GTPase activator activity; GO:0000911,cytokinesis by cell plate formation; GO:0006606,protein import into nucleus	PF13943.6:WPP domain
gene-LOC112090401	0.14	0.14	0.22	0.1	0.23	0.13	--	--	--	--	--	--	--	--
gene-LOC112090402	0	0.04	0	0	0.11	0	NW_010358172.1	505707	507197	+	LOC112090402	--	K19613 leucine-rich repeat protein SHOC2 | (RefSeq) putative receptor-like protein kinase At3g47110 (A)	--	putative LRR receptor-like serine/threonine-protein kinase [Morus notabilis]	RecName: Full=Putative receptor-like protein kinase At3g47110; EC=2.7.11.1; Flags: Precursor;	SubName: Full=Putative LRR receptor-like serine/threonine-protein kinase {ECO:0000313|EMBL:EXB39330.1};	--	GO:0016021,integral component of membrane; GO:0005886,plasma membrane; GO:0005524,ATP binding; GO:0004674,protein serine/threonine kinase activity	PF13855.6:Leucine rich repeat
gene-LOC112090405	116.22	132.12	102.91	97.7	86.81	77.44	NW_010356821.1	159065	164583	-	LOC112090405	--	K22063 iron-sulfur cluster assembly 1 | (RefSeq) iron-sulfur assembly protein IscA, chloroplastic (A)	--	PREDICTED: iron-sulfur assembly protein IscA, chloroplastic [Ziziphus jujuba]	RecName: Full=Iron-sulfur assembly protein IscA, chloroplastic; AltName: Full=Plastid SufA-like protein; AltName: Full=Protein scaffold protein AtCpIscA; Flags: Precursor;	SubName: Full=Fe-S cluster assembly protein {ECO:0000313|EMBL:ALP70496.1}; SubName: Full=Fe-S cluster assembly transfer protein 18 {ECO:0000313|EMBL:ALP70509.1};	Fe-S cluster biosynthesis protein ISA1 (contains a HesB-like domain)	GO:0009570,chloroplast stroma; GO:0005759,mitochondrial matrix; GO:0051537,2 iron, 2 sulfur cluster binding; GO:0008198,ferrous iron binding; GO:0005198,structural molecule activity; GO:0016226,iron-sulfur cluster assembly; GO:0097428,protein maturation by iron-sulfur cluster transfer	PF01521.20:Iron-sulphur cluster biosynthesis
gene-LOC112090406	0.67	0.76	1.93	0	0	0	NW_010358172.1	709997	710593	-	LOC112090406	--	K03327 multidrug resistance protein, MATE family | (RefSeq) protein DETOXIFICATION 16 (A)	--	PREDICTED: uncharacterized protein LOC104586702 [Nelumbo nucifera]	--	SubName: Full=uncharacterized protein LOC104586702 {ECO:0000313|RefSeq:XP_010242318.1};	FOG: Transposon-encoded proteins with TYA, reverse transcriptase, integrase domains in various combinations	--	PF14223.6:gag-polypeptide of LTR copia-type
gene-LOC112090407	0.58	1.11	0.56	0	0.25	0.16	NW_010358172.1	695438	696807	-	LOC112090407	--	K22683 aspartyl protease family protein [EC:3.4.23.-] | (RefSeq) aspartyl protease family protein 2 (A)	--	PREDICTED: basic 7S globulin-like [Ziziphus jujuba]	RecName: Full=Basic 7S globulin; AltName: Full=SBg7S; Short=Bg; Contains: RecName: Full=Basic 7S globulin high kDa subunit; Contains: RecName: Full=Basic 7S globulin low kDa subunit; Flags: Precursor;	SubName: Full=basic 7S globulin-like {ECO:0000313|RefSeq:XP_018847416.1};	Aspartyl protease	GO:0004190,aspartic-type endopeptidase activity; GO:0042802,identical protein binding; GO:0045735,nutrient reservoir activity; GO:0030163,protein catabolic process; GO:0006508,proteolysis	PF14541.6:Xylanase inhibitor C-terminal
gene-LOC112090408	0	0	0.08	0	0	0	--	--	--	--	--	--	--	--
gene-LOC112090409	4.68	6.61	3.64	5.75	2.08	1.59	NW_010358172.1	636780	637488	+	LOC112090409	--	--	--	DEVIL-like protein [Trema orientalis]	--	SubName: Full=Uncharacterized protein {ECO:0000313|EMBL:OAY61692.1};	--	--	PF08137.12:DVL family
gene-LOC112090411	3.78	4.53	6.82	3.77	3.94	5.13	NW_010358172.1	444964	447170	-	LOC112090411	--	K01206 alpha-L-fucosidase [EC:3.2.1.51] | (RefSeq) alpha-L-fucosidase 3 (A)	ko00511: Other glycan degradation	GDSL esterase/lipase [Morus notabilis]	RecName: Full=GDSL esterase/lipase At1g54790; EC=3.1.1.-; AltName: Full=Extracellular lipase At1g54790; Flags: Precursor;	SubName: Full=GDSL esterase/lipase {ECO:0000313|EMBL:EXB39322.1};	--	GO:0005576,extracellular region; GO:0016788,hydrolase activity, acting on ester bonds; GO:0016042,lipid catabolic process	PF00657.22:GDSL-like Lipase/Acylhydrolase
gene-LOC112090416	3.01	2.49	2.12	1.76	0.95	1.65	--	--	--	--	--	--	--	--
gene-LOC112090417	0	0.16	0.16	0.52	0.08	0.08	NW_010358177.1	5290	5976	+	LOC112090417	--	K07305 peptide-methionine (R)-S-oxide reductase [EC:1.8.4.12] | (RefSeq) uncharacterized mitochondrial protein AtMg00810-like (A)	--	Retrovirus-related Pol polyprotein from transposon TNT 1-94 [Dendrobium catenatum]	RecName: Full=Retrovirus-related Pol polyprotein from transposon RE1; AltName: Full=Retro element 1 {ECO:0000303|PubMed:10689195}; Short=AtRE1 {ECO:0000303|PubMed:10689195}; Includes: RecName: Full=Protease RE1; EC=3.4.23.-; Includes: RecName: Full=Reverse transcriptase RE1; EC=2.7.7.49; Includes: RecName: Full=Endonuclease RE1;	SubName: Full=Retrovirus-related Pol polyprotein from transposon TNT 1-94 {ECO:0000313|EMBL:PKU79659.1};	FOG: Transposon-encoded proteins with TYA, reverse transcriptase, integrase domains in various combinations	GO:0004190,aspartic-type endopeptidase activity; GO:0004519,endonuclease activity; GO:0046872,metal ion binding; GO:0003676,nucleic acid binding; GO:0003964,RNA-directed DNA polymerase activity; GO:0015074,DNA integration; GO:0006310,DNA recombination	PF07727.14:Reverse transcriptase (RNA-dependent DNA polymerase)
gene-LOC112090418	2.82	2.98	2.4	2.51	2.22	1.81	NW_010358177.1	207837	217779	-	LOC112090418	--	--	--	hypothetical protein L484_011430 [Morus notabilis]	--	SubName: Full=Uncharacterized protein {ECO:0000313|EMBL:EXB39513.1};	--	--	PF12706.7:Beta-lactamase superfamily domain
gene-LOC112090419	21.66	31.97	20.86	10.85	12.53	11.09	NW_010358177.1	227873	233517	+	LOC112090419	--	--	--	DnaJ domain containing protein [Trema orientalis]	RecName: Full=Auxilin-related protein 2;	SubName: Full=Uncharacterized protein {ECO:0000313|EMBL:EMJ13292.1};	Auxilin-like protein and related proteins containing DnaJ domain	GO:0005829,cytosol; GO:0005886,plasma membrane; GO:0031982,vesicle; GO:0006898,receptor-mediated endocytosis	PF00226.31:DnaJ domain
gene-LOC112090423	4.01	4.05	3.46	3.24	5.24	4.16	NW_010358179.1	29605	42333	-	LOC112090423	--	K11838 ubiquitin carboxyl-terminal hydrolase 7 [EC:3.4.19.12] | (RefSeq) ubiquitin carboxyl-terminal hydrolase 12-like isoform X1 (A)	--	Ubiquitin carboxyl-terminal hydrolase 12 [Morus notabilis]	RecName: Full=Ubiquitin carboxyl-terminal hydrolase 12; EC=3.4.19.12; AltName: Full=Deubiquitinating enzyme 12; Short=AtUBP12; AltName: Full=Ubiquitin thioesterase 12; AltName: Full=Ubiquitin-specific-processing protease 12;	SubName: Full=Ubiquitin carboxyl-terminal hydrolase 12 {ECO:0000313|EMBL:EXB39570.1};	Ubiquitin carboxyl-terminal hydrolase	GO:0005737,cytoplasm; GO:0005829,cytosol; GO:0005634,nucleus; GO:0004843,thiol-dependent ubiquitin-specific protease activity; GO:0009867,jasmonic acid mediated signaling pathway; GO:0016579,protein deubiquitination; GO:0006511,ubiquitin-dependent protein catabolic process	PF00917.26:MATH domain
gene-LOC112090425	10.18	12.2	8.59	9.36	9.51	9.08	NW_010358179.1	96041	101325	-	LOC112090425	--	K17500 integrin-linked kinase-associated serine/threonine phosphatase 2C [EC:3.1.3.16] | (RefSeq) WAT1-related protein At3g18200-like (A)	--	Plant-drug/metabolite exporter [Parasponia andersonii]	RecName: Full=WAT1-related protein At4g19185;	RecName: Full=WAT1-related protein {ECO:0000256|RuleBase:RU363077};	--	GO:0005794,Golgi apparatus; GO:0016021,integral component of membrane; GO:0005886,plasma membrane; GO:0022857,transmembrane transporter activity	PF00892.20:EamA-like transporter family
gene-LOC112090426	39.61	41.51	40.01	39.79	40.18	44.29	NW_010358179.1	1232	11379	-	LOC112090426	--	K09013 Fe-S cluster assembly ATP-binding protein | (RefSeq) ABC transporter I family member 6, chloroplastic (A)	--	FeS cluster assembly SUF system, ATPase SufC [Trema orientalis]	RecName: Full=ABC transporter I family member 6, chloroplastic; Short=ABC transporter ABCI.6; Short=AtABCI6; AltName: Full=ABC transporter ATPase; AltName: Full=Non-intrinsic ABC protein 7; Short=AtNAP7; AltName: Full=Plastid SufC-like protein; Flags: Precursor;	SubName: Full=Uncharacterized protein {ECO:0000313|EMBL:KGN65462.1};	--	GO:0009507,chloroplast; GO:0009570,chloroplast stroma; GO:0005524,ATP binding; GO:0042626,ATPase activity, coupled to transmembrane movement of substances; GO:0005215,transporter activity; GO:0009793,embryo development ending in seed dormancy; GO:0010027,thylakoid membrane organization	PF00005.27:ABC transporter
gene-LOC112090427	3.76	6.07	4.49	3.74	4.28	4.02	NW_010358179.1	191660	196869	+	LOC112090427	--	--	--	EEIG1/EHBP1 N-terminal domain containing protein [Parasponia andersonii]	--	SubName: Full=Uncharacterized protein {ECO:0000313|EMBL:OMO68620.1};	--	--	PF10358.9:N-terminal C2 in EEIG1 and EHBP1 proteins
gene-LOC112090429	18.46	16.19	24.8	20.54	24.02	24.71	NW_010358179.1	102934	106440	-	LOC112090429	--	K05917 sterol 14alpha-demethylase [EC:1.14.14.154 1.14.15.36] | (RefSeq) sterol 14-demethylase (A)	ko00100: Steroid biosynthesis	Sterol 14-demethylase [Morus notabilis]	RecName: Full=Sterol 14-demethylase; EC=1.14.13.70; AltName: Full=Cytochrome P450 51A2; AltName: Full=Cytochrome P450 51G1; Short=AtCYP51; AltName: Full=Obtusifoliol 14-demethylase; AltName: Full=Protein EMBRYO DEFECTIVE 1738;	SubName: Full=Sterol 14-demethylase {ECO:0000313|EMBL:EXB62020.1};	Cytochrome P450	GO:0005783,endoplasmic reticulum; GO:0005794,Golgi apparatus; GO:0016021,integral component of membrane; GO:0005886,plasma membrane; GO:0020037,heme binding; GO:0005506,iron ion binding; GO:0008168,methyltransferase activity; GO:0008398,sterol 14-demethylase activity; GO:0016126,sterol biosynthetic process	PF00067.22:Cytochrome P450
gene-LOC112090430	0.47	1.12	1.12	2.81	2.42	3.25	NW_010358179.1	111018	114204	+	LOC112090430	--	K11843 ubiquitin carboxyl-terminal hydrolase 14 [EC:3.4.19.12] | (RefSeq) FBD-associated F-box protein At4g10400-like (A)	--	Putative F-box/LRR-repeat protein [Morus notabilis]	RecName: Full=Putative F-box/LRR-repeat protein At3g18150;	SubName: Full=Putative F-box/LRR-repeat protein {ECO:0000313|EMBL:EXB39573.1};	--	--	PF00646.33:F-box domain
gene-LOC112090431	1.87	1.97	2.39	3.29	3.88	3.41	NW_010358179.1	211771	213173	+	LOC112090431	--	K21805 protein N-lysine methyltransferase METTL21C [EC:2.1.1.-] | (RefSeq) protein N-lysine methyltransferase METTL21A (A)	--	hypothetical protein L484_020293 [Morus notabilis]	--	SubName: Full=Uncharacterized protein {ECO:0000313|EMBL:EXB37234.1};	Putative N2,N2-dimethylguanosine tRNA methyltransferase	--	PF10294.9:Lysine methyltransferase
gene-LOC112090433	0	0.06	0	0.06	0	0	NW_010356822.1	10238	12987	+	LOC112090433	--	K16251 DNA-directed RNA polymerase V subunit 1 [EC:2.7.7.6] | (RefSeq) DNA-directed RNA polymerase V subunit 1 (A)	--	DNA-directed RNA polymerase E subunit 1 [Morus notabilis]	RecName: Full=DNA-directed RNA polymerase V subunit 1; AltName: Full=DNA-directed RNA polymerase D subunit 1b; Short=AtNRPD1b; Short=Nuclear RNA polymerase D 1b; AltName: Full=DNA-directed RNA polymerase E subunit 1; Short=Nuclear RNA polymerase E 1; EC=2.7.7.6; AltName: Full=Protein DEFECTIVE IN MERISTEM SILENCING 5; AltName: Full=Protein DEFECTIVE IN RNA-DIRECTED DNA METHYLATION 3; AltName: Ful…	RecName: Full=DNA-directed RNA polymerase subunit {ECO:0000256|RuleBase:RU004279}; EC=2.7.7.6 {ECO:0000256|RuleBase:RU004279};	Nucleolar GTPase/ATPase p130	GO:0005666,RNA polymerase III complex; GO:0000419,RNA polymerase V complex; GO:0016604,nuclear body; GO:0005730,nucleolus; GO:0005634,nucleus; GO:0003677,DNA binding; GO:0003899,DNA-directed 5'-3' RNA polymerase activity; GO:0046872,metal ion binding; GO:0050832,defense response to fungus; GO:0006306,DNA methylation; GO:0035194,posttranscriptional gene silencing by RNA; GO:0030422,production of s…	--
gene-LOC112090434	12.05	12.49	13.66	11.98	10.54	12.73	NW_010358187.1	331809	343227	+	LOC112090434	--	K08864 tousled-like kinase [EC:2.7.11.1] | (RefSeq) serine/threonine-protein kinase TOUSLED (A)	--	Serine/threonine-protein kinase TOUSLED [Morus notabilis]	RecName: Full=Serine/threonine-protein kinase TOUSLED; EC=2.7.11.1;	SubName: Full=Serine/threonine-protein kinase TOUSLED {ECO:0000313|EMBL:EXB39682.1};	Tousled-like protein kinase	GO:0009507,chloroplast; GO:0005737,cytoplasm; GO:0005634,nucleus; GO:0005524,ATP binding; GO:0042802,identical protein binding; GO:0004674,protein serine/threonine kinase activity; GO:1900368,regulation of RNA interference	PF00069.25:Protein kinase domain
gene-LOC112090436	1.67	2.36	1.15	1.51	1.07	1.01	NW_010358187.1	386413	387510	-	LOC112090436	--	K17964 leucine-rich PPR motif-containing protein, mitochondrial | (RefSeq) uncharacterized LOC100242657 (A)	--	hypothetical protein L484_017162 [Morus notabilis]	--	SubName: Full=Uncharacterized protein {ECO:0000313|EMBL:EXB39683.1};	--	--	--
gene-LOC112090438	0	0	0	0	0	0.05	NW_010358187.1	443816	444928	+	LOC112090438	--	K01303 acylaminoacyl-peptidase [EC:3.4.19.1] | (RefSeq) uncharacterized LOC101311565 (A)	--	uncharacterized protein LOC18432918, partial [Amborella trichopoda]	--	SubName: Full=Uncharacterized protein {ECO:0000313|EMBL:ERN04751.1};	FOG: Transposon-encoded proteins with TYA, reverse transcriptase, integrase domains in various combinations	--	PF13650.6:Aspartyl protease
gene-LOC112090439	0	0	0	0	0	0.03	NW_010358187.1	445001	447925	+	LOC112090439	--	K01303 acylaminoacyl-peptidase [EC:3.4.19.1] | (RefSeq) uncharacterized LOC101311565 (A)	--	PREDICTED: uncharacterized protein LOC108194978 [Daucus carota subsp. sativus]	RecName: Full=Uncharacterized mitochondrial protein AtMg00860; AltName: Full=ORF158;	SubName: Full=Uncharacterized protein {ECO:0000313|EMBL:CAN65719.1};	FOG: Transposon-encoded proteins with TYA, reverse transcriptase, integrase domains in various combinations	GO:0005739,mitochondrion	PF00078.27:Reverse transcriptase (RNA-dependent DNA polymerase)
gene-LOC112090443	0.18	0.12	0.06	0.12	0	0.06	NW_010358188.1	1779	3061	+	LOC112090443	--	K18171 COX assembly mitochondrial protein 1 | (RefSeq) protein GAMETE EXPRESSED 1 (A)	--	PREDICTED: protein GAMETE EXPRESSED 1 [Prunus mume]	RecName: Full=Protein GAMETE EXPRESSED 1; Flags: Precursor;	SubName: Full=Uncharacterized protein {ECO:0000313|EMBL:EMJ16219.1};	--	GO:0005887,integral component of plasma membrane; GO:0005886,plasma membrane; GO:0042802,identical protein binding; GO:0009793,embryo development ending in seed dormancy; GO:0009553,embryo sac development; GO:0009555,pollen development	PF06103.11:Bacterial protein of unknown function (DUF948)
gene-LOC112090444	0.25	0.5	0.24	0	0	0	NW_010358192.1	12381	13260	-	LOC112090444	--	--	--	--	--	--	--	--	--
gene-LOC112090445	0	0.05	0	0.16	0.05	0.05	NW_010358192.1	3757	10517	-	LOC112090445	--	K10400 kinesin family member 15 | (RefSeq) kinesin-like protein KIN-12B (A)	--	PREDICTED: kinesin-like protein KIN-12B, partial [Juglans regia]	RecName: Full=Kinesin-like protein KIN-12B {ECO:0000305}; AltName: Full=Phragmoplast-associated kinesin-related protein 1-like protein {ECO:0000303|PubMed:15258761}; Short=AtPAKRP1L {ECO:0000303|PubMed:15258761};	SubName: Full=Kinesin {ECO:0000313|EMBL:OVA12970.1};	Kinesin-like protein	GO:0005871,kinesin complex; GO:0005874,microtubule; GO:0009524,phragmoplast; GO:0005524,ATP binding; GO:0008017,microtubule binding; GO:0003777,microtubule motor activity; GO:0007112,male meiosis cytokinesis; GO:0055046,microgametogenesis; GO:0007018,microtubule-based movement; GO:0080175,phragmoplast microtubule organization	PF00225.23:Kinesin motor domain
gene-LOC112090448	0	0	0	0.93	0.88	0.98	NW_010358201.1	284722	291706	+	LOC112090448	--	K10406 kinesin family member C2/C3 | (RefSeq) LOW QUALITY PROTEIN: disease resistance protein RPS6-like (A)	--	TIR-NBS-LRR-like protein [Trema orientalis]	RecName: Full=Disease resistance-like protein DSC1 {ECO:0000305}; AltName: Full=Protein DOMINANT SUPPRESSOR OF CAMTA3 NUMBER 1 {ECO:0000303|PubMed:28407487};	SubName: Full=TMV resistance protein N {ECO:0000313|EMBL:EXB79635.1};	--	GO:0043531,ADP binding; GO:0005524,ATP binding; GO:0042742,defense response to bacterium; GO:0009626,plant-type hypersensitive response; GO:0007165,signal transduction	PF01582.20:TIR domain
gene-LOC112090449	0	0	0.03	0	0.05	0.07	NW_010358201.1	312950	318329	+	LOC112090449	--	K10406 kinesin family member C2/C3 | (RefSeq) LOW QUALITY PROTEIN: disease resistance protein RPS6-like (A)	--	TIR-NBS-LRR-like protein [Trema orientalis]	RecName: Full=Disease resistance-like protein DSC1 {ECO:0000305}; AltName: Full=Protein DOMINANT SUPPRESSOR OF CAMTA3 NUMBER 1 {ECO:0000303|PubMed:28407487};	SubName: Full=TMV resistance protein N {ECO:0000313|EMBL:EXB29477.1};	--	GO:0043531,ADP binding; GO:0005524,ATP binding; GO:0042742,defense response to bacterium; GO:0009626,plant-type hypersensitive response; GO:0007165,signal transduction	PF01582.20:TIR domain
gene-LOC112090451	0	0	0.15	0	0.08	0.15	NW_010358201.1	387232	387939	+	LOC112090451	--	K13459 disease resistance protein RPS2 | (RefSeq) probable disease resistance protein At1g52660 (A)	ko04626: Plant-pathogen interaction	hypothetical protein CISIN_1g031151mg [Citrus sinensis]	RecName: Full=TMV resistance protein N;	SubName: Full=Uncharacterized protein {ECO:0000313|EMBL:KDO39318.1};	--	GO:0005737,cytoplasm; GO:0043531,ADP binding; GO:0005524,ATP binding; GO:0009626,plant-type hypersensitive response; GO:0007165,signal transduction	PF01582.20:TIR domain
gene-LOC112090453	0	0	0	0	0.04	0	NW_010358201.1	413274	417739	+	LOC112090453	--	K10406 kinesin family member C2/C3 | (RefSeq) LOW QUALITY PROTEIN: disease resistance protein RPS6-like (A)	--	PREDICTED: disease resistance protein RML1A-like [Pyrus x bretschneideri]	RecName: Full=Disease resistance-like protein DSC1 {ECO:0000305}; AltName: Full=Protein DOMINANT SUPPRESSOR OF CAMTA3 NUMBER 1 {ECO:0000303|PubMed:28407487};	SubName: Full=TMV resistance protein N {ECO:0000313|EMBL:EXC27504.1};	--	GO:0043531,ADP binding; GO:0005524,ATP binding; GO:0042742,defense response to bacterium; GO:0009626,plant-type hypersensitive response; GO:0007165,signal transduction	PF00931.22:NB-ARC domain
gene-LOC112090455	0	0	0	0.45	0.6	0.81	NW_010358201.1	441825	443218	+	LOC112090455	--	K13459 disease resistance protein RPS2 | (RefSeq) probable disease resistance protein At1g52660 (A)	ko04626: Plant-pathogen interaction	hypothetical protein CICLE_v10021500mg [Citrus clementina]	RecName: Full=TMV resistance protein N;	SubName: Full=Uncharacterized protein {ECO:0000313|EMBL:ESR55441.1};	--	GO:0005737,cytoplasm; GO:0043531,ADP binding; GO:0005524,ATP binding; GO:0009626,plant-type hypersensitive response; GO:0007165,signal transduction	PF01582.20:TIR domain
gene-LOC112090456	0	0	0	0	0.06	0	NW_010358201.1	382563	385010	+	LOC112090456	--	K08237 hydroquinone glucosyltransferase [EC:2.4.1.218] | (RefSeq) hydroquinone glucosyltransferase-like (A)	--	uncharacterized protein LOC111412799 [Olea europaea var. sylvestris]	--	SubName: Full=Uncharacterized protein {ECO:0000313|EMBL:CAN64225.1};	FOG: Transposon-encoded proteins with TYA, reverse transcriptase, integrase domains in various combinations	GO:0003676,nucleic acid binding; GO:0015074,DNA integration	--
gene-LOC112090461	2.83	4.16	1.57	2.04	1.93	1.36	NW_010358217.1	43793	45273	+	LOC112090461	--	--	--	--	--	--	--	--	--
gene-LOC112090463	0	0.03	0	0.03	0.03	0.17	--	--	--	--	--	--	--	--
gene-LOC112090464	3.43	2.21	2.22	4.05	2.89	3.47	NW_010358221.1	38	810	-	LOC112090464	--	K08876 SCY1-like protein 1 | (RefSeq) putative inactive serine/threonine-protein kinase scy1 (A)	--	WD repeat domain phosphoinositide-interacting protein 3 [Morus notabilis]	RecName: Full=Autophagy-related protein 18a; Short=AtATG18a; AltName: Full=Protein PEROXISOME UNUSUAL POSITIONING 2 {ECO:0000305};	SubName: Full=WD repeat domain phosphoinositide-interacting protein 3 {ECO:0000313|EMBL:EXC01678.1};	Uncharacterized conserved protein, contains WD40 repeats	GO:0005829,cytosol; GO:0019898,extrinsic component of membrane; GO:0005634,nucleus; GO:0034045,phagophore assembly site membrane; GO:0005774,vacuolar membrane; GO:0080025,phosphatidylinositol-3,5-bisphosphate binding; GO:0032266,phosphatidylinositol-3-phosphate binding; GO:0006914,autophagy; GO:0000422,autophagy of mitochondrion; GO:0044804,autophagy of nucleus; GO:0050832,defense response to fun…	--
gene-LOC112090465	2.7	4.44	2.59	1.7	0.53	2.03	NW_010358250.1	93	856	+	LOC112090465	--	--	--	--	--	--	--	--	--
gene-LOC112090466	40.76	39.6	42.33	40.63	43.1	41.44	NW_010358258.1	53381	60923	+	LOC112090466	--	K18681 DIS3-like exonuclease 1 [EC:3.1.13.-] | (RefSeq) RNB-domain-containing protein (A)	ko03018: RNA degradation	Protein EXECUTER [Parasponia andersonii]	RecName: Full=Protein EXECUTER 1, chloroplastic {ECO:0000305}; Short=AtEX1 {ECO:0000303|PubMed:17540731}; Flags: Precursor;	SubName: Full=Uncharacterized protein {ECO:0000313|EMBL:EMJ00921.1};	--	GO:0009507,chloroplast; GO:0042651,thylakoid membrane; GO:0010343,singlet oxygen-mediated programmed cell death	PF12014.8:Domain of unknown function (DUF3506)
gene-LOC112090467	4.89	4.95	5.79	3.42	3.27	2.96	NW_010358258.1	7169	10379	+	LOC112090467	--	K01431 beta-ureidopropionase [EC:3.5.1.6] | (RefSeq) beta-ureidopropionase-like (A)	ko00240: Pyrimidine metabolism; ko00410: beta-Alanine metabolism; ko00770: Pantothenate and CoA biosynthesis	hypothetical protein L484_002035 [Morus notabilis]	RecName: Full=Beta-ureidopropionase {ECO:0000303|PubMed:11161056}; EC=3.5.1.6 {ECO:0000269|PubMed:19413687}; AltName: Full=N-carbamoyl-beta-alanine amidohydrolase {ECO:0000303|Ref.1}; AltName: Full=Protein PYRIMIDINE 3 {ECO:0000303|Ref.1};	SubName: Full=Uncharacterized protein {ECO:0000313|EMBL:EXB40021.1};	Carbon-nitrogen hydrolase	GO:0005829,cytosol; GO:0003837,beta-ureidopropionase activity; GO:0019483,beta-alanine biosynthetic process; GO:0043562,cellular response to nitrogen levels; GO:0006212,uracil catabolic process	PF00795.22:Carbon-nitrogen hydrolase
gene-LOC112090468	0	0	0	0.11	0.1	0	NW_010358273.1	7	780	-	LOC112090468	--	K08331 autophagy-related protein 13 | (RefSeq) autophagy-related protein 13a (A)	ko04136: Autophagy - other	Autophagy-related protein [Trema orientalis]	RecName: Full=Autophagy-related protein 13a {ECO:0000303|PubMed:12114572}; Short=AtAPG13a {ECO:0000303|PubMed:12114572};	SubName: Full=Uncharacterized protein {ECO:0000313|EMBL:EMJ21739.1};	Phosphoprotein involved in cytoplasm to vacuole targeting and autophagy	GO:1990316,Atg1/ULK1 kinase complex; GO:0005776,autophagosome; GO:0031410,cytoplasmic vesicle; GO:0006914,autophagy; GO:0015031,protein transport	--
gene-LOC112090470	5.01	7.52	7.66	5.26	4.42	4.88	NW_010358282.1	122	871	-	LOC112090470	--	K00863 triose/dihydroxyacetone kinase / FAD-AMP lyase (cyclizing) [EC:2.7.1.28 2.7.1.29 4.6.1.15] | (RefSeq) Dihydroxyacetone kinase (A)	ko00051: Fructose and mannose metabolism; ko00561: Glycerolipid metabolism; ko01200: Carbon metabolism	Putative 3,4-dihydroxy-2-butanone kinase [Morus notabilis]	RecName: Full=Putative 3,4-dihydroxy-2-butanone kinase; EC=2.7.1.-;	SubName: Full=Putative 3,4-dihydroxy-2-butanone kinase {ECO:0000313|EMBL:EXB42569.1};	Dihydroxyacetone kinase/glycerone kinase	GO:0005524,ATP binding; GO:0004371,glycerone kinase activity; GO:0006071,glycerol metabolic process	PF02733.17:Dak1 domain
gene-LOC112090472	0.38	0.9	0.07	0.96	1.36	1	NW_010358315.1	3159	4138	-	LOC112090472	--	--	--	--	--	--	--	--	--
gene-LOC112090473	50.36	48.62	54.82	45.69	53.48	51.09	NW_010358318.1	67143	69617	-	LOC112090473	--	K14558 periodic tryptophan protein 2 | (RefSeq) protein TPR3-like (A)	ko03008: Ribosome biogenesis in eukaryotes	AP180 N-terminal domain containing protein [Trema orientalis]	RecName: Full=Putative clathrin assembly protein At2g25430;	SubName: Full=Epsin N-terminal-like domain-containing protein {ECO:0000313|EMBL:APA20255.1};	Clathrin assembly protein AP180 and related proteins, contain ENTH domain	GO:0005905,clathrin-coated pit; GO:0030136,clathrin-coated vesicle; GO:0005794,Golgi apparatus; GO:0005634,nucleus; GO:0005886,plasma membrane; GO:0005545,1-phosphatidylinositol binding; GO:0030276,clathrin binding; GO:0048268,clathrin coat assembly; GO:0006897,endocytosis	PF07651.16:ANTH domain
gene-LOC112090475	61.52	61.93	66	76.6	77.41	61.88	--	--	--	--	--	--	--	--
gene-LOC112090480	3.28	2.69	1.74	2.22	2.6	2.66	NW_010358342.1	66842	68357	-	LOC112090480	--	--	--	Transmembrane protein [Trema orientalis]	--	SubName: Full=uncharacterized protein LOC109003198 isoform X1 {ECO:0000313|RefSeq:XP_018836785.1};	--	--	PF11712.8:Endoplasmic reticulum-based factor for assembly of V-ATPase
gene-LOC112090481	125.57	144.19	117.86	143.43	149.53	148.63	NW_010358342.1	64482	66122	+	LOC112090481	--	K04683 transcription factor Dp-1 | (RefSeq) transcription factor-like protein DPB (A)	--	PREDICTED: nuclear transport factor 2 isoform X2 [Vitis vinifera]	RecName: Full=Nuclear transport factor 2B {ECO:0000303|PubMed:16428596}; Short=AtNTF2b {ECO:0000303|PubMed:16428596}; Short=NTF-2;	SubName: Full=Uncharacterized protein {ECO:0000313|EMBL:CAN70316.1};	Nuclear transport factor 2	GO:0005737,cytoplasm; GO:0005635,nuclear envelope; GO:0005634,nucleus; GO:0006606,protein import into nucleus	PF02136.20:Nuclear transport factor 2 (NTF2) domain
gene-LOC112090482	12.44	16.8	14.62	7.5	6.73	7.45	NW_010358342.1	120427	143532	-	LOC112090482	--	K09264 MADS-box transcription factor, plant | (RefSeq) truncated transcription factor CAULIFLOWER A-like (A)	--	flowering locus C [Dimocarpus longan]	RecName: Full=MADS-box transcription factor 6; AltName: Full=OsMADS6; AltName: Full=Protein MOSAIC FLORAL ORGANS 1;	SubName: Full=Flowering locus C {ECO:0000313|EMBL:AHZ89709.1};	MADS box transcription factor	GO:0005634,nucleus; GO:0003677,DNA binding; GO:0003700,DNA-binding transcription factor activity; GO:0046983,protein dimerization activity; GO:0000977,RNA polymerase II regulatory region sequence-specific DNA binding; GO:0030154,cell differentiation; GO:0009553,embryo sac development; GO:0010582,floral meristem determinacy; GO:0048437,floral organ development; GO:0048449,floral organ formation; G…	PF00319.18:SRF-type transcription factor (DNA-binding and dimerisation domain)
gene-LOC112090484	0	0	0	0	0	0.05	NW_010358342.1	329122	330264	-	LOC112090484	--	K15078 structure-specific endonuclease subunit SLX1 [EC:3.6.1.-] | (RefSeq) putative disease resistance protein RGA1 (A)	--	Putative disease resistance RPP13-like protein 1 [Morus notabilis]	RecName: Full=Putative disease resistance RPP13-like protein 1;	SubName: Full=Putative disease resistance RPP13-like protein 1 {ECO:0000313|EMBL:EXB40330.1};	Apoptotic ATPase	GO:0005886,plasma membrane; GO:0043531,ADP binding; GO:0005524,ATP binding; GO:0009626,plant-type hypersensitive response; GO:0007165,signal transduction	PF00931.22:NB-ARC domain
gene-LOC112090485	0.05	0.02	0.02	0.05	0	0.02	NW_010358342.1	421827	425425	-	LOC112090485	--	K03549 KUP system potassium uptake protein | (RefSeq) potassium transporter 19-like (A)	--	uncharacterized protein LOC106398827 [Brassica napus]	--	SubName: Full=En/Spm-like transposon protein {ECO:0000313|EMBL:AAD03356.1};	--	--	PF02992.14:Transposase family tnp2
gene-LOC112090488	23.18	25.11	22.51	20.53	21.66	19.71	NW_010358348.1	44611	47081	-	LOC112090488	--	K14803 protein phosphatase PTC2/3 [EC:3.1.3.16] | (RefSeq) probable protein phosphatase 2C 27 (A)	--	Protein phosphatase [Parasponia andersonii]	RecName: Full=Probable protein phosphatase 2C 27 {ECO:0000303|PubMed:19021904}; Short=AtPP2C27 {ECO:0000303|PubMed:19021904}; EC=3.1.3.16 {ECO:0000255|PROSITE-ProRule:PRU01082}; AltName: Full=Probable protein phosphatase 2C G group 1 {ECO:0000303|PubMed:22627139}; Short=AtPP2CG1 {ECO:0000303|PubMed:22627139};	SubName: Full=Uncharacterized protein {ECO:0000313|EMBL:EMJ02285.1};	Serine/threonine protein phosphatase	GO:0005737,cytoplasm; GO:0005634,nucleus; GO:0046872,metal ion binding; GO:0004722,protein serine/threonine phosphatase activity; GO:0061416,regulation of transcription from RNA polymerase II promoter in response to salt stress; GO:0009737,response to abscisic acid; GO:0009651,response to salt stress; GO:0009414,response to water deprivation	PF00481.21:Protein phosphatase 2C
gene-LOC112090489	10.82	12.53	11.99	7.65	8.73	8.22	NW_010358348.1	298500	301616	+	LOC112090489	--	K17604 zinc finger SWIM domain-containing protein 3 | (RefSeq) protein FAR1-RELATED SEQUENCE 5-like (A)	--	PREDICTED: protein FAR1-RELATED SEQUENCE 9 [Ziziphus jujuba]	RecName: Full=Protein FAR1-RELATED SEQUENCE 9;	SubName: Full=Uncharacterized protein {ECO:0000313|EMBL:EMJ02365.1};	--	GO:0005634,nucleus; GO:0008270,zinc ion binding; GO:0006355,regulation of transcription, DNA-templated	PF10551.9:MULE transposase domain
gene-LOC112090490	3.01	2.43	4.55	2.13	3.94	3.38	NW_010358348.1	413333	424327	+	LOC112090490	--	--	--	Formin, FH2 domain containing protein [Parasponia andersonii]	RecName: Full=Formin-like protein 1; Short=AtFH1; Short=AtFORMIN-8; Flags: Precursor;	SubName: Full=Uncharacterized protein {ECO:0000313|EMBL:EXB40473.1};	Rho GTPase effector BNI1 and related formins	GO:0005618,cell wall; GO:0016021,integral component of membrane; GO:0016020,membrane; GO:0005886,plasma membrane; GO:0003779,actin binding; GO:0051015,actin filament binding; GO:0030036,actin cytoskeleton organization; GO:0045010,actin nucleation; GO:0051016,barbed-end actin filament capping	--
gene-LOC112090491	14.73	13.23	17.36	13.97	11.34	14.85	NW_010358348.1	123201	124923	-	LOC112090491	--	--	--	PREDICTED: uncharacterized protein LOC18608381 [Theobroma cacao]	--	SubName: Full=Uncharacterized protein {ECO:0000313|EMBL:EOX98929.1};	--	--	--
gene-LOC112090492	0	1.4	0	0.74	1.06	0	NW_010358348.1	20325	20485	-	LOC112090492	--	--	--	--	--	--	--	--	--
gene-LOC112090494	0.33	1.3	1.26	0.34	0.81	0.46	NW_010358366.1	12461	14234	+	LOC112090494	--	K02726 20S proteasome subunit alpha 2 [EC:3.4.25.1] | (RefSeq) proteasome subunit alpha type-2 (A)	ko03050: Proteasome	hypothetical protein AQUCO_05800178v1 [Aquilegia coerulea]	RecName: Full=Proteasome subunit alpha type-2; EC=3.4.25.1; AltName: Full=20S proteasome alpha subunit B; AltName: Full=20S proteasome subunit alpha-2;	RecName: Full=Proteasome subunit alpha type {ECO:0000256|RuleBase:RU000551}; EC=3.4.25.1 {ECO:0000256|RuleBase:RU000551};	20S proteasome, regulatory subunit alpha type PSMA2/PRE8	GO:0005737,cytoplasm; GO:0005634,nucleus; GO:0019773,proteasome core complex, alpha-subunit complex; GO:0004298,threonine-type endopeptidase activity; GO:0006511,ubiquitin-dependent protein catabolic process	PF00227.26:Proteasome subunit
gene-LOC112090496	0.62	0.08	0.22	0.41	1.92	0.44	NW_010358373.1	144	882	-	LOC112090496	--	K19891 glucan endo-1,3-beta-glucosidase 1/2/3 [EC:3.2.1.39] | (RefSeq) glucan endo-1,3-beta-glucosidase 3 (A)	ko00500: Starch and sucrose metabolism	Glucan endo-1,3-beta-glucosidase [Morus notabilis]	RecName: Full=Glucan endo-1,3-beta-glucosidase; EC=3.2.1.39; AltName: Full=(1->3)-beta-glucan endohydrolase; Short=(1->3)-beta-glucanase; AltName: Full=Beta-1,3-endoglucanase; Flags: Precursor;	SubName: Full=Glucan endo-1,3-beta-glucosidase {ECO:0000313|EMBL:EXB42894.1};	--	GO:0042973,glucan endo-1,3-beta-D-glucosidase activity; GO:0005975,carbohydrate metabolic process; GO:0006952,defense response	PF00332.18:Glycosyl hydrolases family 17
gene-LOC112090497	5.68	10.31	7.91	1.25	6.82	2.12	NW_010358420.1	40747	44809	-	LOC112090497	--	K22279 vicianin beta-glucosidase [EC:3.2.1.119] | (RefSeq) beta-glucosidase 17 isoform X1 (A)	--	Glycoside hydrolase [Parasponia andersonii]	RecName: Full=Beta-glucosidase 17; Short=AtBGLU17; EC=3.2.1.21; Flags: Precursor;	SubName: Full=Glyco_hydro_1 domain-containing protein {ECO:0000313|EMBL:GAV78257.1};	Beta-glucosidase, lactase phlorizinhydrolase, and related proteins	GO:0008422,beta-glucosidase activity; GO:0102483,scopolin beta-glucosidase activity; GO:0005975,carbohydrate metabolic process; GO:1901657,glycosyl compound metabolic process	PF00232.18:Glycosyl hydrolase family 1
gene-LOC112090498	1.05	1.51	1.57	4.05	3.93	4.16	NW_010358420.1	215421	223308	+	LOC112090498	--	K12818 ATP-dependent RNA helicase DHX8/PRP22 [EC:3.6.4.13] | (RefSeq) NB-ARC domain disease resistance protein, putative (A)	ko03040: Spliceosome	NB-ARC domain, LRR domain containing protein [Trema orientalis]	RecName: Full=Putative disease resistance RPP13-like protein 1;	SubName: Full=Uncharacterized protein {ECO:0000313|EMBL:EMJ07932.1};	Apoptotic ATPase	GO:0005886,plasma membrane; GO:0043531,ADP binding; GO:0005524,ATP binding; GO:0009626,plant-type hypersensitive response; GO:0007165,signal transduction	PF00931.22:NB-ARC domain
gene-LOC112090500	14.79	15.02	15.93	15.61	16.24	18.31	NW_010358427.1	82894	90929	-	LOC112090500	--	--	--	Octamer-binding transcription factor [Trema orientalis]	RecName: Full=Homeobox protein LUMINIDEPENDENS;	SubName: Full=homeobox protein LUMINIDEPENDENS isoform X2 {ECO:0000313|RefSeq:XP_018835440.1};	--	GO:0005634,nucleus; GO:0003677,DNA binding; GO:0003700,DNA-binding transcription factor activity; GO:0030154,cell differentiation; GO:0009908,flower development; GO:0010228,vegetative to reproductive phase transition of meristem	PF00046.29:Homeodomain
gene-LOC112090501	124.06	113.46	140.87	200.22	175.85	179.95	NW_010358427.1	259544	261896	-	LOC112090501	--	K19765 heat shock factor-binding protein 1 | (RefSeq) heat shock factor-binding protein 1 (A)	--	PREDICTED: heat shock factor-binding protein 1 [Ziziphus jujuba]	--	SubName: Full=Heat shock factor binding protein {ECO:0000313|EMBL:EOX95026.1};	Heat shock factor binding protein	GO:0003714,transcription corepressor activity	PF06825.12:Heat shock factor binding protein 1
gene-LOC112090502	0.59	0.24	0.3	1.21	0.79	0.6	--	--	--	--	--	--	--	--
gene-LOC112090503	0.57	1.12	0	1.78	0	0.53	NW_010358427.1	56683	56783	+	LOC112090503	--	--	--	--	--	--	--	--	--
gene-LOC112090507	7.86	7.61	9.12	7.56	7.31	8.77	NW_010358437.1	400	998	-	LOC112090507	--	--	--	--	--	--	--	--	--
gene-LOC112090508	1.15	1.47	1.69	2.42	2.23	1.95	NW_010358448.1	86906	91811	-	LOC112090508	--	K15078 structure-specific endonuclease subunit SLX1 [EC:3.6.1.-] | (RefSeq) putative disease resistance protein RGA1 (A)	--	hypothetical protein PHYPA_016891 [Physcomitrella patens]	RecName: Full=Disease resistance protein RGA2; AltName: Full=Blight resistance protein RPI; AltName: Full=RGA2-blb;	SubName: Full=Leucine-rich repeat containing protein {ECO:0000313|EMBL:EOY12538.1};	Apoptotic ATPase	GO:0043531,ADP binding; GO:0005524,ATP binding; GO:0006952,defense response	PF00931.22:NB-ARC domain
gene-LOC112090509	0.92	1	1.48	3.26	2.44	2.84	NW_010358448.1	117004	119931	-	LOC112090509	--	K15078 structure-specific endonuclease subunit SLX1 [EC:3.6.1.-] | (RefSeq) putative disease resistance protein RGA1 (A)	--	PREDICTED: disease resistance protein RGA2-like isoform X2 [Pyrus x bretschneideri]	RecName: Full=Putative disease resistance protein RGA4; AltName: Full=RGA4-blb;	SubName: Full=Uncharacterized protein {ECO:0000313|EMBL:ONI20354.1};	Apoptotic ATPase	GO:0043531,ADP binding; GO:0005524,ATP binding; GO:0006952,defense response	PF00931.22:NB-ARC domain
gene-LOC112090510	4.95	4.05	5.22	10.44	8.78	9.04	NW_010358448.1	120404	123820	-	LOC112090510	--	K15078 structure-specific endonuclease subunit SLX1 [EC:3.6.1.-] | (RefSeq) putative disease resistance protein RGA1 (A)	--	PREDICTED: disease resistance protein RGA2-like [Ziziphus jujuba]	RecName: Full=Putative disease resistance protein RGA4; AltName: Full=RGA4-blb;	SubName: Full=Putative disease resistance protein RGA4 {ECO:0000313|EMBL:EXB70612.1};	Apoptotic ATPase	GO:0043531,ADP binding; GO:0005524,ATP binding; GO:0006952,defense response	PF00931.22:NB-ARC domain
gene-LOC112090511	0	0.07	0.06	0.63	0.13	0.32	NW_010358448.1	133237	134132	-	LOC112090511	--	K10406 kinesin family member C2/C3 | (RefSeq) LOW QUALITY PROTEIN: disease resistance protein RPS6-like (A)	--	PREDICTED: putative disease resistance protein RGA4 isoform X1 [Pyrus x bretschneideri]	RecName: Full=Disease resistance protein TAO1 {ECO:0000305}; AltName: Full=Protein TARGET OF AVRB OPERATION 1 {ECO:0000303|PubMed:18424557};	SubName: Full=Predicted protein {ECO:0000313|EMBL:EDQ48971.1}; Flags: Fragment;	--	GO:0043531,ADP binding; GO:0005524,ATP binding; GO:0042742,defense response to bacterium; GO:0009816,defense response to bacterium, incompatible interaction; GO:0007165,signal transduction	PF13855.6:Leucine rich repeat
gene-LOC112090512	4.62	5.12	4.75	11.65	8.71	9.48	NW_010358448.1	143703	145723	+	LOC112090512	--	K15078 structure-specific endonuclease subunit SLX1 [EC:3.6.1.-] | (RefSeq) putative disease resistance protein RGA3 (A)	--	Putative disease resistance protein RGA4 [Morus notabilis]	RecName: Full=Putative disease resistance protein RGA3; AltName: Full=Blight resistance protein B149; AltName: Full=RGA1-blb;	SubName: Full=Putative disease resistance protein RGA4 {ECO:0000313|EMBL:EXB70612.1};	Apoptotic ATPase	GO:0043531,ADP binding; GO:0005524,ATP binding; GO:0006952,defense response	PF00931.22:NB-ARC domain
gene-LOC112090516	0.17	0.11	0.16	0.18	0	0	NW_010358448.1	110290	112069	-	LOC112090516	--	--	--	--	--	--	--	--	--
gene-LOC112090520	11.98	14.35	20.03	19.04	14.4	12.45	NW_010358457.1	87	883	-	LOC112090520	--	--	--	--	--	--	--	--	--
gene-LOC112090523	0.3	0.34	0.25	0.53	0.86	1.78	NW_010358461.1	15942	24234	-	LOC112090523	--	K06677 condensin complex subunit 1 | (RefSeq) condensin complex subunit 1 (A)	--	Condensin complex subunit 1 [Morus notabilis]	--	RecName: Full=Pyruvate kinase {ECO:0000256|RuleBase:RU000504}; EC=2.7.1.40 {ECO:0000256|RuleBase:RU000504};	Chromosome condensation complex Condensin, subunit D2	GO:0005634,nucleus; GO:0016301,kinase activity; GO:0000287,magnesium ion binding; GO:0030955,potassium ion binding; GO:0004743,pyruvate kinase activity; GO:0007076,mitotic chromosome condensation	PF12717.7:non-SMC mitotic condensation complex subunit 1
gene-LOC112090524	100.56	99.1	107.11	149.97	194.76	217.58	NW_010358461.1	174440	174878	+	LOC112090524	--	K00799 glutathione S-transferase [EC:2.5.1.18] | (RefSeq) probable glutathione S-transferase (A)	ko00480: Glutathione metabolism	putative glutathione S-transferase [Morus notabilis]	RecName: Full=Glutathione S-transferase 3; EC=2.5.1.18;	SubName: Full=Putative glutathione S-transferase {ECO:0000313|EMBL:EXB27070.1};	Glutathione S-transferase	GO:0005737,cytoplasm; GO:0004364,glutathione transferase activity; GO:0006749,glutathione metabolic process; GO:0009407,toxin catabolic process	PF02798.20:Glutathione S-transferase, N-terminal domain
gene-LOC112090525	6.09	6.88	6.68	5.14	3.14	2.75	NW_010358461.1	36286	39032	+	LOC112090525	--	K01520 dUTP pyrophosphatase [EC:3.6.1.23] | (RefSeq) uncharacterized protein LOC109756322 (A)	ko00240: Pyrimidine metabolism	hypothetical protein L484_005221 [Morus notabilis]	--	SubName: Full=Uncharacterized protein {ECO:0000313|EMBL:EXB41186.1};	--	--	--
gene-LOC112090526	0.14	0.27	0.48	0.62	0.13	0.21	NW_010358465.1	73028	74473	-	LOC112090526	--	K02218 casein kinase 1 [EC:2.7.11.1] | (RefSeq) uncharacterized protein LOC8069780 (A)	--	PREDICTED: uncharacterized protein LOC103958625 [Pyrus x bretschneideri]	RecName: Full=Protein ALP1-like {ECO:0000305}; EC=3.1.-.-;	SubName: Full=Uncharacterized protein {ECO:0000313|EMBL:KDP24227.1};	Predicted transposase	GO:0005634,nucleus; GO:0046872,metal ion binding; GO:0004518,nuclease activity	PF13359.6:DDE superfamily endonuclease
gene-LOC112090527	11.05	7.16	19.48	12.11	6.83	12.67	NW_010356831.1	254859	256469	+	LOC112090527	--	K22418 11beta/17beta-hydroxysteroid dehydrogenase [EC:1.1.1.146 1.1.1.-] | (RefSeq) 11-beta-hydroxysteroid dehydrogenase-like 4A (A)	--	Hydroxysteroid 11-beta-dehydrogenase 1-like protein [Morus notabilis]	RecName: Full=11-beta-hydroxysteroid dehydrogenase-like 6; EC=1.1.1.-; AltName: Full=17-beta-hydroxysteroid dehydrogenase-like 6; EC=1.1.1.-; AltName: Full=Hydroxysteroid dehydrogenase 6; Short=AtHSD6;	SubName: Full=Hydroxysteroid 11-beta-dehydrogenase 1-like protein {ECO:0000313|EMBL:EXB25269.1};	Predicted dehydrogenase	GO:0016021,integral component of membrane; GO:0016491,oxidoreductase activity; GO:0006694,steroid biosynthetic process	PF00106.25:short chain dehydrogenase
gene-LOC112090528	0.56	0.65	0.49	1.23	3.28	1.77	NW_010358465.1	23324	28336	-	LOC112090528	--	K03787 5'-nucleotidase [EC:3.1.3.5] | (RefSeq) uncharacterized protein LOC110814077 isoform X1 (A)	ko00230: Purine metabolism; ko00240: Pyrimidine metabolism; ko00760: Nicotinate and nicotinamide metabolism	Survival protein SurE-like phosphatase/nucleotidase [Trema orientalis]	--	SubName: Full=5'-nucleotidase surE {ECO:0000313|EMBL:EXB41282.1};	--	GO:0008252,nucleotidase activity	PF01975.17:Survival protein SurE
gene-LOC112090534	0.11	0.56	0.44	1.32	0.45	0.21	NW_010356831.1	4290	4873	-	LOC112090534	--	--	--	--	--	--	--	--	--
gene-LOC112090537	0.1	0	0	0	0.19	0	NW_010358472.1	188614	194133	-	LOC112090537	--	--	--	hypothetical protein L484_013643 [Morus notabilis]	RecName: Full=Probable long-chain-alcohol O-fatty-acyltransferase 5; EC=2.3.1.75; AltName: Full=Wax synthase 5;	SubName: Full=Uncharacterized protein {ECO:0000313|EMBL:EXB41566.1};	--	GO:0016021,integral component of membrane; GO:0102966,arachidoyl-CoA:1-dodecanol O-acyltransferase activity; GO:0047196,long-chain-alcohol O-fatty-acyltransferase activity; GO:0103095,wax ester synthase activity; GO:0006629,lipid metabolic process	--
gene-LOC112090538	0.52	0.44	0.56	0.85	1.46	0.83	NW_010358472.1	230553	231804	-	LOC112090538	--	--	--	PREDICTED: uncharacterized protein LOC107415028 [Ziziphus jujuba]	--	SubName: Full=Uncharacterized protein {ECO:0000313|EMBL:EEF41792.1};	--	--	PF12680.7:SnoaL-like domain
gene-LOC112090540	58.43	53.62	72.36	138.49	110.81	107.15	NW_010358472.1	173954	175968	-	LOC112090540	--	K02153 V-type H+-transporting ATPase subunit e | (RefSeq) V-type proton ATPase subunit e1-like (A)	ko00190: Oxidative phosphorylation; ko04145: Phagosome	ATPase [Parasponia andersonii]	RecName: Full=V-type proton ATPase subunit e1; Short=V-ATPase subunit e1; AltName: Full=Vacuolar H(+)-ATPase subunit e isoform 1; AltName: Full=Vacuolar proton pump subunit e1;	SubName: Full=Uncharacterized protein {ECO:0000313|EMBL:EMJ13538.1};	Vacuolar H+-ATPase V0 sector, subunit M9.7 (M9.2)	GO:0005794,Golgi apparatus; GO:0016021,integral component of membrane; GO:0016020,membrane; GO:0033179,proton-transporting V-type ATPase, V0 domain; GO:0005773,vacuole; GO:0046961,proton-transporting ATPase activity, rotational mechanism; GO:0015991,ATP hydrolysis coupled proton transport	PF05493.13:ATP synthase subunit H
gene-LOC112090541	1.1	1.7	3.01	0.82	2.8	0.88	NW_010358472.1	172611	172975	-	LOC112090541	--	--	--	hypothetical protein TorRG33x02_129160 [Trema orientalis]	--	SubName: Full=Uncharacterized protein {ECO:0000313|EMBL:CAN77938.1};	--	--	--
gene-LOC112090543	2.29	1.96	4.77	5.3	4.97	7.6	NW_010358483.1	107316	109105	+	LOC112090543	--	K18810 cyclin D1/2/4, plant | (RefSeq) cyclin-D1-1-like (A)	--	Nucleobase-ascorbate transporter 4 [Morus notabilis]	RecName: Full=Cyclin-D1-1; AltName: Full=Cyclin-delta-1; Short=Cyclin-d1; AltName: Full=G1/S-specific cyclin-D1-1; Short=CycD1;1;	SubName: Full=Nucleobase-ascorbate transporter 4 {ECO:0000313|EMBL:EXB41834.1};	G1/S-specific cyclin D	GO:0005634,nucleus; GO:0007049,cell cycle; GO:0051301,cell division	PF00134.23:Cyclin, N-terminal domain
gene-LOC112090544	1.38	1.1	1.73	1.28	0.74	1.25	--	--	--	--	--	--	--	--
gene-LOC112090552	4.64	7.09	3.64	4.7	4.08	1.59	NW_010358505.1	531	4289	-	LOC112090552	--	K20659 lupeol synthase [EC:5.4.99.41] | (RefSeq) lupeol synthase-like (A)	ko00909: Sesquiterpenoid and triterpenoid biosynthesis	lupeol synthase [Morus alba]	RecName: Full=Lupeol synthase; EC=5.4.99.41;	RecName: Full=Terpene cyclase/mutase family member {ECO:0000256|RuleBase:RU362003}; EC=5.4.99.- {ECO:0000256|RuleBase:RU362003};	Oxidosqualene-lanosterol cyclase and related proteins	GO:0042299,lupeol synthase activity; GO:0019745,pentacyclic triterpenoid biosynthetic process	PF13243.6:Squalene-hopene cyclase C-terminal domain
gene-LOC112090553	18.61	15.81	16.66	25.23	18.2	22.37	NW_010358506.1	1	618	+	LOC112090553	--	--	--	--	--	--	--	--	--
gene-LOC112090554	0	0	0	0.56	1.06	0.84	NW_010358517.1	2550	2870	-	LOC112090554	--	K10406 kinesin family member C2/C3 | (RefSeq) LOW QUALITY PROTEIN: disease resistance protein RPS6-like (A)	--	TIR-NBS-LRR-like protein, partial [Trema orientalis]	RecName: Full=TMV resistance protein N;	SubName: Full=Uncharacterized protein {ECO:0000313|EMBL:OWM87361.1};	--	GO:0005737,cytoplasm; GO:0043531,ADP binding; GO:0005524,ATP binding; GO:0009626,plant-type hypersensitive response; GO:0007165,signal transduction	PF00931.22:NB-ARC domain
gene-LOC112090555	0.41	0.2	0.6	0.54	0.67	0.92	NW_010358522.1	39425	42736	+	LOC112090555	--	--	--	--	--	--	--	--	--
gene-LOC112090556	0.3	0.88	0.71	0.16	0.88	0	NW_010358522.1	28802	29752	+	LOC112090556	--	--	--	--	--	--	--	--	--
gene-LOC112090557	3.42	3.91	5.42	3.3	3.76	3.2	NW_010358529.1	7504	12728	-	LOC112090557	--	--	--	Soluble quinoprotein glucose/sorbosone dehydrogenase [Trema orientalis]	RecName: Full=HIPL1 protein; Flags: Precursor;	SubName: Full=Uncharacterized protein {ECO:0000313|EMBL:ONI08534.1};	--	GO:0031225,anchored component of membrane; GO:0046658,anchored component of plasma membrane; GO:0005886,plasma membrane; GO:0016491,oxidoreductase activity	PF07995.11:Glucose / Sorbosone dehydrogenase
gene-LOC112090558	17.9	17.51	20.28	16.83	19.95	18.11	--	--	--	--	--	--	--	--
gene-LOC112090559	39.77	41.54	40.9	35.49	38.46	38.69	NW_010358529.1	17298	22170	-	LOC112090559	--	--	--	PREDICTED: WW domain-binding protein 11-like [Pyrus x bretschneideri]	--	SubName: Full=WW domain-binding protein 11 {ECO:0000313|RefSeq:XP_018831582.1};	Uncharacterized conserved low complexity protein	--	PF09429.10:WW domain binding protein 11
gene-LOC112090560	0.43	0.79	0.46	0.11	0.05	0.25	NW_010358573.1	83	1264	+	LOC112090560	--	K19613 leucine-rich repeat protein SHOC2 | (RefSeq) hypothetical protein (A)	--	LRR domain containing protein, partial [Trema orientalis]	RecName: Full=Receptor like protein 7 {ECO:0000303|PubMed:18434605}; Short=AtRLP7 {ECO:0000303|PubMed:18434605}; Flags: Precursor;	SubName: Full=Uncharacterized protein {ECO:0000313|EMBL:ONI13618.1};	FOG: Leucine rich repeat	GO:0016021,integral component of membrane	PF13855.6:Leucine rich repeat
gene-LOC112090572	10.01	8.98	10.11	21.14	15.81	17.58	NW_010358624.1	40846	43562	-	LOC112090572	--	--	--	VQ motif containing protein [Trema orientalis]	RecName: Full=VQ motif-containing protein 4 {ECO:0000303|PubMed:22535423}; Short=AtVQ4 {ECO:0000303|PubMed:22535423}; AltName: Full=MPK3/6-targeted VQ-motif-containing protein 1 {ECO:0000303|PubMed:24750137};	SubName: Full=Uncharacterized protein {ECO:0000313|EMBL:OIV99162.1};	--	GO:0005634,nucleus; GO:0006952,defense response; GO:0051245,negative regulation of cellular defense response; GO:0043433,negative regulation of DNA-binding transcription factor activity	PF05678.14:VQ motif
gene-LOC112090573	6.16	12.17	3.06	0	0	0	NW_010358624.1	113192	115267	+	LOC112090573	--	K23807 cytochrome P450 family 71 subfamily D polypeptide 353 | (RefSeq) premnaspirodiene oxygenase-like (A)	--	hypothetical protein JCGZ_00845 [Jatropha curcas]	RecName: Full=Cytochrome P450 71D11; EC=1.14.-.-; Flags: Fragment;	SubName: Full=Uncharacterized protein {ECO:0000313|EMBL:KDP39088.1};	Cytochrome P450 CYP2 subfamily	GO:0020037,heme binding; GO:0005506,iron ion binding; GO:0004497,monooxygenase activity; GO:0016705,oxidoreductase activity, acting on paired donors, with incorporation or reduction of molecular oxygen	PF00067.22:Cytochrome P450
gene-LOC112090574	0.07	0.43	0.21	0.11	0.07	0.24	NW_010358624.1	222146	224945	-	LOC112090574	--	K23806 alpha-guaiene 2-oxidase | (RefSeq) premnaspirodiene oxygenase-like (A)	--	Cytochrome P450, E-class, group I [Trema orientalis]	RecName: Full=Cytochrome P450 71D11; EC=1.14.-.-; Flags: Fragment;	SubName: Full=Uncharacterized protein {ECO:0000313|EMBL:CCB61988.1};	Cytochrome P450 CYP2 subfamily	GO:0020037,heme binding; GO:0005506,iron ion binding; GO:0004497,monooxygenase activity; GO:0016705,oxidoreductase activity, acting on paired donors, with incorporation or reduction of molecular oxygen	PF00067.22:Cytochrome P450
gene-LOC112090575	10.78	11.23	12.23	14.88	13.83	14.89	NW_010358624.1	281755	287074	-	LOC112090575	--	K15285 solute carrier family 35, member E3 | (RefSeq) UDP-galactose transporter 1-like isoform X1 (A)	--	putative sugar phosphate/phosphate translocator [Morus notabilis]	RecName: Full=Probable sugar phosphate/phosphate translocator At3g14410;	SubName: Full=Putative sugar phosphate/phosphate translocator {ECO:0000313|EMBL:EXB42566.1};	Glucose-6-phosphate/phosphate and phosphoenolpyruvate/phosphate antiporter	GO:0022626,cytosolic ribosome; GO:0016021,integral component of membrane; GO:0008643,carbohydrate transport	PF03151.16:Triose-phosphate Transporter family
gene-LOC112090576	3628.05	3054.94	3028.26	3317.51	2274.59	2337.28	NW_010358624.1	149590	152115	-	LOC112090576	--	K03541 photosystem II 10kDa protein | (RefSeq) photosystem II 10 kDa polypeptide, chloroplastic-like (A)	ko00195: Photosynthesis	unnamed protein product [Coffea canephora]	RecName: Full=Photosystem II 10 kDa polypeptide, chloroplastic; Short=PII10; Flags: Precursor;	SubName: Full=Uncharacterized protein {ECO:0000313|EMBL:CDP13618.1};	--	GO:0009535,chloroplast thylakoid membrane; GO:0009654,photosystem II oxygen evolving complex; GO:0015979,photosynthesis	PF04725.12:Photosystem II 10 kDa polypeptide PsbR
gene-LOC112090580	0.84	0.67	0.5	7.82	7.91	8.29	NW_010358627.1	131414	132597	+	LOC112090580	--	K06892 feruloyl-CoA ortho-hydroxylase [EC:1.14.11.-] | (RefSeq) feruloyl CoA ortho-hydroxylase 1-like (A)	ko00940: Phenylpropanoid biosynthesis	Isopenicillin N synthase [Trema orientalis]	RecName: Full=Feruloyl CoA ortho-hydroxylase 1; EC=1.14.11.-;	SubName: Full=Oxidoreductase family protein {ECO:0000313|EMBL:EEE83920.2};	Iron/ascorbate family oxidoreductases	GO:0051213,dioxygenase activity; GO:0046872,metal ion binding; GO:0009805,coumarin biosynthetic process; GO:0010421,hydrogen peroxide-mediated programmed cell death; GO:0009699,phenylpropanoid biosynthetic process	PF03171.20:2OG-Fe(II) oxygenase superfamily
gene-LOC112090581	0.7	0.55	1.07	0.83	1.09	0.81	--	--	--	--	--	--	--	--
gene-LOC112090582	16.1	15.7	14.44	18.6	14.09	16.5	--	--	--	--	--	--	--	--
gene-LOC112090585	16.71	15.03	18.53	18.31	18.66	16.59	NW_010358632.1	65273	70018	+	LOC112090585	--	K00924 kinase [EC:2.7.1.-] | (RefSeq) hypothetical protein (A)	--	Serine/threonine protein kinase [Trema orientalis]	RecName: Full=CDPK-related kinase 4; Short=AtCRK4; EC=2.7.11.1; AltName: Full=Calcium/calmodulin-dependent protein kinase CRK4;	SubName: Full=Uncharacterized protein {ECO:0000313|EMBL:EMJ20074.1};	Ca2+/calmodulin-dependent protein kinase, EF-Hand protein superfamily	GO:0005737,cytoplasm; GO:0005634,nucleus; GO:0005886,plasma membrane; GO:0009506,plasmodesma; GO:0005524,ATP binding; GO:0009931,calcium-dependent protein serine/threonine kinase activity; GO:0005516,calmodulin binding; GO:0004683,calmodulin-dependent protein kinase activity; GO:0046872,metal ion binding; GO:0004674,protein serine/threonine kinase activity; GO:0009738,abscisic acid-activated sign…	PF00069.25:Protein kinase domain
gene-LOC112090590	675.97	766.26	480.85	331.27	518.82	380.92	NW_010358656.1	40972	42139	-	LOC112090590	--	--	--	Zinc finger transcription factor [Trema orientalis]	RecName: Full=Zinc finger protein ZAT10; AltName: Full=Salt-tolerance zinc finger;	SubName: Full=Uncharacterized protein {ECO:0000313|EMBL:EXB43794.1};	FOG: Zn-finger	GO:0005634,nucleus; GO:0003700,DNA-binding transcription factor activity; GO:0046872,metal ion binding; GO:0043565,sequence-specific DNA binding; GO:0035264,multicellular organism growth; GO:0045892,negative regulation of transcription, DNA-templated; GO:0010117,photoprotection; GO:0015979,photosynthesis; GO:0009737,response to abscisic acid; GO:0010200,response to chitin; GO:0009409,response to …	PF13912.6:C2H2-type zinc finger
gene-LOC112090594	0	0.07	0.07	0	0	0	NW_010358660.1	24958	25785	+	LOC112090594	--	K11294 nucleolin | (RefSeq) nucleolin-like (A)	--	hypothetical protein L484_024925 [Morus notabilis]	--	SubName: Full=Uncharacterized protein {ECO:0000313|EMBL:EXB66629.1};	FOG: Reverse transcriptase	GO:0003676,nucleic acid binding; GO:0016705,oxidoreductase activity, acting on paired donors, with incorporation or reduction of molecular oxygen; GO:0008270,zinc ion binding	PF14111.6:Domain of unknown function (DUF4283)
gene-LOC112090596	0	0	0.51	0	0	0	NW_010358665.1	210	316	+	LOC112090596	--	--	--	--	--	--	--	--	--
gene-LOC112090597	12.76	14.48	12.7	8.67	4.22	8.44	NW_010358673.1	735	1184	+	LOC112090597	--	--	--	--	--	--	--	--	--
gene-LOC112090598	4.12	2.52	2.88	1.18	2.08	2.18	NW_010358677.1	7	769	+	LOC112090598	--	K12833 pre-mRNA branch site protein p14 | (RefSeq) splicing factor 3B subunit 6-like protein (A)	ko03040: Spliceosome	Pre-mRNA branch site p14-like protein [Morus notabilis]	RecName: Full=Splicing factor 3B subunit 6-like protein; AltName: Full=Pre-mRNA branch site p14-like protein;	SubName: Full=Pre-mRNA branch site p14-like protein {ECO:0000313|EMBL:EXB80474.1};	Predicted RNA-binding protein (RRM superfamily)	GO:0071013,catalytic step 2 spliceosome; GO:0071011,precatalytic spliceosome; GO:0005689,U12-type spliceosomal complex; GO:0005686,U2 snRNP; GO:0005684,U2-type spliceosomal complex; GO:0003723,RNA binding; GO:0000398,mRNA splicing, via spliceosome	PF00076.22:RNA recognition motif. (a.k.a. RRM, RBD, or RNP domain)
gene-LOC112090599	1.06	1.05	0.89	0.55	0.44	0.62	NW_010358688.1	4	1300	-	LOC112090599	--	K13800 UMP-CMP kinase [EC:2.7.4.14] | (RefSeq) pentatricopeptide repeat-containing protein At4g25270, chloroplastic-like (A)	ko00240: Pyrimidine metabolism	PREDICTED: pentatricopeptide repeat-containing protein At3g14330-like [Ziziphus jujuba]	RecName: Full=Pentatricopeptide repeat-containing protein At3g14330;	SubName: Full=pentatricopeptide repeat-containing protein At3g14330 {ECO:0000313|RefSeq:XP_018816830.1, ECO:0000313|RefSeq:XP_018816831.1};	FOG: PPR repeat	GO:0009507,chloroplast; GO:0004519,endonuclease activity; GO:0003723,RNA binding; GO:0008270,zinc ion binding; GO:1900865,chloroplast RNA modification; GO:0016554,cytidine to uridine editing	PF01535.20:PPR repeat
gene-LOC112090601	0	0	0.03	0	0	0	NW_010358688.1	25531	27153	+	LOC112090601	--	K22395 cinnamyl-alcohol dehydrogenase [EC:1.1.1.195] | (RefSeq) berberine bridge enzyme-like 28 (A)	ko00940: Phenylpropanoid biosynthesis	Xanthine dehydrogenase C subunit, partial [Trema orientalis]	RecName: Full=Cannabidiolic acid synthase; EC=1.21.3.8; AltName: Full=CBDA synthase; Flags: Precursor;	SubName: Full=Uncharacterized protein {ECO:0000313|EMBL:BAM74079.1};	--	GO:0048046,apoplast; GO:0102779,cannabidiolate synthase activity; GO:0050660,flavin adenine dinucleotide binding; GO:0016614,oxidoreductase activity, acting on CH-OH group of donors	PF01565.23:FAD binding domain
gene-LOC112090602	0.21	0	0.05	0.02	0	0.04	--	--	--	--	--	--	--	--
gene-LOC112090603	0.05	0.05	0	0	0.05	0	NW_010358699.1	5699	6901	-	LOC112090603	--	K03327 multidrug resistance protein, MATE family | (RefSeq) LOW QUALITY PROTEIN: ethionine resistance-conferring protein 1-like (A)	--	PREDICTED: uncharacterized protein LOC108207110 [Daucus carota subsp. sativus]	--	SubName: Full=Uncharacterized protein {ECO:0000313|EMBL:EOY21213.1};	--	--	--
gene-LOC112090605	15.12	21.65	10.86	18.17	27.22	15.26	NW_010358699.1	50255	55109	+	LOC112090605	--	K10406 kinesin family member C2/C3 | (RefSeq) LOW QUALITY PROTEIN: disease resistance protein RPS6-like (A)	--	TIR domain, NB-ARC domain containing protein [Parasponia andersonii]	RecName: Full=TMV resistance protein N;	SubName: Full=TMV resistance protein N {ECO:0000313|EMBL:EXB79635.1};	--	GO:0005737,cytoplasm; GO:0043531,ADP binding; GO:0005524,ATP binding; GO:0009626,plant-type hypersensitive response; GO:0007165,signal transduction	PF01582.20:TIR domain
gene-LOC112090608	12.51	17.96	9.97	27.97	26.56	20.01	NW_010358709.1	27525	28493	-	LOC112090608	--	K01051 pectinesterase [EC:3.1.1.11] | (RefSeq) pectinesterase (A)	ko00040: Pentose and glucuronate interconversions	Pectinesterase inhibitor domain containing protein [Trema orientalis]	RecName: Full=Pectinesterase inhibitor 11 {ECO:0000305}; AltName: Full=Pectin methylesterase inhibitor 11 {ECO:0000303|PubMed:28082716}; Short=AtPMEI11 {ECO:0000303|PubMed:28082716}; Flags: Precursor;	SubName: Full=21 kDa protein {ECO:0000313|EMBL:EXC36884.1};	--	GO:0048046,apoplast; GO:0004857,enzyme inhibitor activity; GO:0046910,pectinesterase inhibitor activity; GO:0071669,plant-type cell wall organization or biogenesis	PF04043.15:Plant invertase/pectin methylesterase inhibitor
gene-LOC112090609	9.97	10.61	7.86	23.82	18.69	13.58	NW_010358709.1	29155	29894	-	LOC112090609	--	K01051 pectinesterase [EC:3.1.1.11] | (RefSeq) pectinesterase (A)	ko00040: Pentose and glucuronate interconversions	Pectinesterase inhibitor domain containing protein [Trema orientalis]	RecName: Full=Pectinesterase inhibitor 11 {ECO:0000305}; AltName: Full=Pectin methylesterase inhibitor 11 {ECO:0000303|PubMed:28082716}; Short=AtPMEI11 {ECO:0000303|PubMed:28082716}; Flags: Precursor;	SubName: Full=21 kDa protein {ECO:0000313|EMBL:EXC36884.1};	--	GO:0048046,apoplast; GO:0004857,enzyme inhibitor activity; GO:0046910,pectinesterase inhibitor activity; GO:0071669,plant-type cell wall organization or biogenesis	PF04043.15:Plant invertase/pectin methylesterase inhibitor
gene-LOC112090610	9.44	10.7	12.77	20.85	24.49	24.87	NW_010356430.1	28	1226	+	LOC112090610	--	K00423 L-ascorbate oxidase [EC:1.10.3.3] | (RefSeq) L-ascorbate oxidase (A)	ko00053: Ascorbate and aldarate metabolism	L-ascorbate oxidase [Prunus persica]	RecName: Full=L-ascorbate oxidase; Short=ASO; Short=Ascorbase; EC=1.10.3.3; Flags: Precursor;	SubName: Full=Uncharacterized protein {ECO:0000313|EMBL:EMJ07648.1};	Multicopper oxidases	GO:0005576,extracellular region; GO:0005507,copper ion binding; GO:0008447,L-ascorbate oxidase activity	PF07731.14:Multicopper oxidase
gene-LOC112090611	10.36	11.95	16.17	6.59	7.03	7.42	NW_010358712.1	285404	292371	+	LOC112090611	--	K20890 xylan alpha-glucuronosyltransferase [EC:2.4.1.-] | (RefSeq) UDP-glucuronate:xylan alpha-glucuronosyltransferase 1-like (A)	--	Ankyrin repeat-containing protein [Morus notabilis]	RecName: Full=Ankyrin repeat-containing protein NPR4 {ECO:0000305}; Short=OsNPR4 {ECO:0000303|PubMed:17309686};	SubName: Full=Ankyrin repeat-containing protein {ECO:0000313|EMBL:EXB44300.1};	FOG: Ankyrin repeat	GO:0016021,integral component of membrane; GO:0005886,plasma membrane	PF13962.6:Domain of unknown function
gene-LOC112090612	0.19	0.09	0.22	0.29	0.46	0.09	NW_010358712.1	318943	320687	-	LOC112090612	--	K20890 xylan alpha-glucuronosyltransferase [EC:2.4.1.-] | (RefSeq) UDP-glucuronate:xylan alpha-glucuronosyltransferase 1-like (A)	--	Ankyrin repeat-containing protein [Morus notabilis]	RecName: Full=Ankyrin repeat-containing protein NPR4 {ECO:0000305}; Short=OsNPR4 {ECO:0000303|PubMed:17309686};	SubName: Full=Ankyrin repeat-containing protein {ECO:0000313|EMBL:EXB44300.1};	FOG: Ankyrin repeat	GO:0016021,integral component of membrane; GO:0005886,plasma membrane	PF13962.6:Domain of unknown function
gene-LOC112090614	0	0	0.09	0	0.09	0	NW_010358712.1	360779	361416	-	LOC112090614	--	K20890 xylan alpha-glucuronosyltransferase [EC:2.4.1.-] | (RefSeq) UDP-glucuronate:xylan alpha-glucuronosyltransferase 1-like (A)	--	PGG domain containing protein [Trema orientalis]	RecName: Full=Ankyrin repeat-containing protein NPR4 {ECO:0000305}; Short=OsNPR4 {ECO:0000303|PubMed:17309686};	SubName: Full=PGG domain-containing protein {ECO:0000313|EMBL:GAV73196.1}; Flags: Fragment;	FOG: Ankyrin repeat	GO:0016021,integral component of membrane; GO:0005886,plasma membrane	PF13962.6:Domain of unknown function
gene-LOC112090617	10.47	11.88	10.42	5.88	4.63	3.41	NW_010358717.1	298427	304738	+	LOC112090617	--	K06199 fluoride exporter | (RefSeq) uncharacterized protein LOC107421017 (A)	--	UPF0695 membrane protein [Morus notabilis]	--	SubName: Full=UPF0695 membrane protein {ECO:0000313|EMBL:EXB44345.1};	--	GO:0016021,integral component of membrane	PF02537.15:CrcB-like protein, Camphor Resistance (CrcB)
gene-LOC112090619	1.21	0.64	0.67	0.78	0.55	0.48	NW_010358717.1	200051	202421	-	LOC112090619	--	K22262 WD repeat and FYVE domain-containing protein 3 | (RefSeq) protein SPIRRIG (A)	--	hypothetical protein L484_020151 [Morus notabilis]	RecName: Full=Pentatricopeptide repeat-containing protein At4g08210;	SubName: Full=Uncharacterized protein {ECO:0000313|EMBL:EXB44339.1};	FOG: PPR repeat	GO:0005739,mitochondrion; GO:0004519,endonuclease activity; GO:0003723,RNA binding; GO:0080156,mitochondrial mRNA modification	PF13041.6:PPR repeat family
gene-LOC112090620	0.53	0.74	1.48	0.43	0.3	0.42	NW_010356865.1	285174	287598	+	LOC112090620	--	K00430 peroxidase [EC:1.11.1.7] | (RefSeq) peroxidase P7-like (A)	ko00940: Phenylpropanoid biosynthesis	peroxidase 4 [Quercus suber]	RecName: Full=Peroxidase 4 {ECO:0000250|UniProtKB:Q42578}; EC=1.11.1.7; Flags: Precursor;	RecName: Full=Peroxidase {ECO:0000256|RuleBase:RU362060, ECO:0000256|SAAS:SAAS00709852}; EC=1.11.1.7 {ECO:0000256|RuleBase:RU362060, ECO:0000256|SAAS:SAAS00709852};	--	GO:0005576,extracellular region; GO:0020037,heme binding; GO:0046872,metal ion binding; GO:0004601,peroxidase activity; GO:0042744,hydrogen peroxide catabolic process; GO:0006979,response to oxidative stress	PF00141.23:Peroxidase
gene-LOC112090627	12.59	15.98	12.66	31.12	42.85	36.78	NW_010358718.1	19782	21411	+	LOC112090627	--	K13435 serine/threonine-protein kinase Pto | (RefSeq) Pto; serine/threonine protein kinase Pto (A)	ko04626: Plant-pathogen interaction	Mitogen-activated protein kinase kinase kinase [Trema orientalis]	RecName: Full=Receptor-like protein kinase FERONIA; EC=2.7.11.1; AltName: Full=Protein SIRENE; Flags: Precursor;	SubName: Full=Uncharacterized protein {ECO:0000313|EMBL:OAY60210.1};	Serine/threonine protein kinase	GO:0043680,filiform apparatus; GO:0016021,integral component of membrane; GO:0005622,intracellular; GO:0016020,membrane; GO:0005886,plasma membrane; GO:0009506,plasmodesma; GO:0005524,ATP binding; GO:0004672,protein kinase activity; GO:0004674,protein serine/threonine kinase activity; GO:0009738,abscisic acid-activated signaling pathway; GO:0009742,brassinosteroid mediated signaling pathway; GO:0…	PF07714.17:Protein tyrosine kinase
gene-LOC112090628	16.56	23.41	15.91	24.33	40.89	27.85	NW_010358718.1	13989	16891	+	LOC112090628	--	K13435 serine/threonine-protein kinase Pto | (RefSeq) Pto; serine/threonine protein kinase Pto (A)	ko04626: Plant-pathogen interaction	Mitogen-activated protein kinase kinase kinase [Trema orientalis]	RecName: Full=Receptor-like protein kinase FERONIA; EC=2.7.11.1; AltName: Full=Protein SIRENE; Flags: Precursor;	SubName: Full=receptor-like protein kinase FERONIA {ECO:0000313|RefSeq:XP_018816817.1};	Serine/threonine protein kinase	GO:0043680,filiform apparatus; GO:0016021,integral component of membrane; GO:0005622,intracellular; GO:0016020,membrane; GO:0005886,plasma membrane; GO:0009506,plasmodesma; GO:0005524,ATP binding; GO:0004672,protein kinase activity; GO:0004674,protein serine/threonine kinase activity; GO:0009738,abscisic acid-activated signaling pathway; GO:0009742,brassinosteroid mediated signaling pathway; GO:0…	PF12819.7:Malectin-like domain
gene-LOC112090630	19.42	19.57	24.01	28.22	29.35	28.31	--	--	--	--	--	--	--	--
gene-LOC112090633	0	0	0	0.18	0	0.32	NW_010358721.1	8232	9365	+	LOC112090633	--	--	--	--	--	--	--	--	--
gene-LOC112090635	2.79	1.38	0	4.39	0.69	1.31	NW_010358749.1	311311	311392	+	LOC112090635	--	--	--	--	--	--	--	--	--
gene-LOC112090638	0.31	0.1	0.05	0	0	0.05	NW_010358750.1	32436	35745	+	LOC112090638	--	--	--	--	--	--	--	--	--
gene-LOC112090639	2.57	4.15	1.43	1.42	1.75	2.29	NW_010358750.1	17997	19676	-	LOC112090639	--	--	--	--	--	--	--	--	--
gene-LOC112090640	0	0.03	0	0	0.03	0	--	--	--	--	--	--	--	--
gene-LOC112090644	0	0	0.04	0	0	0	NW_010358752.1	184431	187181	-	LOC112090644	--	K04079 molecular chaperone HtpG | (RefSeq) heat shock cognate protein 80-like (A)	ko04141: Protein processing in endoplasmic reticulum; ko04626: Plant-pathogen interaction	hypothetical protein L484_012386 [Morus notabilis]	--	SubName: Full=Uncharacterized protein {ECO:0000313|EMBL:EXB30857.1};	FOG: Transposon-encoded proteins with TYA, reverse transcriptase, integrase domains in various combinations	GO:0003676,nucleic acid binding; GO:0008270,zinc ion binding	PF03732.17:Retrotransposon gag protein
gene-LOC112090647	1.59	1.46	1.67	1.59	1.47	1.57	--	--	--	--	--	--	--	--
gene-LOC112090648	16.35	16.47	19	19.22	17.31	15.88	NW_010358777.1	1338765	1345218	+	LOC112090648	--	K07023 putative hydrolases of HD superfamily | (RefSeq) HD domain-containing protein 2 isoform X1 (A)	--	Ribonuclease Y [Trema orientalis]	--	SubName: Full=HD domain-containing protein C4G3.17 {ECO:0000313|RefSeq:XP_018837663.1};	Predicted hydrolases of HD superfamily	--	PF13023.6:HD domain
gene-LOC112090650	20.16	19.49	22.51	18.43	20.31	19.61	NW_010358777.1	612472	616457	+	LOC112090650	--	K09716 D-aminoacyl-tRNA deacylase [EC:3.1.1.96] | (RefSeq) D-aminoacyl-tRNA deacylase (A)	--	D-aminoacyl-tRNA deacylase, archaea [Trema orientalis]	RecName: Full=D-aminoacyl-tRNA deacylase {ECO:0000303|PubMed:17251192}; EC=3.1.1.96 {ECO:0000269|PubMed:17251192}; AltName: Full=Ethanol tolerance protein GEKO1;	SubName: Full=Uncharacterized protein {ECO:0000313|EMBL:ESW28365.1};	--	GO:0005829,cytosol; GO:0005634,nucleus; GO:0051499,D-aminoacyl-tRNA deacylase activity; GO:0046872,metal ion binding; GO:0019478,D-amino acid catabolic process	PF04414.12:D-aminoacyl-tRNA deacylase
gene-LOC112090651	0.66	0.29	0.28	0.85	0.37	0.55	NW_010358777.1	1364661	1373739	+	LOC112090651	--	K12393 AP-1 complex subunit mu | (RefSeq) LOW QUALITY PROTEIN: AP-1 complex subunit mu-2-like (A)	--	hypothetical protein ArthMp028 [Arabidopsis thaliana]	RecName: Full=Uncharacterized mitochondrial protein AtMg00300; AltName: Full=ORF1451; AltName: Full=ORF145a;	SubName: Full=Retrovirus-related Pol polyprotein from transposon TNT 1-94 {ECO:0000313|EMBL:KYP71220.1};	FOG: Transposon-encoded proteins with TYA, reverse transcriptase, integrase domains in various combinations	GO:0005739,mitochondrion	PF13976.6:GAG-pre-integrase domain
gene-LOC112090654	2.52	2.53	3.53	4.45	3.74	3.46	NW_010358777.1	91784	96281	+	LOC112090654	--	--	--	hypothetical protein L484_026427 [Morus notabilis]	--	SubName: Full=Uncharacterized protein {ECO:0000313|EMBL:EXB44846.1};	--	GO:0016021,integral component of membrane	--
gene-LOC112090656	0	0.12	0.23	0.13	0.24	0.34	NW_010358777.1	542786	544023	+	LOC112090656	--	K23288 syndetin | (RefSeq) uncharacterized LOC105761952 (A)	--	UBN2_3 domain-containing protein, partial [Cephalotus follicularis]	--	SubName: Full=UBN2_3 domain-containing protein {ECO:0000313|EMBL:GAV64829.1}; Flags: Fragment;	--	--	PF03732.17:Retrotransposon gag protein
gene-LOC112090657	0.44	0.63	0.31	0.33	0.2	0.26	--	--	--	--	--	--	--	--
gene-LOC112090658	41.94	27.58	51.42	67.77	64.16	72.62	NW_010358777.1	670669	674425	+	LOC112090658	--	K23280 rhamnogalacturonan I rhamnosyltransferase [EC:2.4.1.351] | (RefSeq) O-fucosyltransferase 21-like (A)	--	GDP-fucose protein O-fucosyltransferase [Trema orientalis]	RecName: Full=O-fucosyltransferase 34 {ECO:0000305}; Short=O-FucT-34 {ECO:0000305}; EC=2.4.1.- {ECO:0000305}; AltName: Full=O-fucosyltransferase family protein {ECO:0000312|EMBL:ARJ31449.1};	SubName: Full=Uncharacterized protein {ECO:0000313|EMBL:EMJ25224.1};	--	GO:0005737,cytoplasm; GO:0016021,integral component of membrane; GO:0016757,transferase activity, transferring glycosyl groups; GO:0006004,fucose metabolic process; GO:0006486,protein glycosylation	PF10250.9:GDP-fucose protein O-fucosyltransferase
gene-LOC112090659	0	0	0	0.05	0	0	NW_010358777.1	780905	782506	-	LOC112090659	--	K11138 telomere-associated protein RIF1 | (RefSeq) uncharacterized LOC103421216 (A)	--	F-box/kelch-repeat protein [Morus notabilis]	RecName: Full=F-box/kelch-repeat protein At3g06240;	SubName: Full=F-box/kelch-repeat protein {ECO:0000313|EMBL:EXC20033.1};	--	--	PF07734.13:F-box associated
gene-LOC112090662	5.22	4.25	3.53	3.65	3.35	2.59	NW_010358777.1	1008435	1008993	+	LOC112090662	--	--	--	Chaperonin 60 subunit beta 4 [Morus notabilis]	--	SubName: Full=Chaperonin 60 subunit beta 4 {ECO:0000313|EMBL:EXB44941.1};	--	GO:0005737,cytoplasm; GO:0016021,integral component of membrane; GO:0005524,ATP binding; GO:0042026,protein refolding	--
gene-LOC112090663	24.93	45.64	21.81	53.81	38.53	52.34	NW_010358777.1	858012	858089	+	LOC112090663	--	--	--	--	--	--	--	--	--
gene-LOC112090664	4.94	3.49	2.71	10.36	5.6	6.63	NW_010358777.1	857759	857839	+	LOC112090664	--	--	--	--	--	--	--	--	--
gene-LOC112090672	6.17	5.89	7.18	8.01	5.6	7.57	NW_010358780.1	36176	40980	-	LOC112090672	--	--	--	--	--	--	--	--	--
gene-LOC112090674	0.14	0.35	0.61	0.15	0.28	0.4	--	--	--	--	--	--	--	--
gene-LOC112090675	0.26	0	0.49	0	0	0	NW_010358784.1	28138	28535	-	LOC112090675	--	--	--	--	--	--	--	--	--
gene-LOC112090676	1.3	5.04	5.8	0.27	0.77	1.54	NW_010358784.1	20666	24916	-	LOC112090676	--	K00627 pyruvate dehydrogenase E2 component (dihydrolipoamide acetyltransferase) [EC:2.3.1.12] | (RefSeq) dihydrolipoyllysine-residue acetyltransferase component 4 of pyruvate dehydrogenase complex, chloroplastic (A)	ko00010: Glycolysis / Gluconeogenesis; ko00020: Citrate cycle (TCA cycle); ko00620: Pyruvate metabolism; ko01200: Carbon metabolism	hypothetical protein CRG98_019131 [Punica granatum]	RecName: Full=Dihydrolipoyllysine-residue acetyltransferase component 4 of pyruvate dehydrogenase complex, chloroplastic; EC=2.3.1.12; AltName: Full=Dihydrolipoamide S-acetyltransferase component 4 of pyruvate dehydrogenase complex; AltName: Full=Pyruvate dehydrogenase complex component E2 4; Short=PDC-E2 4; Short=PDCE2 4; Short=plE2; Flags: Precursor;	SubName: Full=Uncharacterized protein {ECO:0000313|EMBL:PKI60477.1};	Dihydrolipoamide acetyltransferase	GO:0009507,chloroplast; GO:0009941,chloroplast envelope; GO:0009570,chloroplast stroma; GO:0009534,chloroplast thylakoid; GO:0022626,cytosolic ribosome; GO:0016020,membrane; GO:0004742,dihydrolipoyllysine-residue acetyltransferase activity; GO:0006086,acetyl-CoA biosynthetic process from pyruvate; GO:0006096,glycolytic process	PF00198.23:2-oxoacid dehydrogenases acyltransferase (catalytic domain)
gene-LOC112090677	2.25	2.78	0.54	0	1.68	0.53	NW_010358785.1	123511	124121	+	LOC112090677	--	--	--	--	--	--	--	--	--
gene-LOC112090679	0.09	0.03	0.09	0.06	0.03	0.26	NW_010358785.1	26580	28427	+	LOC112090679	--	K03452 magnesium/proton exchanger | (RefSeq) pentatricopeptide repeat-containing protein At3g62890-like (A)	--	hypothetical protein L484_000258 [Morus notabilis]	RecName: Full=Pentatricopeptide repeat-containing protein At1g09220, mitochondrial; Flags: Precursor;	SubName: Full=Uncharacterized protein {ECO:0000313|EMBL:EXC73530.1};	FOG: PPR repeat	GO:0022626,cytosolic ribosome; GO:0043231,intracellular membrane-bounded organelle; GO:0005739,mitochondrion; GO:0004519,endonuclease activity; GO:0003723,RNA binding; GO:0009451,RNA modification	PF01535.20:PPR repeat
gene-LOC112090680	3.51	3.52	4.21	6.04	4.6	6.1	NW_010358785.1	29310	31773	-	LOC112090680	--	K23408 cell division cycle-associated protein 7 | (RefSeq) cell division cycle-associated protein 7-like (A)	--	Chaperone protein DnaJ [Morus notabilis]	--	SubName: Full=Chaperone protein DnaJ {ECO:0000313|EMBL:EXB45085.1};	--	GO:0016021,integral component of membrane; GO:0005524,ATP binding; GO:0031072,heat shock protein binding; GO:0046872,metal ion binding; GO:0051082,unfolded protein binding; GO:0006457,protein folding; GO:0009408,response to heat	PF10497.9:Zinc-finger domain of monoamine-oxidase A repressor R1
gene-LOC112090681	6.72	5.72	7.06	4.05	3.97	5.37	NW_010358785.1	126451	128074	+	LOC112090681	--	--	--	--	--	--	--	--	--
gene-LOC112090687	0.85	0.84	0.58	1.39	0.72	0.62	NW_010358815.1	56753	69952	+	LOC112090687	--	--	--	--	--	--	--	--	--
gene-LOC112090689	0	0	0	0.05	0.33	0.04	NW_010358822.1	2705	5236	-	LOC112090689	--	K13428 LRR receptor-like serine/threonine-protein kinase EFR [EC:2.7.11.1] | (RefSeq) EFR; EF-TU receptor (A)	ko04626: Plant-pathogen interaction	Serine/threonine protein kinase [Trema orientalis]	RecName: Full=LRR receptor-like serine/threonine-protein kinase EFR; EC=2.7.11.1; AltName: Full=Elongation factor Tu receptor; Short=EF-Tu receptor; Flags: Precursor;	SubName: Full=Uncharacterized protein {ECO:0000313|EMBL:OAY46227.1};	--	GO:0012505,endomembrane system; GO:0016021,integral component of membrane; GO:0005886,plasma membrane; GO:0005524,ATP binding; GO:0004674,protein serine/threonine kinase activity; GO:0019199,transmembrane receptor protein kinase activity; GO:0010204,defense response signaling pathway, resistance gene-independent; GO:0016045,detection of bacterium; GO:0002764,immune response-regulating signaling p…	PF13855.6:Leucine rich repeat
gene-LOC112090690	0	0.04	0	0.06	0.16	0.04	--	--	--	--	--	--	--	--
gene-LOC112090691	0	0	0	0.17	0.58	0.33	--	--	--	--	--	--	--	--
gene-LOC112090693	0.1	0.03	0.22	0.13	0.25	0.06	NW_010358822.1	35012	37072	-	LOC112090693	--	K20181 vacuolar protein sorting-associated protein 18 | (RefSeq) vacuolar sorting-associated-like protein (A)	--	PREDICTED: putative receptor-like protein kinase At3g47110 [Ziziphus jujuba]	RecName: Full=Probable LRR receptor-like serine/threonine-protein kinase At3g47570; EC=2.7.11.1; Flags: Precursor;	SubName: Full=Uncharacterized protein {ECO:0000313|EMBL:OAY24034.1}; Flags: Fragment;	--	GO:0016021,integral component of membrane; GO:0005886,plasma membrane; GO:0005524,ATP binding; GO:0004674,protein serine/threonine kinase activity	PF00069.25:Protein kinase domain
gene-LOC112090694	0.18	0.29	0.69	2.82	1.24	3.48	NW_010358873.1	9	1948	+	LOC112090694	--	K09458 3-oxoacyl-[acyl-carrier-protein] synthase II [EC:2.3.1.179] | (RefSeq) 3-oxoacyl-[acyl-carrier-protein] synthase I, chloroplastic-like (A)	ko00061: Fatty acid biosynthesis; ko00780: Biotin metabolism; ko01212: Fatty acid metabolism	hypothetical protein L484_003136 [Morus notabilis]	RecName: Full=3-oxoacyl-[acyl-carrier-protein] synthase I, chloroplastic; EC=2.3.1.41; AltName: Full=Beta-ketoacyl-ACP synthase I; Short=KAS I; Flags: Precursor;	SubName: Full=Uncharacterized protein {ECO:0000313|EMBL:EXC24694.1};	3-oxoacyl-(acyl-carrier-protein) synthase (I and II)	GO:0009570,chloroplast stroma; GO:0004315,3-oxoacyl-[acyl-carrier-protein] synthase activity; GO:0006633,fatty acid biosynthetic process	PF00109.26:Beta-ketoacyl synthase, N-terminal domain
gene-LOC112090695	0.54	1.25	1.26	1.05	1.03	0.81	NW_010358876.1	66	1417	-	LOC112090695	--	K19613 leucine-rich repeat protein SHOC2 | (RefSeq) disease resistance-like protein DSC1 (A)	--	TMV resistance protein N [Morus notabilis]	RecName: Full=Disease resistance-like protein DSC2 {ECO:0000305}; AltName: Full=Protein DOMINANT SUPRESSOR OF CAMTA3 NUMBER 2 {ECO:0000303|PubMed:28407487};	SubName: Full=TMV resistance protein N {ECO:0000313|EMBL:EXB96018.1};	--	GO:0043531,ADP binding; GO:0005524,ATP binding; GO:0042742,defense response to bacterium; GO:0009626,plant-type hypersensitive response; GO:0007165,signal transduction	PF13855.6:Leucine rich repeat
gene-LOC112090698	21.16	24.19	21.14	18.29	17	17.98	NW_010358894.1	16874	21758	-	LOC112090698	--	K12741 heterogeneous nuclear ribonucleoprotein A1/A3 | (RefSeq) RNA-binding protein Musashi homolog 2 (A)	ko03040: Spliceosome	OsCesA4 protein [Morus notabilis]	RecName: Full=Protein PHOSPHATE STARVATION RESPONSE 1 {ECO:0000303|PubMed:11511543}; Short=AtPHR1 {ECO:0000303|PubMed:11511543};	RecName: Full=Cellulose synthase {ECO:0000256|RuleBase:RU361116}; EC=2.4.1.12 {ECO:0000256|RuleBase:RU361116};	--	GO:0005634,nucleus; GO:0003677,DNA binding; GO:0003700,DNA-binding transcription factor activity; GO:0071486,cellular response to high light intensity; GO:0016036,cellular response to phosphate starvation; GO:0007623,circadian rhythm; GO:0006355,regulation of transcription, DNA-templated; GO:0055063,sulfate ion homeostasis; GO:0006351,transcription, DNA-templated	PF14379.6:MYB-CC type transfactor, LHEQLE motif
gene-LOC112090700	0	0.49	0	0	0	0	NW_010356865.1	187103	187217	-	LOC112090700	--	--	--	--	--	--	--	--	--
gene-LOC112090701	4.92	7.86	3.27	10.72	7.51	9.25	NW_010358894.1	37727	37877	-	LOC112090701	--	--	--	--	--	--	--	--	--
gene-LOC112090706	0	0.74	0	0	1.11	0.7	NW_010358909.1	267	816	-	LOC112090706	--	--	--	--	--	--	--	--	--
gene-LOC112090709	6.56	5.94	9.13	14.33	10.42	13.55	NW_010358925.1	126732	130550	+	LOC112090709	--	K23877 xyloglucan O-acetyltransferase | (RefSeq) protein ALTERED XYLOGLUCAN 4-like (A)	--	Trichome birefringence-like family [Trema orientalis]	RecName: Full=Protein trichome birefringence-like 35;	SubName: Full=Uncharacterized protein {ECO:0000313|EMBL:EMJ06403.1};	--	GO:0005794,Golgi apparatus; GO:0016021,integral component of membrane; GO:1990538,xylan O-acetyltransferase activity; GO:0045492,xylan biosynthetic process	PF13839.6:GDSL/SGNH-like Acyl-Esterase family found in Pmr5 and Cas1p
gene-LOC112090710	19.88	18.19	22.91	24.44	20.89	18.74	NW_010358925.1	177869	197486	+	LOC112090710	--	K20456 oxysterol-binding protein 1 | (RefSeq) hypothetical protein (A)	--	Multi antimicrobial extrusion protein [Parasponia andersonii]	RecName: Full=Protein DETOXIFICATION 44, chloroplastic {ECO:0000303|PubMed:11739388}; Short=AtDTX44 {ECO:0000303|PubMed:11739388}; AltName: Full=Multidrug and toxic compound extrusion protein 44 {ECO:0000305}; Short=MATE protein 44 {ECO:0000305}; Flags: Precursor;	SubName: Full=protein DETOXIFICATION 44, chloroplastic isoform X1 {ECO:0000313|RefSeq:XP_018809177.1};	Uncharacterized membrane protein, predicted efflux pump	GO:0031969,chloroplast membrane; GO:0016021,integral component of membrane; GO:0015297,antiporter activity; GO:0015238,drug transmembrane transporter activity	PF01554.18:MatE
gene-LOC112090711	9.23	10.65	10.22	9.58	10.11	12.79	NW_010358925.1	218416	222345	-	LOC112090711	--	K20799 BRISC complex subunit Abro1 | (RefSeq) uncharacterized protein LOC107431080 (A)	--	Dehydration-responsive element-binding protein 2A [Morus notabilis]	--	SubName: Full=Dehydration responsive element binding transcription factor {ECO:0000313|EMBL:AHJ25988.1}; SubName: Full=Dehydration-responsive element-binding protein 2A {ECO:0000313|EMBL:EXB46341.1};	--	GO:0005634,nucleus; GO:0003677,DNA binding; GO:0003700,DNA-binding transcription factor activity; GO:0006351,transcription, DNA-templated	--
gene-LOC112090712	15.08	17.28	25.35	24.03	22.13	23.35	NW_010358934.1	7	671	-	LOC112090712	--	K00705 4-alpha-glucanotransferase [EC:2.4.1.25] | (RefSeq) 4-alpha-glucanotransferase DPE2 isoform X1 (A)	ko00500: Starch and sucrose metabolism	4-alpha-glucanotransferase DPE2 [Morus notabilis]	RecName: Full=4-alpha-glucanotransferase DPE2; EC=2.4.1.25; AltName: Full=Amylomaltase; AltName: Full=Disproportionating enzyme; Short=D-enzyme; AltName: Full=Protein DISPROPORTIONATING ENZYME 2;	SubName: Full=4-alpha-glucanotransferase DPE2 {ECO:0000313|EMBL:EXC30724.1};	--	GO:0005829,cytosol; GO:0004134,4-alpha-glucanotransferase activity; GO:0102500,beta-maltose 4-alpha-glucanotransferase activity; GO:0010297,heteropolysaccharide binding; GO:2001070,starch binding; GO:0000025,maltose catabolic process; GO:0000023,maltose metabolic process; GO:0005976,polysaccharide metabolic process; GO:0005983,starch catabolic process	PF02446.17:4-alpha-glucanotransferase
gene-LOC112090714	146.04	129.68	164.72	161.95	154.11	178.75	NW_010358940.1	124746	127492	+	LOC112090714	--	K00655 1-acyl-sn-glycerol-3-phosphate acyltransferase [EC:2.3.1.51] | (RefSeq) uncharacterized protein LOC105166581 (A)	ko00561: Glycerolipid metabolism; ko00564: Glycerophospholipid metabolism	multiple organellar RNA editing factor 2, chloroplastic-like [Durio zibethinus]	RecName: Full=Multiple organellar RNA editing factor 5, chloroplastic/mitochondrial {ECO:0000305}; AltName: Full=RNA editing-interacting protein 5 {ECO:0000303|PubMed:23818871}; Flags: Precursor;	SubName: Full=multiple organellar RNA editing factor 2, chloroplastic-like {ECO:0000313|RefSeq:XP_016731333.1};	--	GO:0009507,chloroplast; GO:0005739,mitochondrion; GO:0080156,mitochondrial mRNA modification; GO:0006397,mRNA processing	PF05922.16:Peptidase inhibitor I9
gene-LOC112090716	456.38	465.48	319.5	349.97	269.62	155.01	NW_010358940.1	210011	211118	-	LOC112090716	--	--	--	--	--	--	--	--	--
gene-LOC112090718	0.48	0	0	0	0	0.45	NW_010358941.1	22838	22956	+	LOC112090718	--	--	--	--	--	--	--	--	--
gene-LOC112090720	4.57	4.07	3.18	2.73	2.58	1.68	NW_010356510.1	28135	29719	+	LOC112090720	--	K17710 pentatricopeptide repeat domain-containing protein 1 | (RefSeq) hypothetical protein (A)	--	Calcium/calmodulin-dependent/calcium-dependent protein kinase [Parasponia andersonii]	RecName: Full=CBL-interacting serine/threonine-protein kinase 24; EC=2.7.11.1; AltName: Full=Protein SALT OVERLY SENSITIVE 2; AltName: Full=SNF1-related kinase 3.11;	SubName: Full=Uncharacterized protein {ECO:0000313|EMBL:PKI79579.1};	Serine/threonine protein kinase	GO:0005634,nucleus; GO:0009705,plant-type vacuole membrane; GO:0005524,ATP binding; GO:0004672,protein kinase activity; GO:0004674,protein serine/threonine kinase activity; GO:0035556,intracellular signal transduction; GO:0009651,response to salt stress	PF00069.25:Protein kinase domain
gene-LOC112090721	0.42	0.94	1.21	0.55	0.31	1.09	NW_010358947.1	178457	180224	-	LOC112090721	--	--	--	uncharacterized protein LOC105643163 isoform X1 [Jatropha curcas]	--	SubName: Full=uncharacterized protein LOC109003395 isoform X2 {ECO:0000313|RefSeq:XP_018837054.1}; SubName: Full=uncharacterized protein LOC109003395 isoform X3 {ECO:0000313|RefSeq:XP_018837056.1};	--	--	--
gene-LOC112090722	5.72	0	0	4.5	0.71	4.03	NW_010358947.1	89660	89739	-	LOC112090722	--	--	--	--	--	--	--	--	--
gene-LOC112090723	1.08	4.26	2.59	6.22	4.28	4.56	NW_010358947.1	89238	89343	-	LOC112090723	--	--	--	--	--	--	--	--	--
gene-LOC112090724	0	1.12	0	4.16	7.3	1.06	NW_010358947.1	87500	87600	-	LOC112090724	--	--	--	--	--	--	--	--	--
gene-LOC112090725	1.07	0	0	0	0	0	NW_010358947.1	159312	159418	-	LOC112090725	--	--	--	--	--	--	--	--	--
gene-LOC112090726	13.2	5.8	4.92	14.61	6.54	16.53	NW_010358947.1	89832	89909	-	LOC112090726	--	--	--	--	--	--	--	--	--
gene-LOC112090727	1.45	0.72	2.08	6.07	0.72	0	NW_010358947.1	93115	93193	-	LOC112090727	--	--	--	--	--	--	--	--	--
gene-LOC112090728	0.64	0	2.47	4.04	3.82	2.41	NW_010358947.1	87726	87814	-	LOC112090728	--	--	--	--	--	--	--	--	--
gene-LOC112090730	0	0	0	0	0	0.06	NW_010358951.1	49945	51081	-	LOC112090730	--	K01923 phosphoribosylaminoimidazole-succinocarboxamide synthase [EC:6.3.2.6] | (RefSeq) phosphoribosylaminoimidazole-succinocarboxamide synthase, chloroplastic-like (A)	ko00230: Purine metabolism	reverse transcriptase [Corchorus capsularis]	--	SubName: Full=Reverse transcriptase {ECO:0000313|EMBL:OMP06578.1};	FOG: Transposon-encoded proteins with TYA, reverse transcriptase, integrase domains in various combinations	GO:0003676,nucleic acid binding; GO:0003964,RNA-directed DNA polymerase activity	PF17921.1:Integrase zinc binding domain
gene-LOC112090731	0.09	0	0.45	0.54	0.3	0.48	NW_010358991.1	160730	162726	-	LOC112090731	--	K00461 arachidonate 5-lipoxygenase [EC:1.13.11.34] | (RefSeq) predicted protein (A)	ko00590: Arachidonic acid metabolism	Long-chain-fatty-acid--AMP ligase FadD28 [Morus notabilis]	--	SubName: Full=Long-chain-fatty-acid--AMP ligase FadD28 {ECO:0000313|EMBL:EXB48399.1};	--	GO:0016021,integral component of membrane; GO:0004096,catalase activity; GO:0020037,heme binding; GO:0016874,ligase activity; GO:0031177,phosphopantetheine binding	PF00199.19:Catalase
gene-LOC112090732	2.13	0.65	0.94	0	0	0.77	NW_010358991.1	32648	33601	-	LOC112090732	--	--	--	--	--	--	--	--	--
gene-LOC112090735	0.51	0.67	1.14	0.18	1.18	2.23	NW_010359049.1	22986	26991	+	LOC112090735	--	--	--	--	--	--	--	--	--
gene-LOC112090736	3.33	2.6	3.03	1.47	1.22	2.47	NW_010359049.1	7064	8476	+	LOC112090736	--	--	--	--	--	--	--	--	--
gene-LOC112090737	0.54	0.18	0.17	1.23	1.34	0.59	NW_010359067.1	5820	6620	-	LOC112090737	--	K01183 chitinase [EC:3.2.1.14] | (RefSeq) acidic endochitinase-like (A)	ko00520: Amino sugar and nucleotide sugar metabolism	hypothetical protein L484_000761 [Morus notabilis]	RecName: Full=Acidic endochitinase; EC=3.2.1.14; Flags: Precursor;	SubName: Full=Uncharacterized protein {ECO:0000313|EMBL:EXC37464.1};	Chitinase	GO:0005615,extracellular space; GO:0004568,chitinase activity; GO:0006032,chitin catabolic process; GO:0000272,polysaccharide catabolic process	PF00704.28:Glycosyl hydrolases family 18
gene-LOC112090738	0.55	0.55	0.91	2.89	2.19	3.04	NW_010359084.1	94	1541	+	LOC112090738	--	K20782 hydroxyproline O-arabinosyltransferase [EC:2.4.2.58] | (RefSeq) uncharacterized LOC8258240 (A)	ko00514: Other types of O-glycan biosynthesis	hypothetical protein L484_002557 [Morus notabilis]	RecName: Full=Hydroxyproline O-arabinosyltransferase 3 {ECO:0000303|PubMed:24036508}; EC=2.4.2.58 {ECO:0000269|PubMed:24036508};	SubName: Full=Uncharacterized protein {ECO:0000313|EMBL:EXC10893.1};	--	GO:0005768,endosome; GO:0005794,Golgi apparatus; GO:0016021,integral component of membrane; GO:0005802,trans-Golgi network; GO:1990585,hydroxyproline O-arabinosyltransferase activity; GO:0016757,transferase activity, transferring glycosyl groups	--
gene-LOC112090741	3.14	3.01	3.74	2.49	2.92	3.75	--	--	--	--	--	--	--	--
gene-LOC112090742	27.56	26.43	26.16	18.89	16.16	15.37	NW_010359155.1	1797	3564	-	LOC112090742	--	K02470 DNA gyrase subunit B [EC:5.6.2.2] | (RefSeq) hypothetical protein (A)	--	SANT/Myb domain containing protein [Trema orientalis]	RecName: Full=AT-rich interactive domain-containing protein 2; Short=ARID domain-containing protein 2; AltName: Full=ARID and ELM2 domain-containing protein 2;	SubName: Full=uncharacterized protein LOC108999459 {ECO:0000313|RefSeq:XP_018831892.1, ECO:0000313|RefSeq:XP_018831893.1, ECO:0000313|RefSeq:XP_018831895.1};	--	GO:0005634,nucleus; GO:0005773,vacuole; GO:0003677,DNA binding; GO:0006355,regulation of transcription, DNA-templated; GO:0006351,transcription, DNA-templated	PF00249.31:Myb-like DNA-binding domain
gene-LOC112090745	9.94	6.73	16.7	31.48	20.27	21.54	NW_010359158.1	31171	33116	-	LOC112090745	--	K03860 phosphatidylinositol glycan, class Q | (RefSeq) N-acetylglucosaminyl-phosphatidylinositol biosynthetic protein gpi1-like (A)	ko00563: Glycosylphosphatidylinositol (GPI)-anchor biosynthesis	PREDICTED: protein GAST1-like [Pyrus x bretschneideri]	RecName: Full=Protein GAST1; Flags: Precursor;	SubName: Full=Uncharacterized protein {ECO:0000313|EMBL:ONI14008.1};	--	GO:0005576,extracellular region	PF02704.14:Gibberellin regulated protein
gene-LOC112090750	64.4	54.75	63.6	81.38	71.67	84.49	NW_010359162.1	103279	104509	-	LOC112090750	--	K02997 small subunit ribosomal protein S9e | (RefSeq) 40S ribosomal protein S9-2-like (A)	ko03010: Ribosome	40S ribosomal protein S9-2-like [Cucurbita pepo subsp. pepo]	RecName: Full=40S ribosomal protein S9-2;	SubName: Full=40S ribosomal protein S9-2-like {ECO:0000313|RefSeq:XP_018826572.1};	Ribosomal protein S4	GO:0005829,cytosol; GO:0022627,cytosolic small ribosomal subunit; GO:0016020,membrane; GO:0009506,plasmodesma; GO:0019843,rRNA binding; GO:0003735,structural constituent of ribosome; GO:0045903,positive regulation of translational fidelity; GO:0006412,translation	PF00163.19:Ribosomal protein S4/S9 N-terminal domain
gene-LOC112090751	22.87	19.46	28.86	12.08	14.2	15.16	NW_010359162.1	137123	139950	-	LOC112090751	--	--	--	hypothetical protein L484_005308 [Morus notabilis]	RecName: Full=Transcription factor bHLH47; AltName: Full=Basic helix-loop-helix protein 47; Short=AtbHLH47; Short=bHLH 47; AltName: Full=Protein POPEYE; AltName: Full=Transcription factor EN 139; AltName: Full=bHLH transcription factor bHLH047;	SubName: Full=Uncharacterized protein {ECO:0000313|EMBL:EXB49971.1};	--	GO:0005634,nucleus; GO:0003677,DNA binding; GO:0003700,DNA-binding transcription factor activity; GO:0046983,protein dimerization activity; GO:0010106,cellular response to iron ion starvation; GO:0055072,iron ion homeostasis; GO:0006355,regulation of transcription, DNA-templated; GO:0006351,transcription, DNA-templated	PF00010.26:Helix-loop-helix DNA-binding domain
gene-LOC112090752	5.27	6.68	7.59	5.32	5.29	5.33	NW_010359164.1	105216	106968	+	LOC112090752	--	--	--	--	--	--	--	--	--
gene-LOC112090753	5.47	5.91	2.21	2.6	3.26	2.05	NW_010359172.1	157590	163945	-	LOC112090753	--	K13457 disease resistance protein RPM1 | (RefSeq) disease resistance protein RPM1-like (A)	ko04626: Plant-pathogen interaction	Disease resistance protein RPM1 [Morus notabilis]	RecName: Full=Disease resistance protein RPM1; AltName: Full=Resistance to Pseudomonas syringae protein 3;	SubName: Full=Disease resistance protein RPM1 {ECO:0000313|EMBL:EXB45110.1};	Apoptotic ATPase	GO:0012505,endomembrane system; GO:0019897,extrinsic component of plasma membrane; GO:0005886,plasma membrane; GO:0043531,ADP binding; GO:0005524,ATP binding; GO:0000166,nucleotide binding; GO:0009626,plant-type hypersensitive response; GO:0007165,signal transduction	PF00931.22:NB-ARC domain
gene-LOC112090754	0.43	0.17	0.57	0	0.42	0.32	NW_010359172.1	198381	199181	-	LOC112090754	--	K23288 syndetin | (RefSeq) uncharacterized LOC105761952 (A)	--	PREDICTED: uncharacterized protein LOC104879574 isoform X1 [Vitis vinifera]	--	SubName: Full=Uncharacterized protein {ECO:0000313|EMBL:CAN76196.1};	FOG: Transposon-encoded proteins with TYA, reverse transcriptase, integrase domains in various combinations	GO:0003676,nucleic acid binding; GO:0015074,DNA integration	PF14223.6:gag-polypeptide of LTR copia-type
gene-LOC112090755	0.26	0.31	0.3	0.05	0.26	0.1	NW_010359172.1	106296	116002	-	LOC112090755	--	--	--	--	--	--	--	--	--
gene-LOC112090756	1.56	1.83	1.94	1.88	1.94	1.53	NW_010359172.1	4757	9173	+	LOC112090756	--	--	--	--	--	--	--	--	--
gene-LOC112090757	1.79	1.05	2.19	1.17	1.87	1.14	NW_010359172.1	34376	37411	+	LOC112090757	--	K15777 4,5-DOPA dioxygenase extradiol [EC:1.13.11.-] | (RefSeq) extradiol ring-cleavage dioxygenase-like (A)	ko00965: Betalain biosynthesis	4,5-DOPA dioxygenase extradiol-like protein [Morus notabilis]	RecName: Full=4,5-DOPA dioxygenase extradiol; EC=1.13.11.29;	SubName: Full=4,5-DOPA dioxygenase extradiol-like protein {ECO:0000313|EMBL:EXB28917.1};	--	GO:0005737,cytoplasm; GO:0046566,DOPA dioxygenase activity; GO:0008198,ferrous iron binding; GO:0050297,stizolobate synthase activity; GO:0008270,zinc ion binding; GO:0006725,cellular aromatic compound metabolic process; GO:0055114,oxidation-reduction process	PF02900.18:Catalytic LigB subunit of aromatic ring-opening dioxygenase
gene-LOC112090760	0.15	0.29	0.46	0.19	0.18	0.41	NW_010359173.1	12793	17793	+	LOC112090760	--	K15601 lysine-specific demethylase 3 [EC:1.14.11.-] | (RefSeq) lysine-specific demethylase JMJ25-like (A)	--	hypothetical protein VITISV_026000 [Vitis vinifera]	RecName: Full=Retrovirus-related Pol polyprotein from transposon RE1; AltName: Full=Retro element 1 {ECO:0000303|PubMed:10689195}; Short=AtRE1 {ECO:0000303|PubMed:10689195}; Includes: RecName: Full=Protease RE1; EC=3.4.23.-; Includes: RecName: Full=Reverse transcriptase RE1; EC=2.7.7.49; Includes: RecName: Full=Endonuclease RE1;	SubName: Full=Uncharacterized protein {ECO:0000313|EMBL:CAN69836.1};	FOG: Transposon-encoded proteins with TYA, reverse transcriptase, integrase domains in various combinations	GO:0004190,aspartic-type endopeptidase activity; GO:0004519,endonuclease activity; GO:0046872,metal ion binding; GO:0003676,nucleic acid binding; GO:0003964,RNA-directed DNA polymerase activity; GO:0015074,DNA integration; GO:0006310,DNA recombination	PF07727.14:Reverse transcriptase (RNA-dependent DNA polymerase)
gene-LOC112090762	0	0.04	0	0	0	0	NW_010359173.1	105538	107013	+	LOC112090762	--	K01426 amidase [EC:3.5.1.4] | (RefSeq) putative amidase C869.01 (A)	ko00330: Arginine and proline metabolism; ko00360: Phenylalanine metabolism; ko00380: Tryptophan metabolism	Receptor-like protein 12 [Morus notabilis]	--	SubName: Full=Receptor-like protein 12 {ECO:0000313|EMBL:EXB37637.1};	--	GO:0003676,nucleic acid binding; GO:0008270,zinc ion binding	PF14223.6:gag-polypeptide of LTR copia-type
gene-LOC112090763	0	0	0.53	0	0	0	NW_010359199.1	53	405	-	LOC112090763	--	--	--	--	--	--	--	--	--
gene-LOC112090764	0.57	1.46	0.87	1.43	0.79	1.28	NW_010359202.1	34918	36161	-	LOC112090764	--	--	--	--	--	--	--	--	--
gene-LOC112090765	0.58	0.15	0.33	1.05	0.96	1.27	NW_010359202.1	20649	22130	-	LOC112090765	--	K13495 cis-zeatin O-glucosyltransferase [EC:2.4.1.215] | (RefSeq) zeatin O-glucosyltransferase-like (A)	ko00908: Zeatin biosynthesis	UDP-glucuronosyl/UDP-glucosyltransferase [Trema orientalis]	RecName: Full=Zeatin O-glucosyltransferase; EC=2.4.1.203; AltName: Full=Trans-zeatin O-beta-D-glucosyltransferase;	RecName: Full=Glycosyltransferase {ECO:0000256|RuleBase:RU362057}; EC=2.4.1.- {ECO:0000256|RuleBase:RU362057};	UDP-glucuronosyl and UDP-glucosyl transferase	GO:0050403,trans-zeatin O-beta-D-glucosyltransferase activity; GO:0050404,zeatin O-beta-D-xylosyltransferase activity; GO:0009690,cytokinin metabolic process; GO:0048439,flower morphogenesis; GO:0009965,leaf morphogenesis; GO:0045926,negative regulation of growth; GO:0006486,protein glycosylation; GO:0010380,regulation of chlorophyll biosynthetic process; GO:0010083,regulation of vegetative meris…	PF00201.18:UDP-glucoronosyl and UDP-glucosyl transferase
gene-LOC112090766	4.01	0.83	2.63	1.11	1.46	0.99	NW_010359226.1	106	754	-	LOC112090766	--	--	--	PREDICTED: peptidyl-prolyl cis-trans isomerase FKBP19, chloroplastic [Ziziphus jujuba]	RecName: Full=Peptidyl-prolyl cis-trans isomerase FKBP19, chloroplastic; Short=PPIase FKBP19; EC=5.2.1.8; AltName: Full=FK506-binding protein 19; Short=AtFKBP19; AltName: Full=Immunophilin FKBP19; AltName: Full=Rotamase; Flags: Precursor;	RecName: Full=Peptidylprolyl isomerase {ECO:0000256|PROSITE-ProRule:PRU00277}; EC=5.2.1.8 {ECO:0000256|PROSITE-ProRule:PRU00277};	FKBP-type peptidyl-prolyl cis-trans isomerase	GO:0009507,chloroplast; GO:0009543,chloroplast thylakoid lumen; GO:0009535,chloroplast thylakoid membrane; GO:0005737,cytoplasm; GO:0009579,thylakoid; GO:0031977,thylakoid lumen; GO:0005528,FK506 binding; GO:0003755,peptidyl-prolyl cis-trans isomerase activity; GO:0061077,chaperone-mediated protein folding	PF00254.28:FKBP-type peptidyl-prolyl cis-trans isomerase
gene-LOC112090767	1.8	1.47	1.86	2.22	1.52	1.57	--	--	--	--	--	--	--	--
gene-LOC112090768	94.92	77.24	91.26	160.9	198.35	201.14	NW_010359229.1	660	956	+	LOC112090768	--	K00799 glutathione S-transferase [EC:2.5.1.18] | (RefSeq) probable glutathione S-transferase (A)	ko00480: Glutathione metabolism	putative glutathione S-transferase [Morus notabilis]	RecName: Full=Probable glutathione S-transferase; EC=2.5.1.18; AltName: Full=Auxin-induced protein PCNT107;	SubName: Full=Putative glutathione S-transferase {ECO:0000313|EMBL:EXB27070.1};	Glutathione S-transferase	GO:0004364,glutathione transferase activity; GO:0009734,auxin-activated signaling pathway	PF13410.6:Glutathione S-transferase, C-terminal domain
gene-LOC112090769	0	0	0	0	0	0.17	NW_010359240.1	29845	30868	-	LOC112090769	--	--	--	hypothetical protein L484_009605 [Morus notabilis]	--	SubName: Full=Uncharacterized protein {ECO:0000313|EMBL:EXC08462.1};	--	--	--
gene-LOC112090770	0	0.12	0	0	0.06	0.06	NW_010359240.1	102591	103933	+	LOC112090770	--	K05350 beta-glucosidase [EC:3.2.1.21] | (RefSeq) beta-glucosidase 46 (A)	ko00460: Cyanoamino acid metabolism; ko00500: Starch and sucrose metabolism; ko00940: Phenylpropanoid biosynthesis	FBD domain-containing protein, partial [Cephalotus follicularis]	RecName: Full=Putative F-box/LRR-repeat protein At1g56400;	SubName: Full=FBD domain-containing protein {ECO:0000313|EMBL:GAV68612.1}; Flags: Fragment;	--	--	PF00646.33:F-box domain
gene-LOC112090773	0.11	0.07	0.22	0.05	0.09	0.11	NW_010359240.1	215339	217867	-	LOC112090773	--	--	--	Aminotransferase-like mobile domain containing protein [Trema orientalis]	--	SubName: Full=Uncharacterized protein {ECO:0000313|EMBL:KDP39099.1};	--	--	PF10536.9:Plant mobile domain
gene-LOC112090774	0.02	0	0.02	0.05	0.05	0.11	NW_010359240.1	224563	227079	-	LOC112090774	--	--	--	Aminotransferase-like mobile domain containing protein [Trema orientalis]	--	SubName: Full=uncharacterized protein LOC108992300 {ECO:0000313|RefSeq:XP_018822377.1};	--	--	PF10536.9:Plant mobile domain
gene-LOC112090775	0.75	0.83	0.64	1.83	2.45	2.18	NW_010359240.1	368781	375783	-	LOC112090775	--	K13457 disease resistance protein RPM1 | (RefSeq) disease resistance protein RPM1-like (A)	ko04626: Plant-pathogen interaction	PREDICTED: putative disease resistance protein At1g50180 [Prunus mume]	RecName: Full=Disease resistance protein RPP8; AltName: Full=Resistance to Peronospora parasitica protein 8;	SubName: Full=Uncharacterized protein {ECO:0000313|EMBL:EMJ27497.1};	Apoptotic ATPase	GO:0005886,plasma membrane; GO:0043531,ADP binding; GO:0005524,ATP binding; GO:0000166,nucleotide binding; GO:0071446,cellular response to salicylic acid stimulus; GO:0006952,defense response; GO:0051607,defense response to virus; GO:0009626,plant-type hypersensitive response; GO:0002230,positive regulation of defense response to virus by host; GO:0009646,response to absence of light; GO:0009637,…	PF00931.22:NB-ARC domain
gene-LOC112090776	11.97	9.64	13.82	13.4	9.01	11.8	NW_010359240.1	554649	556367	-	LOC112090776	--	K01528 dynamin GTPase [EC:3.6.5.5] | (Kazusa) Lj0g3v0199559.2; - (A)	ko04144: Endocytosis	hypothetical protein BC332_23107 [Capsicum chinense]	RecName: Full=Uncharacterized mitochondrial protein AtMg00810; AltName: Full=ORF240b;	SubName: Full=Uncharacterized protein {ECO:0000313|EMBL:PHU06618.1};	FOG: Transposon-encoded proteins with TYA, reverse transcriptase, integrase domains in various combinations	GO:0005739,mitochondrion	PF07727.14:Reverse transcriptase (RNA-dependent DNA polymerase)
gene-LOC112090777	0	0	0	0.61	0.58	0	NW_010359240.1	260005	260200	-	LOC112090777	--	--	--	--	--	--	--	--	--
gene-LOC112090779	1.49	2.94	4.99	7.01	2.95	0.7	NW_010359240.1	270928	271004	-	LOC112090779	--	--	--	--	--	--	--	--	--
gene-LOC112090782	0	0.23	0.15	0.16	0.08	0.3	NW_010359242.1	228095	228821	-	LOC112090782	--	K15271 ATP-dependent DNA helicase HFM1/MER3 [EC:3.6.4.12] | (RefSeq) DExH-box ATP-dependent RNA helicase DExH17 (A)	--	hypothetical protein L484_018873 [Morus notabilis]	RecName: Full=Pentatricopeptide repeat-containing protein At1g56690, mitochondrial; Flags: Precursor;	SubName: Full=Uncharacterized protein {ECO:0000313|EMBL:EXB52989.1};	FOG: PPR repeat	GO:0043231,intracellular membrane-bounded organelle; GO:0005739,mitochondrion; GO:0004519,endonuclease activity; GO:0003723,RNA binding; GO:0008270,zinc ion binding; GO:0009451,RNA modification	PF01535.20:PPR repeat
gene-LOC112090785	0.25	0.82	0.15	0.03	0.4	0.09	NW_010359249.1	39696	41559	-	LOC112090785	--	K22395 cinnamyl-alcohol dehydrogenase [EC:1.1.1.195] | (RefSeq) berberine bridge enzyme-like 28 (A)	ko00940: Phenylpropanoid biosynthesis	PREDICTED: tetrahydrocannabinolic acid synthase-like [Juglans regia]	RecName: Full=Cannabidiolic acid synthase; EC=1.21.3.8; AltName: Full=CBDA synthase; Flags: Precursor;	SubName: Full=tetrahydrocannabinolic acid synthase-like {ECO:0000313|RefSeq:XP_018829651.1};	--	GO:0048046,apoplast; GO:0102779,cannabidiolate synthase activity; GO:0050660,flavin adenine dinucleotide binding; GO:0016614,oxidoreductase activity, acting on CH-OH group of donors	PF01565.23:FAD binding domain
gene-LOC112090786	6.91	4.7	6.42	5.45	11.41	8.94	NW_010356437.1	356	1650	+	LOC112090786	--	--	--	hypothetical protein TorRG33x02_039640 [Trema orientalis]	--	SubName: Full=Uncharacterized protein {ECO:0000313|EMBL:PIA40984.1}; Flags: Fragment;	--	--	PF04765.13:Protein of unknown function (DUF616)
gene-LOC112090789	6.99	6.1	10.99	11.75	7.17	11.52	NW_010359260.1	21006	22363	+	LOC112090789	--	K05350 beta-glucosidase [EC:3.2.1.21] | (RefSeq) beta-glucosidase 18-like isoform X1 (A)	ko00460: Cyanoamino acid metabolism; ko00500: Starch and sucrose metabolism; ko00940: Phenylpropanoid biosynthesis	Glycoside hydrolase [Parasponia andersonii]	RecName: Full=Beta-glucosidase 18; Short=Os4bglu18; EC=3.2.1.21; Flags: Precursor;	SubName: Full=Uncharacterized protein {ECO:0000313|EMBL:OAY54936.1};	Beta-glucosidase, lactase phlorizinhydrolase, and related proteins	GO:0008422,beta-glucosidase activity; GO:0102483,scopolin beta-glucosidase activity; GO:0005975,carbohydrate metabolic process; GO:1901657,glycosyl compound metabolic process	PF00232.18:Glycosyl hydrolase family 1
gene-LOC112090790	11.14	25.85	15.3	12.43	40.94	10.47	NW_010356869.1	330503	333728	+	LOC112090790	--	K14484 auxin-responsive protein IAA | (RefSeq) auxin-induced protein AUX28 (A)	ko04075: Plant hormone signal transduction	auxin-induced protein aux28 [Populus trichocarpa]	RecName: Full=Auxin-induced protein AUX28;	RecName: Full=Auxin-responsive protein {ECO:0000256|RuleBase:RU004549};	--	GO:0005634,nucleus; GO:0009734,auxin-activated signaling pathway; GO:0006355,regulation of transcription, DNA-templated; GO:0006351,transcription, DNA-templated	PF02309.16:AUX/IAA family
gene-LOC112090794	0.09	0.07	0.27	0.12	0.15	0.12	NW_010359270.1	137994	141059	-	LOC112090794	--	--	--	TIR domain, NB-ARC domain containing protein [Trema orientalis]	RecName: Full=Disease resistance protein RPP13; AltName: Full=Resistance to Peronospora parasitica protein 13;	SubName: Full=Uncharacterized protein {ECO:0000313|EMBL:ONH99540.1};	--	GO:0005737,cytoplasm; GO:0005886,plasma membrane; GO:0043531,ADP binding; GO:0005524,ATP binding; GO:0009814,defense response, incompatible interaction; GO:0009626,plant-type hypersensitive response; GO:0007165,signal transduction	PF00931.22:NB-ARC domain
gene-LOC112090795	0.06	0.06	0.35	0.13	0.12	0.06	NW_010359270.1	686	11316	+	LOC112090795	--	K15168 mediator of RNA polymerase II transcription subunit 25 | (RefSeq) mediator of RNA polymerase II transcription subunit 25-like isoform X1 (A)	--	putative phloem transcription factor M1 [Apium graveolens]	RecName: Full=Mediator of RNA polymerase II transcription subunit 25; Short=AtMED25; AltName: Full=Phytochrome and flowering time 1 protein; AltName: Full=Phytochrome and flowering time regulatory protein 1;	SubName: Full=Putative phloem transcription factor M1 {ECO:0000313|EMBL:AAF65166.2};	--	GO:0016592,mediator complex; GO:0005634,nucleus; GO:0003677,DNA binding; GO:0003713,transcription coactivator activity; GO:0050832,defense response to fungus; GO:0009908,flower development; GO:0009867,jasmonic acid mediated signaling pathway; GO:0031349,positive regulation of defense response; GO:0009911,positive regulation of flower development; GO:0045893,positive regulation of transcription, D…	--
gene-LOC112090797	9.31	12.35	12.5	10.04	7.38	11.49	NW_010359281.1	100104	100742	-	LOC112090797	--	--	--	--	--	--	--	--	--
gene-LOC112090801	0	0	0	0.22	0	0	NW_010359282.1	301839	303017	+	LOC112090801	--	--	--	--	--	--	--	--	--
gene-LOC112090802	0.37	0.93	0.29	0.35	0.3	0	--	--	--	--	--	--	--	--
gene-LOC112090805	5.18	5.01	2.28	0.03	0.03	0.05	--	--	--	--	--	--	--	--
gene-LOC112090808	0.97	0.96	0.85	2.26	2.24	2.71	--	--	--	--	--	--	--	--
gene-LOC112090809	11.55	10.05	13.98	15.57	22.9	14.21	NW_010356516.1	626	1035	-	LOC112090809	--	--	--	--	--	--	--	--	--
gene-LOC112090810	0.13	0	0.13	0	0	0	NW_010359286.1	49839	50276	-	LOC112090810	--	K13336 peroxin-3 | (RefSeq) uncharacterized LOC105801020 (A)	ko04146: Peroxisome	PREDICTED: uncharacterized protein LOC109007969 [Juglans regia]	--	SubName: Full=uncharacterized protein LOC109007969 {ECO:0000313|RefSeq:XP_018843434.1};	FOG: Transposon-encoded proteins with TYA, reverse transcriptase, integrase domains in various combinations	--	--
gene-LOC112090811	0	0	0.2	0	0	0	NW_010359286.1	165097	165720	-	LOC112090811	--	K21844 protein FAM126 | (RefSeq) uncharacterized protein LOC109823350 (A)	--	Ribonuclease H-like domain containing protein [Trema orientalis]	--	SubName: Full=Retrotransposable element Tf2 protein type 1 {ECO:0000313|EMBL:JAT66903.1}; Flags: Fragment;	FOG: Transposon-encoded proteins with TYA, reverse transcriptase, integrase domains in various combinations	GO:0003676,nucleic acid binding	PF00385.24:Chromo (CHRromatin Organisation MOdifier) domain
gene-LOC112090812	1.08	0.78	0.56	1.13	1.68	0.58	NW_010359286.1	375928	377310	+	LOC112090812	--	K13457 disease resistance protein RPM1 | (RefSeq) disease resistance protein RPM1-like (A)	ko04626: Plant-pathogen interaction	Disease resistance protein RPM1 [Morus notabilis]	RecName: Full=Disease resistance protein RPM1; AltName: Full=Resistance to Pseudomonas syringae protein 3;	SubName: Full=Disease resistance protein RPM1 {ECO:0000313|EMBL:EXB51032.1};	Apoptotic ATPase	GO:0012505,endomembrane system; GO:0019897,extrinsic component of plasma membrane; GO:0005886,plasma membrane; GO:0043531,ADP binding; GO:0005524,ATP binding; GO:0000166,nucleotide binding; GO:0009626,plant-type hypersensitive response; GO:0007165,signal transduction	PF00931.22:NB-ARC domain
gene-LOC112090815	0.69	0.47	0.21	0.26	0.34	0.39	--	--	--	--	--	--	--	--
gene-LOC112090816	15.02	16.92	19.37	30.36	29.72	29.63	NW_010359286.1	843115	845743	+	LOC112090816	--	K11584 serine/threonine-protein phosphatase 2A regulatory subunit B' | (RefSeq) serine/threonine protein phosphatase 2A 57 kDa regulatory subunit B' beta isoform-like (A)	ko03015: mRNA surveillance pathway	hypothetical protein L484_023775 [Morus notabilis]	RecName: Full=GPI-anchored protein LLG1 {ECO:0000305}; AltName: Full=LORELEI-like-GPI-anchored protein 1 {ECO:0000303|PubMed:20163554}; Flags: Precursor;	SubName: Full=Uncharacterized protein {ECO:0000313|EMBL:EXB51072.1};	--	GO:0031225,anchored component of membrane; GO:0005886,plasma membrane; GO:0090406,pollen tube; GO:0045927,positive regulation of growth	--
gene-LOC112090823	43.22	62.82	31.73	19.27	28.84	26.33	--	--	--	--	--	--	--	--
gene-LOC112090824	8.06	11.73	7.8	11.49	17.45	10.56	NW_010359373.1	177054	177961	+	LOC112090824	--	--	--	hypothetical protein L484_009114 [Morus notabilis]	--	SubName: Full=Uncharacterized protein {ECO:0000313|EMBL:EXB51150.1};	--	--	--
gene-LOC112090825	332.09	168.04	171.53	156.79	116.15	121.87	NW_010359376.1	545630	546688	+	LOC112090825	--	--	--	MpBBI, partial [Maclura pomifera]	--	SubName: Full=MpBBI {ECO:0000313|EMBL:CCI55634.2}; Flags: Fragment;	--	--	--
gene-LOC112090826	445.4	219.35	201.7	2023.33	1275.88	1460.73	NW_010359376.1	554265	556092	+	LOC112090826	--	--	--	MpBBI, partial [Maclura pomifera]	--	SubName: Full=MpBBI {ECO:0000313|EMBL:CCI55634.2}; Flags: Fragment;	--	--	--
gene-LOC112090827	0	0	0.03	0	0.06	0	NW_010359376.1	199252	202658	-	LOC112090827	--	K17604 zinc finger SWIM domain-containing protein 3 | (RefSeq) uncharacterized LOC104456899 (A)	--	uncharacterized protein LOC111400732 [Olea europaea var. sylvestris]	RecName: Full=Mitochondrial import inner membrane translocase subunit TIM17-2;	SubName: Full=Mutator-like transposase {ECO:0000313|EMBL:AAD25598.1};	--	GO:0031305,integral component of mitochondrial inner membrane; GO:0005743,mitochondrial inner membrane; GO:0005744,TIM23 mitochondrial import inner membrane translocase complex; GO:0005741,mitochondrial outer membrane; GO:0005739,mitochondrion; GO:0030150,protein import into mitochondrial matrix	PF10551.9:MULE transposase domain
gene-LOC112090828	0.02	0.09	0.22	0.11	0.09	0.18	NW_010359376.1	223203	232355	-	LOC112090828	--	K13428 LRR receptor-like serine/threonine-protein kinase EFR [EC:2.7.11.1] | (RefSeq) LRR receptor-like serine/threonine-protein kinase EFR (A)	ko04626: Plant-pathogen interaction	putative LRR receptor-like serine/threonine-protein kinase [Morus notabilis]	RecName: Full=Probable LRR receptor-like serine/threonine-protein kinase At3g47570; EC=2.7.11.1; Flags: Precursor;	SubName: Full=Putative LRR receptor-like serine/threonine-protein kinase {ECO:0000313|EMBL:EXB51228.1};	--	GO:0016021,integral component of membrane; GO:0005886,plasma membrane; GO:0005524,ATP binding; GO:0004674,protein serine/threonine kinase activity	PF00069.25:Protein kinase domain
gene-LOC112090829	97.46	44.52	49.26	112.77	62.67	79.33	NW_010359376.1	518184	520202	+	LOC112090829	--	--	--	hypothetical protein L484_019257 [Morus notabilis]	--	SubName: Full=Uncharacterized protein {ECO:0000313|EMBL:EXB51264.1};	--	--	--
gene-LOC112090830	0.53	0	0.51	0	0	0	NW_010359376.1	108299	108405	+	LOC112090830	--	--	--	--	--	--	--	--	--
gene-LOC112090832	16.54	20.28	12.28	6.27	5.6	8.12	NW_010356869.1	287783	289931	+	LOC112090832	--	K02151 V-type H+-transporting ATPase subunit F | (RefSeq) V-type proton ATPase subunit F (A)	ko00190: Oxidative phosphorylation; ko04145: Phagosome	V-type proton ATPase subunit F [Arachis duranensis]	RecName: Full=V-type proton ATPase subunit F; Short=V-ATPase subunit F; AltName: Full=V-ATPase 14 kDa subunit; AltName: Full=Vacuolar H(+)-ATPase subunit F; AltName: Full=Vacuolar proton pump subunit F;	RecName: Full=V-type proton ATPase subunit F {ECO:0000256|PIRNR:PIRNR015945};	Vacuolar H+-ATPase V1 sector, subunit F	GO:0005794,Golgi apparatus; GO:0016020,membrane; GO:0005886,plasma membrane; GO:0033180,proton-transporting V-type ATPase, V1 domain; GO:0005774,vacuolar membrane; GO:0005773,vacuole; GO:0042625,ATPase coupled ion transmembrane transporter activity; GO:0046961,proton-transporting ATPase activity, rotational mechanism; GO:0015991,ATP hydrolysis coupled proton transport	PF01990.17:ATP synthase (F/14-kDa) subunit
gene-LOC112090834	33.71	33.84	34.85	28.3	27.4	29.4	NW_010356869.1	171484	177015	+	LOC112090834	--	K09566 peptidyl-prolyl isomerase G (cyclophilin G) [EC:5.2.1.8] | (RefSeq) peptidyl-prolyl cis-trans isomerase CYP63 isoform X2 (A)	--	Cyclophilin-type peptidyl-prolyl cis-trans isomerase [Trema orientalis]	RecName: Full=Peptidyl-prolyl cis-trans isomerase CYP63; Short=AtCYP63; Short=PPIase CYP63; EC=5.2.1.8; AltName: Full=Cyclophilin-63; AltName: Full=Cyclophilin-like protein CypRS64;	SubName: Full=Cyclophilin-like peptidyl-prolyl cis-trans isomerase family protein, putative isoform 2 {ECO:0000313|EMBL:EOX94618.1};	Cyclophilin type peptidyl-prolyl cis-trans isomerase	GO:0016607,nuclear speck; GO:0003755,peptidyl-prolyl cis-trans isomerase activity; GO:0006457,protein folding; GO:0008380,RNA splicing	PF00160.21:Cyclophilin type peptidyl-prolyl cis-trans isomerase/CLD
gene-LOC112090841	9.53	5.39	12.82	16.57	16.88	21.5	NW_010356872.1	10	871	-	LOC112090841	--	K07213 copper chaperone | (RefSeq) copper transport protein ATX1 isoform X1 (A)	--	heavy metal-associated isoprenylated plant protein 23 [Quercus suber]	RecName: Full=Heavy metal-associated isoprenylated plant protein 23 {ECO:0000303|PubMed:21072340, ECO:0000303|PubMed:23368984}; Short=AtHIP23 {ECO:0000303|PubMed:21072340, ECO:0000303|PubMed:23368984}; Flags: Precursor;	SubName: Full=Uncharacterized protein {ECO:0000313|EMBL:KZM98391.1};	Copper chaperone	GO:0005737,cytoplasm; GO:0046914,transition metal ion binding; GO:0046916,cellular transition metal ion homeostasis; GO:0030001,metal ion transport	PF00403.26:Heavy-metal-associated domain
gene-LOC112090842	0	0	0	0.29	0	0.09	NW_010359398.1	39645	40437	+	LOC112090842	--	--	--	--	--	--	--	--	--
gene-LOC112090843	0.33	0.33	0.96	0.47	0.22	0.1	NW_010359398.1	205705	239982	+	LOC112090843	--	--	--	--	--	--	--	--	--
gene-LOC112090844	0	0	0.05	0	0	0	NW_010359398.1	54091	58836	-	LOC112090844	--	--	--	--	--	--	--	--	--
gene-LOC112090851	0	0	0	0.2	0	0	NW_010359451.1	462317	463175	-	LOC112090851	--	--	--	--	--	--	--	--	--
gene-LOC112090854	0	0.01	0	0	0	0	--	--	--	--	--	--	--	--
gene-LOC112090859	0	0.04	0	0	0	0	NW_010359451.1	535179	536615	+	LOC112090859	--	K13422 transcription factor MYC2 | (RefSeq) uncharacterized protein LOC112027245 (A)	ko04016: MAPK signaling pathway - plant; ko04075: Plant hormone signal transduction	uncharacterized protein LOC18426298, partial [Amborella trichopoda]	--	SubName: Full=Uncharacterized protein {ECO:0000313|EMBL:ERM98293.1}; Flags: Fragment;	FOG: Transposon-encoded proteins with TYA, reverse transcriptase, integrase domains in various combinations	GO:0003676,nucleic acid binding; GO:0008270,zinc ion binding	PF03732.17:Retrotransposon gag protein
gene-LOC112090861	0.08	0	0	0	0	0	NW_010356876.1	45932	47783	+	LOC112090861	--	K19984 exocyst complex component 5 | (RefSeq) uncharacterized protein LOC113272286 (A)	--	PREDICTED: zinc finger BED domain-containing protein RICESLEEPER 3 [Theobroma cacao]	RecName: Full=Zinc finger BED domain-containing protein RICESLEEPER 2; AltName: Full=Transposase-like protein RICESLEEPER 2;	SubName: Full=Uncharacterized protein {ECO:0000313|EMBL:EMJ28015.1};	Tam3-transposase (Ac family)	GO:0005634,nucleus; GO:0003700,DNA-binding transcription factor activity; GO:0046872,metal ion binding; GO:0046983,protein dimerization activity; GO:0000977,RNA polymerase II regulatory region sequence-specific DNA binding; GO:0009791,post-embryonic development; GO:0006357,regulation of transcription by RNA polymerase II; GO:0006351,transcription, DNA-templated	PF05699.14:hAT family C-terminal dimerisation region
gene-LOC112090863	0.95	0.93	1.31	0.72	0.83	1.48	NW_010359451.1	593755	594843	+	LOC112090863	--	K17710 pentatricopeptide repeat domain-containing protein 1 | (RefSeq) pentatricopeptide repeat-containing protein At1g12300, mitochondrial-like (A)	--	Tetratricopeptide-like helical domain containing protein [Trema orientalis]	RecName: Full=Putative pentatricopeptide repeat-containing protein At1g12700, mitochondrial; Flags: Precursor;	SubName: Full=Uncharacterized protein {ECO:0000313|EMBL:EMJ25934.1}; Flags: Fragment;	FOG: PPR repeat	GO:0005739,mitochondrion; GO:0004519,endonuclease activity; GO:0003723,RNA binding; GO:0080156,mitochondrial mRNA modification; GO:0006397,mRNA processing	PF13041.6:PPR repeat family
gene-LOC112090864	0	0.39	0.38	0.51	0.39	0.74	NW_010359451.1	594843	595425	+	LOC112090864	--	K17710 pentatricopeptide repeat domain-containing protein 1 | (RefSeq) pentatricopeptide repeat-containing protein At3g22470, mitochondrial-like (A)	--	Tetratricopeptide-like helical domain containing protein [Trema orientalis]	RecName: Full=Pentatricopeptide repeat-containing protein At1g63130, mitochondrial; Flags: Precursor;	SubName: Full=Pentatricopeptide repeat-containing protein, putative {ECO:0000313|EMBL:EOY05227.1};	FOG: PPR repeat	GO:0005739,mitochondrion; GO:0004519,endonuclease activity; GO:0003723,RNA binding; GO:0080156,mitochondrial mRNA modification; GO:0006397,mRNA processing	PF13041.6:PPR repeat family
gene-LOC112090866	0.13	0.23	0.16	0.04	0	0.06	NW_010359451.1	389779	400802	-	LOC112090866	--	--	--	--	--	--	--	--	--
gene-LOC112090869	0	0.06	0	0.24	0.11	0.11	NW_010359451.1	149421	151015	-	LOC112090869	--	--	--	--	--	--	--	--	--
gene-LOC112090882	13.53	14.61	14.11	9.89	9.24	10.39	NW_010359462.1	504200	513642	-	LOC112090882	--	K17605 serine/threonine-protein phosphatase 2A activator | (RefSeq) serine/threonine-protein phosphatase 2A activator 2-like isoform X1 (A)	--	F-box protein SKIP19 [Morus notabilis]	RecName: Full=F-box protein SKIP19; AltName: Full=F-box/LRR-repeat protein 20; AltName: Full=SKP1-interacting partner 19;	SubName: Full=F-box protein SKIP19 {ECO:0000313|EMBL:EXB31420.1};	Leucine rich repeat proteins, some proteins contain F-box	GO:0005634,nucleus; GO:0016567,protein ubiquitination	PF12937.7:F-box-like
gene-LOC112090886	17.71	19.5	23.31	20.91	19.16	21.15	NW_010356876.1	107635	110967	+	LOC112090886	--	K12598 ATP-dependent RNA helicase DOB1 [EC:3.6.4.13] | (RefSeq) hypothetical protein (A)	ko03018: RNA degradation	hypothetical protein L484_007401 [Morus notabilis]	RecName: Full=WD repeat-containing protein 55 {ECO:0000305}; AltName: Full=Protein WD repeat domain 55 {ECO:0000303|PubMed:22447688}; AltName: Full=Protein WDR55 homolog {ECO:0000305};	SubName: Full=Uncharacterized protein {ECO:0000313|EMBL:EXB27056.1};	WD40 repeat protein	GO:0005737,cytoplasm; GO:0005634,nucleus; GO:0009855,determination of bilateral symmetry; GO:0080186,developmental vegetative growth; GO:0009793,embryo development ending in seed dormancy; GO:0009553,embryo sac development; GO:0009960,endosperm development; GO:0010197,polar nucleus fusion; GO:0042273,ribosomal large subunit biogenesis; GO:0006364,rRNA processing	PF00400.32:WD domain, G-beta repeat
gene-LOC112090887	0	0.01	0.01	0	0	0	--	--	--	--	--	--	--	--
gene-LOC112090889	0	0	0.21	0	0	0	NW_010359472.1	590900	591791	-	LOC112090889	--	K23288 syndetin | (RefSeq) uncharacterized LOC105761952 (A)	--	PREDICTED: uncharacterized protein LOC108960773 [Eucalyptus grandis]	--	SubName: Full=UBN2_3 domain-containing protein {ECO:0000313|EMBL:GAV58382.1};	FOG: Transposon-encoded proteins with TYA, reverse transcriptase, integrase domains in various combinations	--	PF14223.6:gag-polypeptide of LTR copia-type
gene-LOC112090890	0	0	0.14	0	0.07	0.04	NW_010359472.1	984757	986280	-	LOC112090890	--	K17604 zinc finger SWIM domain-containing protein 3 | (RefSeq) uncharacterized protein LOC108461101 (A)	--	uncharacterized protein LOC111400732 [Olea europaea var. sylvestris]	--	SubName: Full=Uncharacterized protein T21L8.30 {ECO:0000313|EMBL:CAB51200.1};	--	GO:0003676,nucleic acid binding; GO:0008270,zinc ion binding	PF10551.9:MULE transposase domain
gene-LOC112090891	0.14	0.14	0.07	0	0	0	NW_010359472.1	659480	662446	+	LOC112090891	--	--	--	--	--	--	--	--	--
gene-LOC112090892	1.86	1.4	1.5	0.16	0.22	0.14	NW_010359472.1	79492	81932	+	LOC112090892	--	--	--	--	--	--	--	--	--
gene-LOC112090893	0	0.53	0	0	0	0	NW_010359472.1	739045	739151	-	LOC112090893	--	--	--	--	--	--	--	--	--
gene-LOC112090899	67.16	61.96	86.41	177.3	144.83	168.77	NW_010359474.1	39302	43938	+	LOC112090899	--	--	--	hypothetical protein BVC80_1835g755 [Macleaya cordata]	RecName: Full=ATP synthase 6 kDa subunit, mitochondrial; Flags: Fragment;	SubName: Full=Uncharacterized protein {ECO:0000313|EMBL:OVA18318.1};	--	GO:0005743,mitochondrial inner membrane; GO:0045263,proton-transporting ATP synthase complex, coupling factor F(o); GO:0015992,NA	--
gene-LOC112090901	2.41	3.85	2.33	2.85	3.42	2.78	NW_010359475.1	14254	19527	+	LOC112090901	--	K17604 zinc finger SWIM domain-containing protein 3 | (RefSeq) protein FAR1-RELATED SEQUENCE 5-like (A)	--	hypothetical protein CICLE_v10010993mg [Citrus clementina]	RecName: Full=Protein FAR1-RELATED SEQUENCE 5;	SubName: Full=Uncharacterized protein {ECO:0000313|EMBL:ESR43748.1};	--	GO:0005634,nucleus; GO:0008270,zinc ion binding; GO:0006355,regulation of transcription, DNA-templated	PF03101.15:FAR1 DNA-binding domain
gene-LOC112090902	0	0	0.05	0.12	0	0.1	NW_010359475.1	37260	38471	-	LOC112090902	--	--	--	--	--	--	--	--	--
gene-LOC112090903	0	0	0	0.09	0	0	NW_010359479.1	279625	280326	-	LOC112090903	--	K23288 syndetin | (RefSeq) uncharacterized LOC105761952 (A)	--	hypothetical protein VITISV_010825 [Vitis vinifera]	--	SubName: Full=Uncharacterized protein {ECO:0000313|EMBL:CAN81881.1};	FOG: Transposon-encoded proteins with TYA, reverse transcriptase, integrase domains in various combinations	--	PF03732.17:Retrotransposon gag protein
gene-LOC112090904	0	0.62	0	0.82	0	0.29	NW_010356876.1	157302	157870	-	LOC112090904	--	--	--	--	--	--	--	--	--
gene-LOC112090907	5.13	5.32	6.64	4.84	6.1	3.37	NW_010359479.1	261713	263631	-	LOC112090907	--	--	--	--	--	--	--	--	--
gene-LOC112090909	0	0.06	0	0	0	0.05	NW_010359491.1	493438	494765	+	LOC112090909	--	K14318 nuclear pore complex protein Nup88 | (RefSeq) LOW QUALITY PROTEIN: nuclear pore complex protein NUP88 (A)	ko03013: RNA transport	protein ALP1-like [Asparagus officinalis]	--	SubName: Full=Uncharacterized protein {ECO:0000313|EMBL:ERP54317.1};	Predicted transposase	--	PF13359.6:DDE superfamily endonuclease
gene-LOC112090914	2.91	3.15	1.6	0.1	0	0	NW_010359491.1	75095	77340	+	LOC112090914	--	K13265 vestitone reductase [EC:1.1.1.348] | (RefSeq) vestitone reductase (A)	ko00943: Isoflavonoid biosynthesis	hypothetical protein L484_022421 [Morus notabilis]	RecName: Full=Vestitone reductase; EC=1.1.1.348;	SubName: Full=Uncharacterized protein {ECO:0000313|EMBL:EXB52644.1};	Flavonol reductase/cinnamoyl-CoA reductase	GO:0050662,coenzyme binding; GO:0016491,oxidoreductase activity; GO:0006952,defense response; GO:0009813,flavonoid biosynthetic process	PF01370.21:NAD dependent epimerase/dehydratase family
gene-LOC112090915	30.22	32.23	29.76	32.68	35.28	36.15	NW_010359491.1	751956	752744	+	LOC112090915	--	K03236 translation initiation factor 1A | (RefSeq) eukaryotic translation initiation factor 1A (A)	ko03013: RNA transport	Translation initiation factor 1A (eIF-1A) [Macleaya cordata]	RecName: Full=Eukaryotic translation initiation factor 1A; Short=eIF-1A; AltName: Full=Eukaryotic translation initiation factor 4C; Short=eIF-4C;	SubName: Full=Translation initiation factor 1A (eIF-1A) {ECO:0000313|EMBL:OVA10071.1};	Translation initiation factor 1A (eIF-1A)	GO:0003743,translation initiation factor activity	PF01176.19:Translation initiation factor 1A / IF-1
gene-LOC112090916	0	0	0.05	0.06	0.05	0.2	NW_010359491.1	8914	10257	-	LOC112090916	--	K02218 casein kinase 1 [EC:2.7.11.1] | (RefSeq) uncharacterized protein LOC8069780 (A)	--	Ubiquitin and WLM domain-containing protein [Morus notabilis]	--	SubName: Full=Ubiquitin and WLM domain-containing protein {ECO:0000313|EMBL:EXB78685.1};	Predicted transposase	--	--
gene-LOC112090917	2.24	1.85	0.72	0.78	2.22	0.35	NW_010359491.1	522603	522755	+	LOC112090917	--	--	--	--	--	--	--	--	--
gene-LOC112090920	0	0.02	0	0	0.03	0	NW_010359492.1	33688	38717	+	LOC112090920	--	K03006 DNA-directed RNA polymerase II subunit RPB1 [EC:2.7.7.6] | (RefSeq) LOW QUALITY PROTEIN: DNA-directed RNA polymerase II subunit 1-like (A)	ko03020: RNA polymerase	hypothetical protein VITISV_011091 [Vitis vinifera]	RecName: Full=Retrovirus-related Pol polyprotein from transposon RE2; AltName: Full=Retro element 2 {ECO:0000303|PubMed:10689195}; Short=AtRE2 {ECO:0000303|PubMed:10689195}; Includes: RecName: Full=Protease RE2; EC=3.4.23.-; Includes: RecName: Full=Reverse transcriptase RE2; EC=2.7.7.49; Includes: RecName: Full=Endonuclease RE2;	SubName: Full=Uncharacterized protein {ECO:0000313|EMBL:CAN71245.1};	FOG: Transposon-encoded proteins with TYA, reverse transcriptase, integrase domains in various combinations	GO:0004190,aspartic-type endopeptidase activity; GO:0004519,endonuclease activity; GO:0046872,metal ion binding; GO:0003676,nucleic acid binding; GO:0003964,RNA-directed DNA polymerase activity; GO:0015074,DNA integration; GO:0006310,DNA recombination	PF07727.14:Reverse transcriptase (RNA-dependent DNA polymerase)
gene-LOC112090923	0.05	0	0	0.05	0.28	0.09	NW_010359496.1	18819	21224	+	LOC112090923	--	K13416 brassinosteroid insensitive 1-associated receptor kinase 1 [EC:2.7.10.1 2.7.11.1] | (RefSeq) somatic embryogenesis receptor-like kinase-like protein (A)	ko04016: MAPK signaling pathway - plant; ko04075: Plant hormone signal transduction; ko04626: Plant-pathogen interaction	S-receptor-like serine/threonine-protein kinase [Trema orientalis]	RecName: Full=G-type lectin S-receptor-like serine/threonine-protein kinase At2g19130; EC=2.7.11.1; Flags: Precursor;	SubName: Full=G-type lectin S-receptor-like serine/threonine-protein kinase At2g19130 {ECO:0000313|RefSeq:XP_018821962.1};	--	GO:0016021,integral component of membrane; GO:0005886,plasma membrane; GO:0005524,ATP binding; GO:0005516,calmodulin binding; GO:0030246,carbohydrate binding; GO:0004674,protein serine/threonine kinase activity; GO:0006468,protein phosphorylation; GO:0048544,recognition of pollen	PF00069.25:Protein kinase domain
gene-LOC112090924	7.18	7.71	7.77	8.42	10.01	8.99	NW_010359498.1	64140	70227	-	LOC112090924	--	K00002 alcohol dehydrogenase (NADP+) [EC:1.1.1.2] | (RefSeq) aldo-keto reductase family 4 member C10-like (A)	ko00010: Glycolysis / Gluconeogenesis; ko00040: Pentose and glucuronate interconversions; ko00561: Glycerolipid metabolism	Inositol oxygenase 1 [Morus notabilis]	RecName: Full=Aldo-keto reductase family 4 member C10; EC=1.1.1.-;	SubName: Full=Inositol oxygenase 1 {ECO:0000313|EMBL:EXC37941.1};	Aldo/keto reductase family proteins	GO:0005829,cytosol; GO:0005634,nucleus; GO:0016491,oxidoreductase activity	PF00248.21:Aldo/keto reductase family
gene-LOC112090926	0	0	0	0	0	0.03	--	--	--	--	--	--	--	--
gene-LOC112090933	0.21	0.46	0.4	0.17	0.09	0.11	--	--	--	--	--	--	--	--
gene-LOC112090934	60.99	61.88	56.89	65.24	58.72	60.43	NW_010359557.1	53913	56298	-	LOC112090934	--	K12158 ubiquitin-like protein Nedd8 | (RefSeq) ubiquitin-NEDD8-like protein RUB2 (A)	--	PREDICTED: ubiquitin-NEDD8-like protein RUB2 [Nicotiana attenuata]	RecName: Full=Ubiquitin-NEDD8-like protein RUB2; Contains: RecName: Full=Ubiquitin; Contains: RecName: Full=NEDD8-like protein RUB2; AltName: Full=OsRUB2; AltName: Full=Ubiquitin-related protein 2; Flags: Precursor;	SubName: Full=Ubiquitin-nedd8-like protein rub2 {ECO:0000313|EMBL:OIS96739.1};	Ubiquitin and ubiquitin-like proteins	GO:0005737,cytoplasm; GO:0005634,nucleus	PF00240.23:Ubiquitin family
gene-LOC112090935	0.27	0.27	0.26	0	0.27	0.77	NW_010359557.1	118356	118564	+	LOC112090935	--	K02128 F-type H+-transporting ATPase subunit c | (RefSeq) LOW QUALITY PROTEIN: uncharacterized protein LOC106753230 (A)	ko00190: Oxidative phosphorylation	hypothetical protein (mitochondrion) [Vicia faba]	RecName: Full=ATP synthase subunit 9, mitochondrial; AltName: Full=Lipid-binding protein;	SubName: Full=Uncharacterized protein {ECO:0000313|EMBL:AGC78917.1};	--	GO:0016021,integral component of membrane; GO:0031966,mitochondrial membrane; GO:0045263,proton-transporting ATP synthase complex, coupling factor F(o); GO:0005524,ATP binding; GO:0015078,proton transmembrane transporter activity; GO:0008289,lipid binding; GO:0015991,ATP hydrolysis coupled proton transport; GO:0015986,ATP synthesis coupled proton transport	--
gene-LOC112090937	0.55	0	0.11	0	0.11	0.21	NW_010359557.1	183566	187853	+	LOC112090937	--	--	--	--	--	--	--	--	--
gene-LOC112090938	1.01	0.72	0.7	1.6	1.65	1.43	NW_010359574.1	43008	44263	+	LOC112090938	--	--	--	TBC1 domain family member 15 [Morus notabilis]	RecName: Full=CRIB domain-containing protein RIC7; AltName: Full=ROP-interactive CRIB motif-containing protein 7; AltName: Full=Target of ROP protein RIC7;	SubName: Full=TBC1 domain family member 15 {ECO:0000313|EMBL:EXB53496.1};	--	GO:0005737,cytoplasm; GO:0005634,nucleus; GO:0005886,plasma membrane; GO:0040008,regulation of growth; GO:0009416,response to light stimulus	--
gene-LOC112090939	17.98	18.66	15.66	8.7	8.37	12.63	NW_010356899.1	24915	29022	+	LOC112090939	--	K17616 CTD small phosphatase-like protein 2 [EC:3.1.3.-] | (RefSeq) CTD small phosphatase-like protein 2 isoform X1 (A)	--	CTD small phosphatase-like protein 2 [Morus notabilis]	RecName: Full=Mitochondrial import inner membrane translocase subunit TIM50; AltName: Full=NIF domain protein 3; Flags: Precursor;	SubName: Full=CTD small phosphatase-like protein 2 {ECO:0000313|EMBL:EXC35684.1};	TFIIF-interacting CTD phosphatase, including NLI-interacting factor (involved in RNA polymerase II regulation)	GO:0016021,integral component of membrane; GO:0005744,TIM23 mitochondrial import inner membrane translocase complex; GO:0015031,protein transport	PF03031.18:NLI interacting factor-like phosphatase
gene-LOC112090941	0	0	0.06	0	0	0	NW_010359585.1	70196	71241	+	LOC112090941	--	K03283 heat shock 70kDa protein 1/2/6/8 | (RefSeq) heat shock 70 kDa protein 18-like (A)	ko03040: Spliceosome; ko04141: Protein processing in endoplasmic reticulum; ko04144: Endocytosis	Putative AC9 transposase [Morus notabilis]	RecName: Full=Zinc finger BED domain-containing protein RICESLEEPER 2; AltName: Full=Transposase-like protein RICESLEEPER 2;	SubName: Full=Putative AC9 transposase {ECO:0000313|EMBL:EXB30464.1};	Tam3-transposase (Ac family)	GO:0005634,nucleus; GO:0003700,DNA-binding transcription factor activity; GO:0046872,metal ion binding; GO:0046983,protein dimerization activity; GO:0000977,RNA polymerase II regulatory region sequence-specific DNA binding; GO:0009791,post-embryonic development; GO:0006357,regulation of transcription by RNA polymerase II; GO:0006351,transcription, DNA-templated	PF14372.6:Domain of unknown function (DUF4413)
gene-LOC112090942	26	22.85	26.03	23.71	23	24.46	NW_010359585.1	202879	209827	-	LOC112090942	--	K17604 zinc finger SWIM domain-containing protein 3 | (RefSeq) protein FAR1-RELATED SEQUENCE 6-like (A)	--	PREDICTED: protein FAR-RED ELONGATED HYPOCOTYL 3 [Ziziphus jujuba]	RecName: Full=Protein FAR-RED ELONGATED HYPOCOTYL 3;	SubName: Full=Uncharacterized protein {ECO:0000313|EMBL:ONI17913.1};	--	GO:0005634,nucleus; GO:0003700,DNA-binding transcription factor activity; GO:0008270,zinc ion binding; GO:0007623,circadian rhythm; GO:0010018,far-red light signaling pathway; GO:0042753,positive regulation of circadian rhythm; GO:0045893,positive regulation of transcription, DNA-templated; GO:0010017,red or far-red light signaling pathway; GO:0009585,red, far-red light phototransduction; GO:0010…	PF10551.9:MULE transposase domain
gene-LOC112090945	0	0	0	0	0.14	0	NW_010356527.1	42365	43192	-	LOC112090945	--	K17604 zinc finger SWIM domain-containing protein 3 | (RefSeq) protein FAR1-RELATED SEQUENCE 5-like (A)	--	FHY3/FAR1 family [Trema orientalis]	RecName: Full=Protein FAR1-RELATED SEQUENCE 5;	SubName: Full=Uncharacterized protein {ECO:0000313|EMBL:CAN81835.1};	--	GO:0005634,nucleus; GO:0008270,zinc ion binding; GO:0006355,regulation of transcription, DNA-templated	PF04434.17:SWIM zinc finger
gene-LOC112090946	1.25	0.59	0.89	0.46	0.27	0.67	NW_010359592.1	9222	10415	+	LOC112090946	--	K01762 1-aminocyclopropane-1-carboxylate synthase [EC:4.4.1.14] | (RefSeq) 1-aminocyclopropane-1-carboxylate synthase 7-like (A)	ko00270: Cysteine and methionine metabolism	Ribonuclease H-like domain containing protein, partial [Trema orientalis]	--	SubName: Full=Uncharacterized protein {ECO:0000313|EMBL:PKU82788.1};	--	--	PF04937.15:Protein of unknown function (DUF 659)
gene-LOC112090952	0.07	0.06	0.12	0.01	0.03	0	NW_010359599.1	13218	20652	-	LOC112090952	--	K20606 mitogen-activated protein kinase kinase kinase ANP1 [EC:2.7.11.25] | (RefSeq) receptor-like serine/threonine-protein kinase SD1-7 isoform X1 (A)	ko04016: MAPK signaling pathway - plant	S-receptor-like serine/threonine-protein kinase [Parasponia andersonii]	RecName: Full=G-type lectin S-receptor-like serine/threonine-protein kinase At4g03230; EC=2.7.11.1; Flags: Precursor;	SubName: Full=G-type lectin S-receptor-like serine/threonine-protein kinase At4g27290 {ECO:0000313|RefSeq:XP_009760633.1};	--	GO:0016021,integral component of membrane; GO:0005886,plasma membrane; GO:0005524,ATP binding; GO:0005516,calmodulin binding; GO:0030246,carbohydrate binding; GO:0004674,protein serine/threonine kinase activity; GO:0006468,protein phosphorylation; GO:0048544,recognition of pollen	PF07714.17:Protein tyrosine kinase
gene-LOC112090954	0.02	0.07	0.02	0.05	0.07	0.09	NW_010359599.1	35427	42510	-	LOC112090954	--	K20606 mitogen-activated protein kinase kinase kinase ANP1 [EC:2.7.11.25] | (RefSeq) receptor-like serine/threonine-protein kinase SD1-7 isoform X1 (A)	ko04016: MAPK signaling pathway - plant	S-receptor-like serine/threonine-protein kinase [Parasponia andersonii]	RecName: Full=G-type lectin S-receptor-like serine/threonine-protein kinase At4g03230; EC=2.7.11.1; Flags: Precursor;	SubName: Full=G-type lectin S-receptor-like serine/threonine-protein kinase At4g27290 {ECO:0000313|RefSeq:XP_009760633.1};	--	GO:0016021,integral component of membrane; GO:0005886,plasma membrane; GO:0005524,ATP binding; GO:0005516,calmodulin binding; GO:0030246,carbohydrate binding; GO:0004674,protein serine/threonine kinase activity; GO:0006468,protein phosphorylation; GO:0048544,recognition of pollen	PF07714.17:Protein tyrosine kinase
gene-LOC112090955	0	0	0.08	0	0.04	0.04	NW_010359601.1	81461	82918	+	LOC112090955	--	K19984 exocyst complex component 5 | (RefSeq) uncharacterized protein LOC113272286 (A)	--	zinc finger bed domain-containing protein ricesleeper 1 [Quercus suber]	RecName: Full=Zinc finger BED domain-containing protein RICESLEEPER 1; AltName: Full=Transposase-like protein RICESLEEPER 1;	SubName: Full=Uncharacterized protein {ECO:0000313|EMBL:ERP66331.1};	Tam3-transposase (Ac family)	GO:0005634,nucleus; GO:0003700,DNA-binding transcription factor activity; GO:0046872,metal ion binding; GO:0046983,protein dimerization activity; GO:0000977,RNA polymerase II regulatory region sequence-specific DNA binding; GO:0009791,post-embryonic development; GO:0006357,regulation of transcription by RNA polymerase II; GO:0006351,transcription, DNA-templated	PF14372.6:Domain of unknown function (DUF4413)
gene-LOC112090958	168.35	150.98	162	142.22	135.04	136.16	NW_010359601.1	324002	331848	+	LOC112090958	--	K05275 pyridoxine 4-dehydrogenase [EC:1.1.1.65] | (RefSeq) pyridoxal reductase, chloroplastic-like (A)	ko00750: Vitamin B6 metabolism	Aldo/keto reductase [Trema orientalis]	RecName: Full=Uncharacterized oxidoreductase At1g06690, chloroplastic; EC=1.-.-.-; Flags: Precursor;	SubName: Full=Aldo/keto reductase family protein {ECO:0000313|EMBL:EEE81398.1};	Voltage-gated shaker-like K+ channel, subunit beta/KCNAB	GO:0009507,chloroplast; GO:0009941,chloroplast envelope; GO:0009535,chloroplast thylakoid membrane; GO:0010287,plastoglobule; GO:0016491,oxidoreductase activity	PF00248.21:Aldo/keto reductase family
gene-LOC112090959	0.58	0	0	0	0	0.54	NW_010359601.1	88068	88166	-	LOC112090959	--	--	--	--	--	--	--	--	--
gene-LOC112090962	0	0	0.33	0.18	0	0	NW_010359604.1	30124	30459	+	LOC112090962	--	K13447 respiratory burst oxidase [EC:1.6.3.- 1.11.1.-] | (RefSeq) respiratory burst oxidase homolog protein D-like (A)	ko04016: MAPK signaling pathway - plant; ko04626: Plant-pathogen interaction	hypothetical protein TorRG33x02_315750 [Trema orientalis]	--	SubName: Full=Uncharacterized protein {ECO:0000313|EMBL:EXC11734.1};	FOG: Reverse transcriptase	--	--
gene-LOC112090965	0.07	0.22	0.11	0.2	0.33	0.14	NW_010359622.1	252436	254901	-	LOC112090965	--	K19984 exocyst complex component 5 | (RefSeq) uncharacterized protein LOC113272286 (A)	--	hypothetical protein CDL15_Pgr005130 [Punica granatum]	RecName: Full=Zinc finger BED domain-containing protein DAYSLEEPER; AltName: Full=Transposase-like protein DAYSLEEPER;	SubName: Full=Uncharacterized protein {ECO:0000313|EMBL:OWM74551.1};	Tam3-transposase (Ac family)	GO:0005829,cytosol; GO:0005634,nucleus; GO:0003700,DNA-binding transcription factor activity; GO:0046872,metal ion binding; GO:0046983,protein dimerization activity; GO:0000977,RNA polymerase II regulatory region sequence-specific DNA binding; GO:0009791,post-embryonic development; GO:0006357,regulation of transcription by RNA polymerase II; GO:0006351,transcription, DNA-templated	PF14372.6:Domain of unknown function (DUF4413)
gene-LOC112090966	0.05	0	0	0	0	0	NW_010356527.1	43289	44464	-	LOC112090966	--	K17604 zinc finger SWIM domain-containing protein 3 | (RefSeq) protein FAR1-RELATED SEQUENCE 5-like (A)	--	PREDICTED: protein FAR1-RELATED SEQUENCE 5-like [Vitis vinifera]	RecName: Full=Protein FAR1-RELATED SEQUENCE 5;	SubName: Full=Uncharacterized protein {ECO:0000313|EMBL:CAN63412.1};	--	GO:0005634,nucleus; GO:0008270,zinc ion binding; GO:0006355,regulation of transcription, DNA-templated	PF10551.9:MULE transposase domain
gene-LOC112090968	0	0.14	0.07	0.15	0.07	0	NW_010359622.1	254923	261761	-	LOC112090968	--	K22048 mechanosensitive ion channel protein 4/5/6/7/8/9/10 | (RefSeq) mechanosensitive ion channel protein 8 isoform X1 (A)	--	Signal peptidase complex catalytic subunit SEC11C [Morus notabilis]	RecName: Full=Mechanosensitive ion channel protein 8 {ECO:0000303|Ref.4}; AltName: Full=Mechanosensitive channel of small conductance-like 8 {ECO:0000303|Ref.4}; AltName: Full=MscS-Like protein 8 {ECO:0000303|Ref.4};	RecName: Full=Signal peptidase I {ECO:0000256|SAAS:SAAS00686046}; EC=3.4.21.89 {ECO:0000256|SAAS:SAAS00686046};	Predicted mechanosensitive ion channel	GO:0012505,endomembrane system; GO:0016021,integral component of membrane; GO:0005886,plasma membrane; GO:0006820,anion transport; GO:0055085,transmembrane transport	--
gene-LOC112090972	0.22	0.18	0.18	0.27	0.29	0.38	NW_010359622.1	598362	603525	+	LOC112090972	--	--	--	--	--	--	--	--	--
gene-LOC112090973	0	0.53	0	0.28	0.26	0.25	NW_010359622.1	290072	291095	-	LOC112090973	--	--	--	--	--	--	--	--	--
gene-LOC112090974	43.77	38.9	47.2	71.03	55.28	55.06	NW_010359622.1	220026	222184	-	LOC112090974	--	K14684 solute carrier family 25 (mitochondrial phosphate transporter), member 23/24/25/41 | (RefSeq) adenine nucleotide transporter BT1, chloroplastic/mitochondrial-like (A)	--	Protein brittle-1 [Morus notabilis]	RecName: Full=Adenine nucleotide transporter BT1, chloroplastic/mitochondrial; AltName: Full=Protein BRITTLE 1 homolog; Short=AtBT1; AltName: Full=Protein EMBRYO DEFECTIVE 104; AltName: Full=Protein EMBRYO DEFECTIVE 42; AltName: Full=Protein SODIUM HYPERSENSITIVE 1; Flags: Precursor;	SubName: Full=Protein brittle-1 {ECO:0000313|EMBL:EXB53735.1};	Mitochondrial solute carrier protein	GO:0009507,chloroplast; GO:0009941,chloroplast envelope; GO:0009706,chloroplast inner membrane; GO:0016021,integral component of membrane; GO:0005743,mitochondrial inner membrane; GO:0005739,mitochondrion; GO:0009536,plastid; GO:0006839,mitochondrial transport; GO:0055085,transmembrane transport	PF00153.27:Mitochondrial carrier protein
gene-LOC112090976	0	0	0	0.03	0	0.01	NW_010359622.1	47254	52478	+	LOC112090976	--	K02218 casein kinase 1 [EC:2.7.11.1] | (RefSeq) uncharacterized protein LOC8069780 (A)	--	Uncharacterized protein TCM_017356 [Theobroma cacao]	RecName: Full=Protein ALP1-like {ECO:0000305}; EC=3.1.-.-;	SubName: Full=Uncharacterized protein {ECO:0000313|EMBL:EOY02963.1};	Predicted transposase	GO:0005634,nucleus; GO:0046872,metal ion binding; GO:0004518,nuclease activity	PF13359.6:DDE superfamily endonuclease
gene-LOC112090978	1.5	1.9	2.05	0.85	1.27	1.49	NW_010359652.1	19720	21055	-	LOC112090978	--	K17710 pentatricopeptide repeat domain-containing protein 1 | (RefSeq) pentatricopeptide repeat-containing protein At1g12300, mitochondrial-like (A)	--	Tetratricopeptide-like helical domain containing protein [Trema orientalis]	RecName: Full=Putative pentatricopeptide repeat-containing protein At1g12700, mitochondrial; Flags: Precursor;	SubName: Full=Uncharacterized protein {ECO:0000313|EMBL:EMJ09209.1};	FOG: PPR repeat	GO:0005739,mitochondrion; GO:0004519,endonuclease activity; GO:0003723,RNA binding; GO:0080156,mitochondrial mRNA modification; GO:0006397,mRNA processing	PF13041.6:PPR repeat family
gene-LOC112090979	17	17.39	17.52	17.13	15.54	13.91	NW_010359652.1	1741	4222	-	LOC112090979	--	--	--	Reticulon [Trema orientalis]	RecName: Full=Reticulon-like protein B22; Short=AtRTNLB22;	SubName: Full=Uncharacterized protein {ECO:0000313|EMBL:EMJ16272.1};	FOG: PPR repeat	GO:0005789,endoplasmic reticulum membrane; GO:0016021,integral component of membrane	PF02453.17:Reticulon
gene-LOC112090980	0	0	0	0.08	0.07	1.12	NW_010359660.1	142	1122	-	LOC112090980	--	K00895 diphosphate-dependent phosphofructokinase [EC:2.7.1.90] | (RefSeq) LOW QUALITY PROTEIN: uncharacterized protein LOC110656716 (A)	ko00010: Glycolysis / Gluconeogenesis; ko00030: Pentose phosphate pathway; ko00051: Fructose and mannose metabolism	Ankyrin repeat-containing protein [Morus notabilis]	RecName: Full=Protein ACCELERATED CELL DEATH 6 {ECO:0000303|PubMed:10488236};	SubName: Full=Ankyrin repeat-containing protein {ECO:0000313|EMBL:EXB77015.1};	Ankyrin	GO:0030176,integral component of endoplasmic reticulum membrane; GO:0005887,integral component of plasma membrane; GO:0016020,membrane; GO:0008219,cell death; GO:0071446,cellular response to salicylic acid stimulus; GO:0009816,defense response to bacterium, incompatible interaction; GO:1900426,positive regulation of defense response to bacterium; GO:1902290,positive regulation of defense response…	PF12796.7:Ankyrin repeats (3 copies)
gene-LOC112090981	0	0	0	0.18	0.17	0.16	NW_010359664.1	108	857	+	LOC112090981	--	--	--	--	--	--	--	--	--
gene-LOC112090987	86.62	76.22	103.82	122.91	100.25	135.1	NW_010359712.1	40526	46069	+	LOC112090987	--	K11096 small nuclear ribonucleoprotein D2 | (RefSeq) small nuclear ribonucleoprotein Sm D2-like (A)	ko03040: Spliceosome	PREDICTED: small nuclear ribonucleoprotein Sm D2-like [Cucumis sativus]	RecName: Full=Sm-like protein LSM3B {ECO:0000305}; Short=AtLSM3B {ECO:0000303|PubMed:23620288}; AltName: Full=U6 snRNA-associated Sm-like protein LSM3B {ECO:0000305};	SubName: Full=small nuclear ribonucleoprotein Sm D2-like {ECO:0000313|RefSeq:XP_008452073.1, ECO:0000313|RefSeq:XP_008452074.1, ECO:0000313|RefSeq:XP_008452075.1};	Small nuclear ribonucleoprotein (snRNP) Sm core protein	GO:0071013,catalytic step 2 spliceosome; GO:1990726,Lsm1-7-Pat1 complex; GO:0000932,P-body; GO:0071011,precatalytic spliceosome; GO:0046540,U4/U6 x U5 tri-snRNP complex; GO:0005688,U6 snRNP; GO:0003723,RNA binding; GO:0033962,cytoplasmic mRNA processing body assembly; GO:0000398,mRNA splicing, via spliceosome; GO:0000956,nuclear-transcribed mRNA catabolic process	PF01423.22:LSM domain
gene-LOC112090988	9.34	6.6	9.52	5.67	6.42	10.02	NW_010359712.1	32419	35945	-	LOC112090988	--	K05610 ubiquitin carboxyl-terminal hydrolase L5 [EC:3.4.19.12] | (RefSeq) ubiquitin carboxyl-terminal hydrolase 2-like (A)	--	Ubiquitinyl hydrolase, UCH37 type [Trema orientalis]	RecName: Full=Ubiquitin carboxyl-terminal hydrolase 2 {ECO:0000303|PubMed:17559514}; EC=3.4.19.12 {ECO:0000305};	RecName: Full=Ubiquitin carboxyl-terminal hydrolase {ECO:0000256|PIRNR:PIRNR038120}; EC=3.4.19.12 {ECO:0000256|PIRNR:PIRNR038120};	Ubiquitin C-terminal hydrolase	GO:0005737,cytoplasm; GO:0005634,nucleus; GO:0004843,thiol-dependent ubiquitin-specific protease activity; GO:0016579,protein deubiquitination; GO:0010016,shoot system morphogenesis; GO:0006511,ubiquitin-dependent protein catabolic process	PF01088.21:Ubiquitin carboxyl-terminal hydrolase, family 1
gene-LOC112090989	0	1.99	1.29	0.71	0	0	NW_010359712.1	42287	42371	+	LOC112090989	--	--	--	--	--	--	--	--	--
gene-LOC112090990	0	2.04	1.98	1.44	0.68	0.65	NW_010359712.1	40783	40865	+	LOC112090990	--	--	--	--	--	--	--	--	--
gene-LOC112090991	0.66	1.31	0.64	0.7	1.32	1.87	NW_010359712.1	41940	42025	+	LOC112090991	--	--	--	--	--	--	--	--	--
gene-LOC112090992	0	0	0	0	0	0.62	NW_010359712.1	41308	41393	+	LOC112090992	--	--	--	--	--	--	--	--	--
gene-LOC112090994	1.36	2.02	0.65	0.71	2.02	3.2	NW_010359712.1	42605	42688	+	LOC112090994	--	--	--	--	--	--	--	--	--
gene-LOC112090996	0.08	0	0	0.09	0.08	0.39	NW_010359739.1	7	691	-	LOC112090996	--	K18636 microtubule-binding protein TANGLED1 | (RefSeq) probable microtubule-binding protein TANGLED isoform X1 (A)	--	hypothetical protein L484_001176 [Morus notabilis]	RecName: Full=Probable microtubule-binding protein TANGLED; Short=AtTAN;	SubName: Full=Uncharacterized protein {ECO:0000313|EMBL:EXB50595.1};	Cyclin	GO:0005875,microtubule associated complex; GO:0005730,nucleolus; GO:0009524,phragmoplast; GO:0009574,preprophase band; GO:0000914,phragmoplast assembly	--
gene-LOC112090998	0.19	0.48	0.65	0.2	0.1	0.18	NW_010359766.1	38912	40495	-	LOC112090998	--	K22733 magnesium transporter | (RefSeq) probable magnesium transporter NIPA6 isoform X1 (A)	--	Magnesium transporter NIPA [Trema orientalis]	RecName: Full=Probable magnesium transporter NIPA6;	RecName: Full=Probable magnesium transporter {ECO:0000256|RuleBase:RU363078};	Uncharacterized conserved protein	GO:0005769,early endosome; GO:0016021,integral component of membrane; GO:0016020,membrane; GO:0005886,plasma membrane; GO:0015095,magnesium ion transmembrane transporter activity; GO:0015693,magnesium ion transport	PF05653.14:Magnesium transporter NIPA
gene-LOC112090999	11.5	12.45	12.46	8.84	8.31	9.47	NW_010359766.1	23524	25317	-	LOC112090999	--	K20003 palmitoyltransferase ZDHHC4 [EC:2.3.1.225] | (RefSeq) uncharacterized protein LOC111280652 (A)	--	Disease resistance protein [Morus notabilis]	--	SubName: Full=Disease resistance protein {ECO:0000313|EMBL:EXB53869.1};	--	GO:0043531,ADP binding; GO:0006952,defense response	--
gene-LOC112091000	10.89	6.56	10.45	5.18	5.4	1.76	NW_010359768.1	93	599	+	LOC112091000	--	--	--	hypothetical protein L484_003258 [Morus notabilis]	--	SubName: Full=Uncharacterized protein {ECO:0000313|EMBL:EXB78396.1};	--	--	PF12657.7:Transcription factor IIIC subunit delta N-term
gene-LOC112091004	4.3	3.28	2.87	4.51	4.8	5.26	NW_010356914.1	2894	20813	-	LOC112091004	--	K12835 ATP-dependent RNA helicase DDX42 [EC:3.6.4.13] | (RefSeq) DEAD-box ATP-dependent RNA helicase 24 isoform X1 (A)	ko03040: Spliceosome	LOW QUALITY PROTEIN: WRKY domain containing protein [Trema orientalis]	RecName: Full=Probable WRKY transcription factor 23; AltName: Full=WRKY DNA-binding protein 23;	SubName: Full=WRKY transcription factor 85 {ECO:0000313|EMBL:AMO00453.1};	--	GO:0005634,nucleus; GO:0003700,DNA-binding transcription factor activity; GO:0043565,sequence-specific DNA binding; GO:0009733,response to auxin; GO:0009624,response to nematode; GO:0006351,transcription, DNA-templated	PF03106.15:WRKY DNA -binding domain
gene-LOC112091005	337.88	311.58	282.95	228.75	217.76	207.26	NW_010359796.1	412889	418386	+	LOC112091005	--	--	--	hypothetical protein TorRG33x02_171440 [Trema orientalis]	RecName: Full=Protein CHUP1, chloroplastic; AltName: Full=Protein CHLOROPLAST UNUSUAL POSITIONING 1;	SubName: Full=Uncharacterized protein {ECO:0000313|EMBL:EXB53975.1};	--	GO:0009507,chloroplast; GO:0009707,chloroplast outer membrane; GO:0009902,chloroplast relocation	PF12325.8:TATA element modulatory factor 1 TATA binding
gene-LOC112091009	11.82	12.56	16.31	13.6	13.54	14.52	NW_010359796.1	36793	41137	+	LOC112091009	--	K20892 beta-arabinofuranosyltransferase [EC:2.4.2.-] | (RefSeq) beta-arabinofuranosyltransferase RAY1 (A)	--	Nucleotide-diphospho-sugar transferase [Trema orientalis]	RecName: Full=Uncharacterized protein At4g15970;	RecName: Full=Glycosyltransferase {ECO:0000256|RuleBase:RU363055}; EC=2.4.2.- {ECO:0000256|RuleBase:RU363055};	--	GO:0043231,intracellular membrane-bounded organelle; GO:0004519,endonuclease activity; GO:0003723,RNA binding; GO:0009451,RNA modification	PF03407.16:Nucleotide-diphospho-sugar transferase
gene-LOC112091010	6.77	6.89	6.98	10.95	12.72	12.28	NW_010359796.1	653232	657922	+	LOC112091010	--	--	--	NAC domain-containing protein [Boehmeria nivea]	RecName: Full=SUPPRESSOR OF GAMMA RESPONSE 1 {ECO:0000303|PubMed:19549833}; AltName: Full=NAC domain-containing protein 8 {ECO:0000303|PubMed:15029955}; Short=ANAC008 {ECO:0000303|PubMed:15029955}; AltName: Full=Protein SOG1; AltName: Full=SUPPRESSOR OF GAMMA RADIATION 1;	SubName: Full=NAC domain-containing protein {ECO:0000313|EMBL:AIA57535.1};	--	GO:0005634,nucleus; GO:0003700,DNA-binding transcription factor activity; GO:0043565,sequence-specific DNA binding; GO:0000077,DNA damage checkpoint; GO:0040020,regulation of meiotic nuclear division; GO:0010332,response to gamma radiation; GO:0006351,transcription, DNA-templated	PF02365.15:No apical meristem (NAM) protein
gene-LOC112091011	0.81	0.27	0.52	0	0	0.26	NW_010359796.1	668039	668459	-	LOC112091011	--	--	--	DEVIL-like protein [Parasponia andersonii]	--	SubName: Full=Uncharacterized protein {ECO:0000313|EMBL:KJB50757.1};	--	--	PF08137.12:DVL family
gene-LOC112091012	7.96	10.65	7.1	20.8	23.48	19.23	NW_010359796.1	29842	35158	+	LOC112091012	--	K13416 brassinosteroid insensitive 1-associated receptor kinase 1 [EC:2.7.10.1 2.7.11.1] | (RefSeq) BRASSINOSTEROID INSENSITIVE 1-associated receptor kinase 1-like (A)	ko04016: MAPK signaling pathway - plant; ko04075: Plant hormone signal transduction; ko04626: Plant-pathogen interaction	GPCR kinase [Parasponia andersonii]	RecName: Full=LEAF RUST 10 DISEASE-RESISTANCE LOCUS RECEPTOR-LIKE PROTEIN KINASE-like 2.1 {ECO:0000303|PubMed:12805585}; EC=2.7.11.1; AltName: Full=Probable receptor-like serine/threonine-protein kinase LRK10L-2.1 {ECO:0000305}; Flags: Precursor;	SubName: Full=PR5-like receptor kinase, putative {ECO:0000313|EMBL:EOY04140.1};	Serine/threonine protein kinase	GO:0016021,integral component of membrane; GO:0005524,ATP binding; GO:0004674,protein serine/threonine kinase activity	PF00069.25:Protein kinase domain
gene-LOC112091013	33.04	33.77	33.6	31.57	29.93	30.65	NW_010359796.1	455224	458874	+	LOC112091013	--	K13115 coiled-coil domain-containing protein 130 | (RefSeq) coiled-coil domain-containing protein 130-like (A)	--	CWC16 protein [Trema orientalis]	--	SubName: Full=Family of Uncharacterized protein function (DUF572) {ECO:0000313|EMBL:EOY02152.1};	C2C2-type Zn-finger protein	--	PF04502.13:Family of unknown function (DUF572)
gene-LOC112091014	0.42	0.34	1	4.18	3.92	5.93	NW_010359796.1	365534	368096	-	LOC112091014	--	K00924 kinase [EC:2.7.1.-] | (RefSeq) receptor protein kinase CLAVATA1-like (A)	--	hypothetical protein L484_022938 [Morus notabilis]	RecName: Full=Piriformospora indica-insensitive protein 2; Flags: Precursor;	SubName: Full=Uncharacterized protein {ECO:0000313|EMBL:EXB53970.1};	FOG: Leucine rich repeat	GO:0009507,chloroplast; GO:0005886,plasma membrane; GO:0009610,response to symbiotic fungus; GO:0044403,symbiont process	PF13855.6:Leucine rich repeat
gene-LOC112091015	0.17	0.44	0.43	0.22	0.1	0.26	NW_010359796.1	647402	649754	-	LOC112091015	--	K19027 zinc finger FYVE domain-containing protein 26 | (RefSeq) uncharacterized protein LOC111998469 isoform X1 (A)	--	hypothetical protein L484_014917 [Morus notabilis]	--	SubName: Full=Uncharacterized protein {ECO:0000313|EMBL:EXB60464.1};	Predicted Zn2+-binding protein, contains FYVE domain	--	--
gene-LOC112091016	0.94	1.19	0.13	1.19	2.85	2.38	NW_010359796.1	584665	585520	+	LOC112091016	--	K00059 3-oxoacyl-[acyl-carrier protein] reductase [EC:1.1.1.100] | (RefSeq) short-chain type dehydrogenase/reductase-like (A)	ko00061: Fatty acid biosynthesis; ko00780: Biotin metabolism; ko01212: Fatty acid metabolism	Short-chain type [Morus notabilis]	RecName: Full=NADPH-dependent aldehyde reductase-like protein, chloroplastic {ECO:0000250|UniProtKB:Q9SQR2}; EC=1.1.1.- {ECO:0000250|UniProtKB:Q9SQR2}; Flags: Precursor;	SubName: Full=Short-chain type {ECO:0000313|EMBL:EXB53989.1};	Reductases with broad range of substrate specificities	GO:0009507,chloroplast; GO:0016491,oxidoreductase activity	PF13561.6:Enoyl-(Acyl carrier protein) reductase
gene-LOC112091017	0.35	0.83	0.47	0.09	0.09	0.12	NW_010359796.1	196026	199144	+	LOC112091017	--	--	--	--	--	--	--	--	--
gene-LOC112091018	10.56	11.78	13.58	10.06	6.15	10.02	NW_010359796.1	254880	256425	+	LOC112091018	--	--	--	EamA domain containing protein [Trema orientalis]	--	SubName: Full=Uncharacterized protein {ECO:0000313|EMBL:EMJ24341.1};	--	GO:0016021,integral component of membrane	--
gene-LOC112091022	0.73	0.4	1.32	0.42	0.48	0.38	NW_010359797.1	257299	258309	-	LOC112091022	--	--	--	--	--	--	--	--	--
gene-LOC112091023	0.19	0.37	0.45	0.6	0.47	0.8	NW_010359797.1	255496	257218	-	LOC112091023	--	--	--	--	--	--	--	--	--
gene-LOC112091024	0	1.58	1.03	1.68	0.53	3.01	NW_010359797.1	177932	178038	-	LOC112091024	--	--	--	--	--	--	--	--	--
gene-LOC112091027	0.09	0.04	0.09	0	0.04	0.25	NW_010359811.1	222008	224749	-	LOC112091027	--	--	--	--	--	--	--	--	--
gene-LOC112091028	1.18	1.98	1.86	8.49	5.42	6.18	NW_010359811.1	228512	230306	-	LOC112091028	--	--	--	--	--	--	--	--	--
gene-LOC112091029	0.36	0.35	0.48	0.21	0.18	0.13	NW_010359811.1	430429	441745	+	LOC112091029	--	K13416 brassinosteroid insensitive 1-associated receptor kinase 1 [EC:2.7.10.1 2.7.11.1] | (RefSeq) BRASSINOSTEROID INSENSITIVE 1-associated receptor kinase 1-like isoform X1 (A)	ko04016: MAPK signaling pathway - plant; ko04075: Plant hormone signal transduction; ko04626: Plant-pathogen interaction	probable LRR receptor-like serine/threonine-protein kinase At1g53430 [Prunus avium]	RecName: Full=Probable LRR receptor-like serine/threonine-protein kinase At1g53430; EC=2.7.11.1; Flags: Precursor;	SubName: Full=Uncharacterized protein {ECO:0000313|EMBL:ONI12340.1};	--	GO:0016021,integral component of membrane; GO:0005886,plasma membrane; GO:0005524,ATP binding; GO:0004674,protein serine/threonine kinase activity	PF07714.17:Protein tyrosine kinase
gene-LOC112091034	5.17	6.04	5.54	5.24	4.82	5.99	NW_010359811.1	121462	139244	+	LOC112091034	--	K00858 NAD+ kinase [EC:2.7.1.23] | (RefSeq) hypothetical protein (A)	ko00760: Nicotinate and nicotinamide metabolism	NAD kinase [Trema orientalis]	RecName: Full=NADH kinase; Short=AtNADK-3; EC=2.7.1.86;	SubName: Full=Uncharacterized protein {ECO:0000313|EMBL:ESR55588.1};	Predicted kinase	GO:0005737,cytoplasm; GO:0005829,cytosol; GO:0005524,ATP binding; GO:0003951,NAD+ kinase activity; GO:0042736,NADH kinase activity; GO:0019674,NAD metabolic process; GO:0006741,NADP biosynthetic process	PF01513.21:ATP-NAD kinase
gene-LOC112091035	0.48	1.34	2	0.92	0.63	0.68	NW_010359811.1	245045	248623	+	LOC112091035	--	--	--	hypothetical protein L484_021945 [Morus notabilis]	--	SubName: Full=Uncharacterized protein {ECO:0000313|EMBL:EXB42353.1};	--	--	--
gene-LOC112091036	3.73	4.77	6.38	5.63	5.51	5	NW_010356914.1	152185	154625	-	LOC112091036	--	--	--	putative glutamyl endopeptidase [Morus notabilis]	--	SubName: Full=Putative glutamyl endopeptidase {ECO:0000313|EMBL:EXB28587.1};	--	GO:0008236,serine-type peptidase activity	PF08450.12:SMP-30/Gluconolactonase/LRE-like region
gene-LOC112091037	32.91	33.12	39.92	25.34	25.74	23.85	NW_010359813.1	59151	60747	-	LOC112091037	--	--	--	Lysine histidine transporter 1 [Morus notabilis]	RecName: Full=L-type lectin-domain containing receptor kinase IV.2 {ECO:0000303|PubMed:19773388}; Short=Arabidopsis thaliana lectin-receptor kinase a4 {ECO:0000303|PubMed:19773388}; Short=AthlecRK-a4 {ECO:0000303|Ref.6}; Short=LecRK-IV.2 {ECO:0000303|PubMed:19773388}; EC=2.7.11.1 {ECO:0000255|PROSITE-ProRule:PRU00159}; AltName: Full=Protein SMALL, GLUED-TOGETHER, AND COLLAPSED POLLEN {ECO:0000303…	SubName: Full=Lysine histidine transporter 1 {ECO:0000313|EMBL:EXB54154.1};	--	GO:0016021,integral component of membrane; GO:0005886,plasma membrane; GO:0005524,ATP binding; GO:0030246,carbohydrate binding; GO:0004674,protein serine/threonine kinase activity; GO:0042742,defense response to bacterium; GO:0009555,pollen development	PF00139.19:Legume lectin domain
gene-LOC112091041	21.59	20.1	26.88	21.21	19.85	19.23	NW_010356914.1	7	3090	+	LOC112091041	--	--	--	Flowering time control protein FCA [Trema orientalis]	--	--	--	--	--
gene-LOC112091042	0	0	0	0	0.14	0.05	--	--	--	--	--	--	--	--
gene-LOC112091043	0	0	0	0.06	0	0.02	NW_010359824.1	316599	320650	-	LOC112091043	--	K23222 nuclease HARBI1 [EC:3.1.-.-] | (RefSeq) uncharacterized LOC107788612 (A)	--	hypothetical protein B456_010G067200 [Gossypium raimondii]	--	SubName: Full=Uncharacterized protein {ECO:0000313|EMBL:KJB64832.1};	Predicted transposase	GO:0016021,integral component of membrane	PF13359.6:DDE superfamily endonuclease
gene-LOC112091044	17.74	17.38	24.51	25.37	21.98	24.73	NW_010359824.1	199317	202529	-	LOC112091044	--	K08059 interferon, gamma-inducible protein 30 | (RefSeq) gamma-interferon-inducible lysosomal thiol reductase-like (A)	--	PREDICTED: gamma-interferon-inducible lysosomal thiol reductase-like [Ziziphus jujuba]	--	SubName: Full=gamma-interferon-inducible lysosomal thiol reductase-like {ECO:0000313|RefSeq:XP_018825831.1};	Gamma-interferon inducible lysosomal thiol reductase	--	PF03227.16:Gamma interferon inducible lysosomal thiol reductase (GILT)
gene-LOC112091045	0.59	0.41	0.32	0.53	0.66	0.08	NW_010359824.1	379468	380632	+	LOC112091045	--	K00591 polyprenyldihydroxybenzoate methyltransferase / 3-demethylubiquinol 3-O-methyltransferase [EC:2.1.1.114 2.1.1.64] | (RefSeq) ubiquinone biosynthesis O-methyltransferase, mitochondrial-like (A)	ko00130: Ubiquinone and other terpenoid-quinone biosynthesis	Hexaprenyldihydroxybenzoate methyltransferase [Morus notabilis]	RecName: Full=Ubiquinone biosynthesis O-methyltransferase, mitochondrial {ECO:0000255|HAMAP-Rule:MF_03190}; AltName: Full=3-demethylubiquinol 3-O-methyltransferase {ECO:0000255|HAMAP-Rule:MF_03190}; EC=2.1.1.64 {ECO:0000255|HAMAP-Rule:MF_03190}; AltName: Full=EMBRYO DEFECTIVE 3002; AltName: Full=Polyprenyldihydroxybenzoate methyltransferase {ECO:0000255|HAMAP-Rule:MF_03190}; EC=2.1.1.114 {ECO:000…	RecName: Full=Ubiquinone biosynthesis O-methyltransferase, mitochondrial {ECO:0000256|HAMAP-Rule:MF_03190}; AltName: Full=3-demethylubiquinol 3-O-methyltransferase {ECO:0000256|HAMAP-Rule:MF_03190}; EC=2.1.1.64 {ECO:0000256|HAMAP-Rule:MF_03190}; AltName: Full=Polyprenyldihydroxybenzoate methyltransferase {ECO:0000256|HAMAP-Rule:MF_03190}; EC=2.1.1.114 {ECO:0000256|HAMAP-Rule:MF_03190};	Methyltransferases	GO:0005740,mitochondrial envelope; GO:0005743,mitochondrial inner membrane; GO:0008425,2-polyprenyl-6-methoxy-1,4-benzoquinone methyltransferase activity; GO:0008689,3-demethylubiquinone-9 3-O-methyltransferase activity; GO:0004395,hexaprenyldihydroxybenzoate methyltransferase activity; GO:0010420,polyprenyldihydroxybenzoate methyltransferase activity; GO:0006744,ubiquinone biosynthetic process	--
gene-LOC112091046	3.18	3.26	3.5	2.22	2.57	0.99	NW_010356534.1	386	1113	+	LOC112091046	--	--	--	Vesicle transport protein SFT2B [Morus notabilis]	--	RecName: Full=Vesicle transport protein {ECO:0000256|RuleBase:RU363111};	Membrane protein involved in ER to Golgi transport	GO:0016021,integral component of membrane; GO:0015031,protein transport; GO:0016192,vesicle-mediated transport	PF04178.12:Got1/Sft2-like family
gene-LOC112091049	0	0	0	0	0.04	0.04	NW_010359824.1	267358	268873	-	LOC112091049	--	K01303 acylaminoacyl-peptidase [EC:3.4.19.1] | (RefSeq) uncharacterized LOC101311565 (A)	--	uncharacterized protein LOC111375689 [Olea europaea var. sylvestris]	--	SubName: Full=uncharacterized protein LOC108992415 {ECO:0000313|RefSeq:XP_018822518.1};	FOG: Transposon-encoded proteins with TYA, reverse transcriptase, integrase domains in various combinations	--	--
gene-LOC112091050	1.6	1.84	3.83	0.84	1.05	1.75	NW_010359824.1	30019	30606	-	LOC112091050	--	--	--	--	--	--	--	--	--
gene-LOC112091054	46.24	72.45	30.62	16.43	19.83	15.43	NW_010359832.1	123	2868	+	LOC112091054	--	K01535 H+-transporting ATPase [EC:3.6.3.6] | (RefSeq) ATPase 11, plasma membrane-type (A)	ko00190: Oxidative phosphorylation	PREDICTED: ATPase 11, plasma membrane-type isoform X2 [Eucalyptus grandis]	RecName: Full=Plasma membrane ATPase 1; EC=3.6.3.6; AltName: Full=Proton pump 1;	RecName: Full=Plasma membrane ATPase {ECO:0000256|RuleBase:RU362083}; EC=3.6.3.6 {ECO:0000256|RuleBase:RU362083};	Plasma membrane H+-transporting ATPase	GO:0016021,integral component of membrane; GO:0005886,plasma membrane; GO:0005524,ATP binding; GO:0008553,proton-exporting ATPase activity, phosphorylative mechanism; GO:0046872,metal ion binding; GO:0006754,ATP biosynthetic process	PF00122.20:E1-E2 ATPase
gene-LOC112091055	0	0.94	0.22	0	0.26	0	NW_010356914.1	51585	53567	+	LOC112091055	--	--	--	--	--	--	--	--	--
gene-LOC112091058	0	0	0.04	0	0	0	--	--	--	--	--	--	--	--
gene-LOC112091060	0.59	0.32	0.47	0.06	0.16	0.1	NW_010359843.1	15367	16424	+	LOC112091060	--	--	--	PREDICTED: acyl-CoA--sterol O-acyltransferase 1-like [Ziziphus jujuba]	RecName: Full=Acyl-CoA--sterol O-acyltransferase 1; EC=2.3.1.-; AltName: Full=Sterol O-acyltransferase 1;	SubName: Full=MBOAT_2 domain-containing protein {ECO:0000313|EMBL:GAV80130.1};	--	GO:0016021,integral component of membrane; GO:0008374,O-acyltransferase activity; GO:0016127,sterol catabolic process; GO:0034434,sterol esterification	PF13813.6:Membrane bound O-acyl transferase family
gene-LOC112091061	5.02	5.06	6.42	4.64	3.22	6.47	NW_010359871.1	482	1265	+	LOC112091061	--	K03404 magnesium chelatase subunit D [EC:6.6.1.1] | (RefSeq) magnesium-chelatase subunit ChlD, chloroplastic (A)	ko00860: Porphyrin and chlorophyll metabolism	Magnesium-chelatase subunit chlD [Morus notabilis]	RecName: Full=Magnesium-chelatase subunit ChlD, chloroplastic; Short=Mg-chelatase subunit D; EC=6.6.1.1; AltName: Full=Mg-protoporphyrin IX chelatase subunit ChlD; Flags: Precursor;	RecName: Full=Mg-protoporphyrin IX chelatase {ECO:0000256|RuleBase:RU362087}; EC=6.6.1.1 {ECO:0000256|RuleBase:RU362087};	--	GO:0009507,chloroplast; GO:0005524,ATP binding; GO:0016851,magnesium chelatase activity; GO:0015995,chlorophyll biosynthetic process; GO:0015979,photosynthesis	PF01078.21:Magnesium chelatase, subunit ChlI
gene-LOC112091062	0.09	0	0	0	0	0.08	NW_010359905.1	199886	201565	+	LOC112091062	--	K02908 large subunit ribosomal protein L30e | (RefSeq) 60S ribosomal protein L30-like (A)	ko03010: Ribosome	60S ribosomal protein L30 [Morus notabilis]	RecName: Full=60S ribosomal protein L30;	SubName: Full=60S ribosomal protein L30 {ECO:0000313|EMBL:EXB54673.1};	60S ribosomal protein L30	GO:0005840,ribosome; GO:0003735,structural constituent of ribosome; GO:0006412,translation	PF01248.26:Ribosomal protein L7Ae/L30e/S12e/Gadd45 family
gene-LOC112091063	0	0	0.17	0	0.09	0.08	NW_010359905.1	206050	207396	+	LOC112091063	--	--	--	--	--	--	--	--	--
gene-LOC112091068	14.43	14.37	13.89	17.26	15.25	15.39	NW_010359918.1	10045	14024	-	LOC112091068	--	K01230 mannosyl-oligosaccharide alpha-1,2-mannosidase [EC:3.2.1.113] | (RefSeq) mannosyl-oligosaccharide 1,2-alpha-mannosidase MNS1 (A)	ko00510: N-Glycan biosynthesis; ko00513: Various types of N-glycan biosynthesis; ko04141: Protein processing in endoplasmic reticulum	Zinc finger, BED-type domain containing protein [Trema orientalis]	--	SubName: Full=Uncharacterized protein {ECO:0000313|EMBL:KDP25609.1};	--	GO:0003677,DNA binding; GO:0046983,protein dimerization activity	PF04937.15:Protein of unknown function (DUF 659)
gene-LOC112091075	0	0	0.1	0.11	0.1	0	NW_010359918.1	403538	412783	+	LOC112091075	--	--	--	hypothetical protein L484_019032 [Morus notabilis]	--	SubName: Full=Uncharacterized protein {ECO:0000313|EMBL:EXB54473.1};	--	--	PF04640.14:PLATZ transcription factor
gene-LOC112091076	3.6	4.24	3.89	3.96	3.2	3.19	--	--	--	--	--	--	--	--
gene-LOC112091081	0.9	0.96	2.19	1.16	1.24	0.98	NW_010359920.1	6	1171	+	LOC112091081	--	K08489 syntaxin 16 | (RefSeq) syntaxin-43-like (A)	ko04130: SNARE interactions in vesicular transport	syntaxin-43-like [Hevea brasiliensis]	RecName: Full=Syntaxin-43; Short=AtSYP43;	SubName: Full=Uncharacterized protein {ECO:0000313|EMBL:OAY42371.1};	SNARE protein TLG2/Syntaxin 16	GO:0005768,endosome; GO:0005794,Golgi apparatus; GO:0016021,integral component of membrane; GO:0031201,SNARE complex; GO:0005802,trans-Golgi network; GO:0005484,SNAP receptor activity; GO:0000149,SNARE binding; GO:0007030,Golgi organization; GO:0006886,intracellular protein transport; GO:0009306,protein secretion; GO:0007034,vacuolar transport; GO:0048278,vesicle docking; GO:0006906,vesicle fusion	PF05739.19:SNARE domain
gene-LOC112091082	0.03	0.03	0	0	0.03	0	NW_010359930.1	4	5528	+	LOC112091082	--	K16224 senescence-induced receptor-like serine/threonine-protein kinase | (RefSeq) senescence-induced receptor-like serine/threonine-protein kinase (A)	ko04016: MAPK signaling pathway - plant; ko04626: Plant-pathogen interaction	PREDICTED: senescence-induced receptor-like serine/threonine-protein kinase isoform X1 [Prunus mume]	RecName: Full=Putative leucine-rich repeat receptor-like protein kinase At2g19210; EC=2.7.11.1; Flags: Precursor;	SubName: Full=Uncharacterized protein {ECO:0000313|EMBL:EMJ18601.1};	--	GO:0016021,integral component of membrane; GO:0005886,plasma membrane; GO:0005524,ATP binding; GO:0004674,protein serine/threonine kinase activity	PF12819.7:Malectin-like domain
gene-LOC112091085	0.02	0.02	0.09	0	0	0	--	--	--	--	--	--	--	--
gene-LOC112091086	5.37	5.86	6.07	1.81	2.21	5.57	NW_010359940.1	126806	129034	-	LOC112091086	--	K10740 replication factor A3 | (RefSeq) replication protein A 14 kDa subunit B isoform X1 (A)	ko03030: DNA replication; ko03420: Nucleotide excision repair; ko03430: Mismatch repair; ko03440: Homologous recombination	ABC transporter B family member 29 [Morus notabilis]	RecName: Full=Replication protein A 14 kDa subunit B; Short=AtRPA14B; AltName: Full=Replication factor A protein 3B; AltName: Full=Replication protein A 3B;	SubName: Full=ABC transporter B family member 29 {ECO:0000313|EMBL:EXB54571.1};	--	GO:0005634,nucleus; GO:0003677,DNA binding; GO:0006310,DNA recombination; GO:0006281,DNA repair; GO:0006260,DNA replication	PF08661.11:Replication factor A protein 3
gene-LOC112091087	64.59	62.79	77.1	100.77	86.08	113.32	NW_010359940.1	272666	274768	-	LOC112091087	--	K02927 large subunit ribosomal protein L40e | (RefSeq) ubiquitin-60S ribosomal protein L40 (A)	ko03010: Ribosome; ko04120: Ubiquitin mediated proteolysis	Ubiquitin supergroup,Ribosomal protein L40e [Theobroma cacao]	RecName: Full=Ubiquitin-60S ribosomal protein L40; Contains: RecName: Full=Ubiquitin; Contains: RecName: Full=60S ribosomal protein L40; AltName: Full=CEP52; Flags: Precursor;	SubName: Full=Ubiquitin supergroup,Ribosomal protein L40e {ECO:0000313|EMBL:EOY23660.1};	Ubiquitin/60s ribosomal protein L40 fusion	GO:0005634,nucleus; GO:0005840,ribosome; GO:0003735,structural constituent of ribosome; GO:0006412,translation	PF00240.23:Ubiquitin family
gene-LOC112091089	0	0	0	0	0	0.11	NW_010359940.1	537851	538360	-	LOC112091089	--	K23288 syndetin | (RefSeq) uncharacterized LOC105761952 (A)	--	hypothetical protein VITISV_007267 [Vitis vinifera]	RecName: Full=Retrovirus-related Pol polyprotein from transposon TNT 1-94; Includes: RecName: Full=Protease; EC=3.4.23.-; Includes: RecName: Full=Reverse transcriptase; EC=2.7.7.49; Includes: RecName: Full=Endonuclease;	SubName: Full=Uncharacterized protein {ECO:0000313|EMBL:CAN76465.1};	FOG: Transposon-encoded proteins with TYA, reverse transcriptase, integrase domains in various combinations	GO:0004190,aspartic-type endopeptidase activity; GO:0004519,endonuclease activity; GO:0003676,nucleic acid binding; GO:0003964,RNA-directed DNA polymerase activity; GO:0008270,zinc ion binding; GO:0015074,DNA integration	PF07727.14:Reverse transcriptase (RNA-dependent DNA polymerase)
gene-LOC112091090	0	0.05	0.05	0	0	0	NW_010359940.1	539751	540908	-	LOC112091090	--	K21437 ankyrin repeat domain-containing protein 13 | (RefSeq) uncharacterized protein LOC112523844 (A)	--	Putative AC9 transposase [Morus notabilis]	RecName: Full=Zinc finger BED domain-containing protein RICESLEEPER 2; AltName: Full=Transposase-like protein RICESLEEPER 2;	SubName: Full=Putative AC9 transposase {ECO:0000313|EMBL:EXB30464.1};	Tam3-transposase (Ac family)	GO:0005634,nucleus; GO:0003700,DNA-binding transcription factor activity; GO:0046872,metal ion binding; GO:0046983,protein dimerization activity; GO:0000977,RNA polymerase II regulatory region sequence-specific DNA binding; GO:0009791,post-embryonic development; GO:0006357,regulation of transcription by RNA polymerase II; GO:0006351,transcription, DNA-templated	PF05699.14:hAT family C-terminal dimerisation region
gene-LOC112091091	2.61	3.69	3.01	4.16	3.58	3.79	NW_010359940.1	76742	79840	-	LOC112091091	--	--	--	--	--	--	--	--	--
gene-LOC112091092	0.72	0.12	0.12	1.38	1.07	0.11	NW_010359940.1	72727	76382	-	LOC112091092	--	--	--	--	--	--	--	--	--
gene-LOC112091093	0.14	0.54	0.26	0.43	0.27	0.51	NW_010359940.1	217870	218801	+	LOC112091093	--	--	--	Beta-fructofuranosidase, insoluble isoenzyme 1 [Morus notabilis]	--	SubName: Full=Beta-fructofuranosidase, insoluble isoenzyme 1 {ECO:0000313|EMBL:EXB54587.1};	--	GO:0004553,hydrolase activity, hydrolyzing O-glycosyl compounds; GO:0008270,zinc ion binding; GO:0005975,carbohydrate metabolic process	--
gene-LOC112091096	0	0	0	1.85	0	0	NW_010359940.1	309156	309252	-	LOC112091096	--	--	--	--	--	--	--	--	--
gene-LOC112091100	33.02	68.4	27.36	6.01	8.58	5.71	NW_010359946.1	305833	308198	+	LOC112091100	--	K20547 basic endochitinase B [EC:3.2.1.14] | (RefSeq) endochitinase B (A)	ko00520: Amino sugar and nucleotide sugar metabolism; ko04016: MAPK signaling pathway - plant	latex chitinase protein [Morus alba]	RecName: Full=Mulatexin {ECO:0000303|PubMed:19476960}; Short=MLX56 {ECO:0000303|PubMed:19476960}; AltName: Full=Latex protein {ECO:0000312|EMBL:ABS86614.2}; Flags: Precursor;	SubName: Full=Latex chitinase protein {ECO:0000313|EMBL:AOQ25971.1};	Predicted chitinase	GO:0005576,extracellular region; GO:0008061,chitin binding; GO:0016998,cell wall macromolecule catabolic process; GO:0002213,defense response to insect	PF00182.19:Chitinase class I
gene-LOC112091101	7.67	5.95	7.8	10.73	7.76	8.48	NW_010356975.1	38	814	-	LOC112091101	--	K02896 large subunit ribosomal protein L24e | (RefSeq) 60S ribosomal protein L24 (A)	ko03010: Ribosome	hypothetical protein PRUPE_7G121200 [Prunus persica]	RecName: Full=60S ribosomal protein L24;	SubName: Full=Uncharacterized protein {ECO:0000313|EMBL:EMJ03881.1};	60s ribosomal protein L24	GO:0005840,ribosome	PF01246.20:Ribosomal protein L24e
gene-LOC112091102	0.1	0.16	0.02	0.21	0.14	0.13	NW_010359946.1	55270	58716	-	LOC112091102	--	K13435 serine/threonine-protein kinase Pto | (RefSeq) Pto; serine/threonine protein kinase Pto (A)	ko04626: Plant-pathogen interaction	Receptor-like protein kinase HERK 1 [Morus notabilis]	RecName: Full=Probable receptor-like protein kinase At5g59700; EC=2.7.11.-; Flags: Precursor;	SubName: Full=Receptor-like protein kinase HERK 1 {ECO:0000313|EMBL:EXB54644.1};	Serine/threonine protein kinase	GO:0016021,integral component of membrane; GO:0005886,plasma membrane; GO:0009506,plasmodesma; GO:0005524,ATP binding; GO:0004674,protein serine/threonine kinase activity	PF07714.17:Protein tyrosine kinase
gene-LOC112091103	122.94	178.62	134.14	252.32	219.17	213.61	--	--	--	--	--	--	--	--
gene-LOC112091105	0	0	0.04	0.1	0	0.04	NW_010359946.1	237138	239122	+	LOC112091105	--	K20547 basic endochitinase B [EC:3.2.1.14] | (RefSeq) endochitinase A-like (A)	ko00520: Amino sugar and nucleotide sugar metabolism; ko04016: MAPK signaling pathway - plant	chitinase [Ficus carica]	RecName: Full=Mulatexin {ECO:0000303|PubMed:19476960}; Short=MLX56 {ECO:0000303|PubMed:19476960}; AltName: Full=Latex protein {ECO:0000312|EMBL:ABS86614.2}; Flags: Precursor;	SubName: Full=Chitinase {ECO:0000313|EMBL:AAO17294.1};	Predicted chitinase	GO:0005576,extracellular region; GO:0008061,chitin binding; GO:0016998,cell wall macromolecule catabolic process; GO:0002213,defense response to insect	PF00182.19:Chitinase class I
gene-LOC112091108	0	0	0.14	0	0	0.21	--	--	--	--	--	--	--	--
gene-LOC112091109	23.64	32.51	29.44	58.05	60.16	64.5	--	--	--	--	--	--	--	--
gene-LOC112091112	0.14	0.41	0.2	0.04	0.07	0.06	NW_010359946.1	644725	646380	-	LOC112091112	--	K22395 cinnamyl-alcohol dehydrogenase [EC:1.1.1.195] | (RefSeq) berberine bridge enzyme-like 28 (A)	ko00940: Phenylpropanoid biosynthesis	PREDICTED: tetrahydrocannabinolic acid synthase-like [Juglans regia]	RecName: Full=Cannabidiolic acid synthase; EC=1.21.3.8; AltName: Full=CBDA synthase; Flags: Precursor;	SubName: Full=tetrahydrocannabinolic acid synthase-like {ECO:0000313|RefSeq:XP_018829651.1};	--	GO:0048046,apoplast; GO:0102779,cannabidiolate synthase activity; GO:0050660,flavin adenine dinucleotide binding; GO:0016614,oxidoreductase activity, acting on CH-OH group of donors	PF01565.23:FAD binding domain
gene-LOC112091113	3.51	5.04	4.42	2.4	3.62	4.42	NW_010359946.1	564175	574339	+	LOC112091113	--	K22817 non-structural maintenance of chromosomes element 1 [EC:2.3.2.27] | (RefSeq) non-structural maintenance of chromosomes element 1 homolog (A)	--	Non-structural maintenance of chromosomes element [Trema orientalis]	--	SubName: Full=Uncharacterized protein {ECO:0000313|EMBL:EXB54680.1};	Non-SMC (structural maintenance of chromosomes) element 1 protein (NSE1)	GO:0030915,Smc5-Smc6 complex; GO:0006281,DNA repair	PF07574.13:Nse1 non-SMC component of SMC5-6 complex
gene-LOC112091114	0.06	0.38	0.37	0.17	0.13	0.03	NW_010359946.1	684831	686751	-	LOC112091114	--	K22395 cinnamyl-alcohol dehydrogenase [EC:1.1.1.195] | (RefSeq) berberine bridge enzyme-like 28 (A)	ko00940: Phenylpropanoid biosynthesis	Xanthine dehydrogenase C subunit, partial [Parasponia andersonii]	RecName: Full=Cannabidiolic acid synthase; EC=1.21.3.8; AltName: Full=CBDA synthase; Flags: Precursor;	SubName: Full=tetrahydrocannabinolic acid synthase-like {ECO:0000313|RefSeq:XP_018829651.1};	--	GO:0048046,apoplast; GO:0102779,cannabidiolate synthase activity; GO:0050660,flavin adenine dinucleotide binding; GO:0016614,oxidoreductase activity, acting on CH-OH group of donors	PF01565.23:FAD binding domain
gene-LOC112091115	0.1	0.44	0.12	0	0.13	0.03	NW_010359946.1	627627	629406	-	LOC112091115	--	K22395 cinnamyl-alcohol dehydrogenase [EC:1.1.1.195] | (RefSeq) berberine bridge enzyme-like 28 (A)	ko00940: Phenylpropanoid biosynthesis	Xanthine dehydrogenase C subunit, partial [Parasponia andersonii]	RecName: Full=Cannabidiolic acid synthase; EC=1.21.3.8; AltName: Full=CBDA synthase; Flags: Precursor;	SubName: Full=tetrahydrocannabinolic acid synthase-like {ECO:0000313|RefSeq:XP_018829651.1};	--	GO:0048046,apoplast; GO:0102779,cannabidiolate synthase activity; GO:0050660,flavin adenine dinucleotide binding; GO:0016614,oxidoreductase activity, acting on CH-OH group of donors	PF01565.23:FAD binding domain
gene-LOC112091116	0.06	0.13	0	0	0.06	0.06	NW_010359946.1	598835	600628	-	LOC112091116	--	K22395 cinnamyl-alcohol dehydrogenase [EC:1.1.1.195] | (RefSeq) berberine bridge enzyme-like 28 (A)	ko00940: Phenylpropanoid biosynthesis	Xanthine dehydrogenase C subunit, partial [Parasponia andersonii]	RecName: Full=Cannabidiolic acid synthase; EC=1.21.3.8; AltName: Full=CBDA synthase; Flags: Precursor;	SubName: Full=tetrahydrocannabinolic acid synthase-like {ECO:0000313|RefSeq:XP_018829651.1};	--	GO:0048046,apoplast; GO:0102779,cannabidiolate synthase activity; GO:0050660,flavin adenine dinucleotide binding; GO:0016614,oxidoreductase activity, acting on CH-OH group of donors	PF01565.23:FAD binding domain
gene-LOC112091117	55.72	100.79	45.29	21.9	28.33	18.39	NW_010359946.1	357115	359434	+	LOC112091117	--	K20547 basic endochitinase B [EC:3.2.1.14] | (RefSeq) endochitinase-like (A)	ko00520: Amino sugar and nucleotide sugar metabolism; ko04016: MAPK signaling pathway - plant	latex chitinase protein [Morus alba]	RecName: Full=Mulatexin {ECO:0000303|PubMed:19476960}; Short=MLX56 {ECO:0000303|PubMed:19476960}; AltName: Full=Latex protein {ECO:0000312|EMBL:ABS86614.2}; Flags: Precursor;	SubName: Full=Latex chitinase protein {ECO:0000313|EMBL:AOQ25971.1};	Predicted chitinase	GO:0005576,extracellular region; GO:0008061,chitin binding; GO:0016998,cell wall macromolecule catabolic process; GO:0002213,defense response to insect	PF00182.19:Chitinase class I
gene-LOC112091119	2.54	2.51	3.66	3.33	0.63	3.58	NW_010359946.1	523424	523513	-	LOC112091119	--	--	--	--	--	--	--	--	--
gene-LOC112091120	6.99	6.91	2.44	7.99	5.04	11.94	NW_010359946.1	523799	523888	-	LOC112091120	--	--	--	--	--	--	--	--	--
gene-LOC112091121	4.45	0	4.27	7.33	1.89	2.39	NW_010359946.1	522982	523071	-	LOC112091121	--	--	--	--	--	--	--	--	--
gene-LOC112091122	10.44	13.47	11.75	7.48	9.61	5.9	NW_010359979.1	5	541	-	LOC112091122	--	--	--	novel interactor of JAZ long variant [Morus notabilis]	RecName: Full=Ninja-family protein mc410;	SubName: Full=Novel interactor of JAZ long variant {ECO:0000313|EMBL:AHJ60595.1};	--	GO:0005634,nucleus; GO:0007165,signal transduction	--
gene-LOC112091123	0.16	0.54	0.15	0.49	0.31	0.73	--	--	--	--	--	--	--	--
gene-LOC112091125	0	0	0	0.05	0	0	NW_010359982.1	42946	44072	+	LOC112091125	--	--	--	hypothetical chloroplast RF15 (plastid) [Morus alba var. multicaulis]	RecName: Full=Protein TIC 214 {ECO:0000250|UniProtKB:P56785}; AltName: Full=Translocon at the inner envelope membrane of chloroplasts 214 {ECO:0000250|UniProtKB:P56785}; Short=AtTIC214 {ECO:0000250|UniProtKB:P56785};	SubName: Full=Hypothetical chloroplast RF15 {ECO:0000313|EMBL:AOW43810.1};	--	GO:0009706,chloroplast inner membrane; GO:0016021,integral component of membrane; GO:0015031,protein transport	PF05758.12:Ycf1
gene-LOC112091126	0.17	0.17	0.25	0.09	0.26	0.16	NW_010359993.1	5	670	+	LOC112091126	--	K23541 Ca2+/H+ antiporter, TMEM165/GDT1 family | (RefSeq) pentatricopeptide repeat-containing protein At5g04780, mitochondrial-like (A)	--	hypothetical protein L484_006715 [Morus notabilis]	RecName: Full=Pentatricopeptide repeat-containing protein At2g36980, mitochondrial; Flags: Precursor;	SubName: Full=Uncharacterized protein {ECO:0000313|EMBL:EXB64478.1};	FOG: PPR repeat	GO:0043231,intracellular membrane-bounded organelle; GO:0005739,mitochondrion; GO:0004519,endonuclease activity; GO:0003723,RNA binding; GO:0009451,RNA modification	PF13041.6:PPR repeat family
gene-LOC112091130	0	0	0	0.42	0	0	NW_010360010.1	401237	402112	+	LOC112091130	--	K10400 kinesin family member 15 | (RefSeq) phragmoplast orienting kinesin-1-like (A)	--	Enhancer of mRNA-decapping protein 4 [Morus notabilis]	--	SubName: Full=Enhancer of mRNA-decapping protein 4 {ECO:0000313|EMBL:EXB64623.1};	FOG: Reverse transcriptase	--	--
gene-LOC112091135	0	0	0.06	0.13	0.06	0.11	NW_010360011.1	30195	32818	+	LOC112091135	--	K20606 mitogen-activated protein kinase kinase kinase ANP1 [EC:2.7.11.25] | (RefSeq) receptor-like serine/threonine-protein kinase SD1-7 isoform X1 (A)	ko04016: MAPK signaling pathway - plant	Mitogen-activated protein kinase kinase kinase [Parasponia andersonii]	RecName: Full=Cysteine-rich receptor-like protein kinase 10; Short=Cysteine-rich RLK10; EC=2.7.11.-; AltName: Full=Receptor-like protein kinase 4; Flags: Precursor;	SubName: Full=Uncharacterized protein {ECO:0000313|EnsemblPlants:PGSC0003DMT400049628};	--	GO:0016021,integral component of membrane; GO:0005886,plasma membrane; GO:0005524,ATP binding; GO:0004674,protein serine/threonine kinase activity; GO:0042742,defense response to bacterium; GO:0006468,protein phosphorylation	PF07714.17:Protein tyrosine kinase
gene-LOC112091136	0	0	0	0	0.56	0	NW_010360026.1	13842	15805	+	LOC112091136	--	--	--	--	--	--	--	--	--
gene-LOC112091137	0.15	0.38	0.29	0.24	0.61	0.5	NW_010360026.1	21734	23425	-	LOC112091137	--	--	--	--	--	--	--	--	--
gene-LOC112091138	0.46	0.58	0.38	0.82	0.58	0.37	NW_010360029.1	175970	177109	-	LOC112091138	--	K19984 exocyst complex component 5 | (RefSeq) uncharacterized protein LOC113272286 (A)	--	PREDICTED: zinc finger BED domain-containing protein RICESLEEPER 2-like [Ziziphus jujuba]	RecName: Full=Zinc finger BED domain-containing protein RICESLEEPER 2; AltName: Full=Transposase-like protein RICESLEEPER 2;	SubName: Full=Putative AC transposase {ECO:0000313|EMBL:OTF86759.1};	Tam3-transposase (Ac family)	GO:0005634,nucleus; GO:0003700,DNA-binding transcription factor activity; GO:0046872,metal ion binding; GO:0046983,protein dimerization activity; GO:0000977,RNA polymerase II regulatory region sequence-specific DNA binding; GO:0009791,post-embryonic development; GO:0006357,regulation of transcription by RNA polymerase II; GO:0006351,transcription, DNA-templated	PF14372.6:Domain of unknown function (DUF4413)
gene-LOC112091139	0.09	0.05	0.13	0	0.14	0.13	NW_010360029.1	235525	236969	+	LOC112091139	--	K03549 KUP system potassium uptake protein | (RefSeq) LOW QUALITY PROTEIN: probable potassium transporter 17 (A)	--	PREDICTED: uncharacterized protein LOC107429259 [Ziziphus jujuba]	RecName: Full=Retrovirus-related Pol polyprotein from transposon RE1; AltName: Full=Retro element 1 {ECO:0000303|PubMed:10689195}; Short=AtRE1 {ECO:0000303|PubMed:10689195}; Includes: RecName: Full=Protease RE1; EC=3.4.23.-; Includes: RecName: Full=Reverse transcriptase RE1; EC=2.7.7.49; Includes: RecName: Full=Endonuclease RE1;	SubName: Full=Uncharacterized protein {ECO:0000313|EMBL:CAN61827.1};	FOG: Transposon-encoded proteins with TYA, reverse transcriptase, integrase domains in various combinations	GO:0004190,aspartic-type endopeptidase activity; GO:0004519,endonuclease activity; GO:0046872,metal ion binding; GO:0003676,nucleic acid binding; GO:0003964,RNA-directed DNA polymerase activity; GO:0015074,DNA integration; GO:0006310,DNA recombination	PF07727.14:Reverse transcriptase (RNA-dependent DNA polymerase)
gene-LOC112091144	2.96	3.02	4.17	1.26	1.01	0.96	NW_010360031.1	166936	167636	-	LOC112091144	--	K14318 nuclear pore complex protein Nup88 | (RefSeq) LOW QUALITY PROTEIN: nuclear pore complex protein NUP88 (A)	ko03013: RNA transport	uncharacterized protein LOC109841457 [Asparagus officinalis]	--	SubName: Full=uncharacterized protein LOC107832428 {ECO:0000313|RefSeq:XP_016515762.1};	Predicted transposase	--	PF13359.6:DDE superfamily endonuclease
gene-LOC112091145	0	0	0.03	0.03	0	0	NW_010360031.1	148246	152502	-	LOC112091145	--	K08472 mlo protein | (RefSeq) MLO-like protein 12 (A)	--	Mlo-related protein [Parasponia andersonii]	RecName: Full=MLO-like protein 12; Short=AtMlo12; Short=AtMlo18;	RecName: Full=MLO-like protein {ECO:0000256|RuleBase:RU280816};	--	GO:0016021,integral component of membrane; GO:0005886,plasma membrane; GO:0005516,calmodulin binding; GO:0006952,defense response; GO:0009817,defense response to fungus, incompatible interaction; GO:0010150,leaf senescence	PF03094.15:Mlo family
gene-LOC112091146	0.23	0.23	0.39	0.31	0.29	0.88	NW_010360031.1	20720	22210	+	LOC112091146	--	--	--	--	--	--	--	--	--
gene-LOC112091148	11.14	11.63	23.21	43.48	28.64	49.8	NW_010360033.1	54382	55412	-	LOC112091148	--	--	--	hypothetical protein L484_007337 [Morus notabilis]	RecName: Full=Uncharacterized GPI-anchored protein At3g06035; Flags: Precursor;	SubName: Full=Uncharacterized protein {ECO:0000313|EMBL:EXB55006.1};	--	GO:0031225,anchored component of membrane; GO:0005886,plasma membrane	--
gene-LOC112091151	1.07	1.4	0	2.23	1.06	1	NW_010360033.1	151618	151778	+	LOC112091151	--	--	--	--	--	--	--	--	--
gene-LOC112091157	0	0	0	0.09	0.03	0	--	--	--	--	--	--	--	--
gene-LOC112091158	32.95	34.33	38.07	34.17	31.51	34.41	NW_010360036.1	262662	265723	+	LOC112091158	--	--	--	--	--	--	--	--	--
gene-LOC112091159	2.99	2.62	3.3	1.61	1.27	0.86	NW_010360036.1	371700	373391	-	LOC112091159	--	--	--	60S ribosomal protein L44 [Morus notabilis]	RecName: Full=Uncharacterized protein At5g23160;	SubName: Full=60S ribosomal protein L44 {ECO:0000313|EMBL:EXB55172.1};	--	GO:0016021,integral component of membrane	--
gene-LOC112091160	0.14	0.18	0.27	0.2	0.09	0.44	NW_010357029.1	69109	73880	+	LOC112091160	--	K07893 Ras-related protein Rab-6A | (RefSeq) ras-related protein RABH1b-like (A)	--	F-box/WD-40 repeat-containing protein [Morus notabilis]	RecName: Full=Ras-related protein RABH1b; Short=AtRABH1b; AltName: Full=Ras-related protein Rab6A; Short=AtRab6A;	SubName: Full=F-box/WD-40 repeat-containing protein {ECO:0000313|EMBL:EXB95302.1};	GTPase Rab6/YPT6/Ryh1, small G protein superfamily	GO:0005829,cytosol; GO:0005768,endosome; GO:0005794,Golgi apparatus; GO:0000139,Golgi membrane; GO:0016020,membrane; GO:0005886,plasma membrane; GO:0009506,plasmodesma; GO:0005802,trans-Golgi network; GO:0005774,vacuolar membrane; GO:0005525,GTP binding; GO:0003924,GTPase activity; GO:0006891,intra-Golgi vesicle-mediated transport; GO:0015031,protein transport; GO:0042147,retrograde transport, en…	--
gene-LOC112091161	43.6	39.29	37.46	36.91	29.23	37.02	NW_010360036.1	563275	564940	+	LOC112091161	--	K17424 large subunit ribosomal protein L43 | (RefSeq) 54S ribosomal protein L51, mitochondrial (A)	--	PREDICTED: 54S ribosomal protein L51, mitochondrial [Ziziphus jujuba]	--	SubName: Full=Uncharacterized protein {ECO:0000313|EMBL:EMJ27055.1};	Mitochondrial/chloroplast ribosomal protein 36a	--	PF05047.16:Mitochondrial ribosomal protein L51 / S25 / CI-B8 domain
gene-LOC112091165	21.6	23.34	22.29	16.31	15.9	15.34	NW_010360067.1	163299	171569	+	LOC112091165	--	--	--	TFIIH C1-like domain containing protein [Parasponia andersonii]	RecName: Full=Methyl-CpG-binding domain-containing protein 8; Short=AtMBD8; Short=MBD08; AltName: Full=Methyl-CpG-binding protein MBD8;	SubName: Full=Uncharacterized protein {ECO:0000313|EMBL:ONH90597.1};	--	GO:0005634,nucleus; GO:0008327,methyl-CpG binding; GO:0006355,regulation of transcription, DNA-templated; GO:0006351,transcription, DNA-templated	PF01429.19:Methyl-CpG binding domain
gene-LOC112091166	0.54	0.48	0.99	7.25	6.64	4.45	NW_010357036.1	365	1415	+	LOC112091166	--	K00927 phosphoglycerate kinase [EC:2.7.2.3] | (RefSeq) uncharacterized LOC109182250 (A)	ko00010: Glycolysis / Gluconeogenesis; ko00710: Carbon fixation in photosynthetic organisms; ko01200: Carbon metabolism; ko01230: Biosynthesis of amino acids	UDP-glycosyltransferase 86A1 [Morus notabilis]	RecName: Full=UDP-glycosyltransferase 86A1; EC=2.4.1.-;	RecName: Full=Glycosyltransferase {ECO:0000256|RuleBase:RU362057}; EC=2.4.1.- {ECO:0000256|RuleBase:RU362057};	UDP-glucuronosyl and UDP-glucosyl transferase	GO:0043231,intracellular membrane-bounded organelle; GO:0080043,quercetin 3-O-glucosyltransferase activity; GO:0080044,quercetin 7-O-glucosyltransferase activity; GO:0008152,metabolic process	PF00201.18:UDP-glucoronosyl and UDP-glucosyl transferase
gene-LOC112091168	14.92	15.61	13.76	9.79	8.35	7.83	NW_010360067.1	395072	401129	-	LOC112091168	--	K04079 molecular chaperone HtpG | (RefSeq) heat shock cognate protein 80-like (A)	ko04141: Protein processing in endoplasmic reticulum; ko04626: Plant-pathogen interaction	uncharacterized protein LOC111369392 isoform X2 [Olea europaea var. sylvestris]	--	SubName: Full=Uncharacterized protein {ECO:0000313|EMBL:EMJ28586.1};	FOG: Transposon-encoded proteins with TYA, reverse transcriptase, integrase domains in various combinations	GO:0003676,nucleic acid binding; GO:0008270,zinc ion binding	PF03732.17:Retrotransposon gag protein
gene-LOC112091169	7.51	6.7	12.31	7.5	6.18	5.51	NW_010357039.1	165	871	+	LOC112091169	--	--	--	rRNA-processing protein EFG [Trema orientalis]	--	SubName: Full=Uncharacterized protein {ECO:0000313|EMBL:OAY28037.1};	Uncharacterized conserved protein	GO:0006364,rRNA processing	PF10153.9:rRNA-processing protein Efg1
gene-LOC112091170	16.61	17.6	13.78	8.49	10.72	9.76	NW_010360067.1	256313	260312	-	LOC112091170	--	K22369 epoxide hydrolase 4 [EC:3.3.-.-] | (RefSeq) alpha/beta-hydrolase (A)	--	Epoxide hydrolase-like [Trema orientalis]	RecName: Full=Probable 1-acylglycerol-3-phosphate O-acyltransferase; EC=2.3.1.51; AltName: Full=Lipid droplet-binding protein CGI-58 homolog;	SubName: Full=Abhydrolase domain containing, putative {ECO:0000313|EMBL:EEF36558.1};	Predicted hydrolase/acyltransferase (alpha/beta hydrolase superfamily)	GO:0005737,cytoplasm; GO:0003841,1-acylglycerol-3-phosphate O-acyltransferase activity; GO:0004623,phospholipase A2 activity; GO:0055089,fatty acid homeostasis; GO:0008654,phospholipid biosynthetic process; GO:0055091,phospholipid homeostasis; GO:0070328,triglyceride homeostasis	PF00561.20:alpha/beta hydrolase fold
gene-LOC112091171	0.46	0.39	0.51	0.83	0.92	1.18	NW_010360067.1	118649	120562	+	LOC112091171	--	K09833 homogentisate phytyltransferase / homogentisate geranylgeranyltransferase [EC:2.5.1.115 2.5.1.116] | (RefSeq) LOC109751933; homogentisate geranylgeranyltransferase-like (A)	ko00130: Ubiquinone and other terpenoid-quinone biosynthesis	hypothetical protein L484_023622 [Morus notabilis]	--	SubName: Full=Uncharacterized protein {ECO:0000313|EMBL:EXB89969.1};	FOG: Reverse transcriptase	GO:0003676,nucleic acid binding	PF13966.6:zinc-binding in reverse transcriptase
gene-LOC112091172	0.96	1.23	1.2	1.71	1.33	1.35	NW_010357057.1	584	1483	+	LOC112091172	--	K09753 cinnamoyl-CoA reductase [EC:1.2.1.44] | (RefSeq) CCR1-2; cinnamoyl-CoA reductase (A)	ko00940: Phenylpropanoid biosynthesis	hypothetical protein L484_000543 [Morus notabilis]	RecName: Full=Cinnamoyl-CoA reductase 1; Short=AtCCR1; EC=1.2.1.44; AltName: Full=Protein IRREGULAR XYLEM 4;	SubName: Full=Uncharacterized protein {ECO:0000313|EMBL:EXB56706.1};	Flavonol reductase/cinnamoyl-CoA reductase	GO:0005829,cytosol; GO:0016621,cinnamoyl-CoA reductase activity; GO:0050662,coenzyme binding; GO:0007623,circadian rhythm; GO:0009809,lignin biosynthetic process; GO:0009409,response to cold	--
gene-LOC112091173	0.13	0.04	0.16	0.09	0.13	0.04	NW_010360067.1	305797	309355	-	LOC112091173	--	K06694 26S proteasome non-ATPase regulatory subunit 10 | (RefSeq) 26S proteasome non-ATPase regulatory subunit 10 (A)	--	26S proteasome non-ATPase regulatory subunit 10 [Morus notabilis]	--	SubName: Full=26S proteasome non-ATPase regulatory subunit 10 {ECO:0000313|EMBL:EXC20619.1};	FOG: Ankyrin repeat	GO:0000502,proteasome complex; GO:0003723,RNA binding	PF13920.6:Zinc finger, C3HC4 type (RING finger)
gene-LOC112091175	9.48	5.65	9.5	16.82	12.31	11.4	NW_010360067.1	354404	355265	+	LOC112091175	--	--	--	--	--	--	--	--	--
gene-LOC112091177	14.15	11.13	9.7	12.42	10.88	12.48	NW_010357073.1	1	456	+	LOC112091177	--	--	--	--	--	--	--	--	--
gene-LOC112091178	5.9	12.47	6.11	3.59	4.33	6.42	NW_010360080.1	1521	3120	+	LOC112091178	--	K01904 4-coumarate--CoA ligase [EC:6.2.1.12] | (RefSeq) 4-coumarate--CoA ligase 2-like (A)	ko00130: Ubiquinone and other terpenoid-quinone biosynthesis; ko00940: Phenylpropanoid biosynthesis	PREDICTED: 4-coumarate--CoA ligase 2-like [Fragaria vesca subsp. vesca]	RecName: Full=4-coumarate--CoA ligase 1; Short=4CL 1; EC=6.2.1.12; AltName: Full=4-coumaroyl-CoA synthase 1;	SubName: Full=4-coumarate--CoA ligase 1-like {ECO:0000313|RefSeq:XP_018854627.1};	Acyl-CoA synthetase	GO:0016207,4-coumarate-CoA ligase activity; GO:0005524,ATP binding; GO:0009698,phenylpropanoid metabolic process	PF13193.6:AMP-binding enzyme C-terminal domain
gene-LOC112091179	0	0.32	0	0	0	0	NW_010357089.1	1	579	-	LOC112091179	--	--	--	--	--	--	--	--	--
gene-LOC112091180	67.7	67.84	70.83	55.89	49.17	48.27	NW_010360080.1	144631	147269	-	LOC112091180	--	K22074 NFU1 iron-sulfur cluster scaffold homolog, mitochondrial | (RefSeq) nifU-like protein 1, chloroplastic (A)	--	NifU-like protein 3 [Morus notabilis]	RecName: Full=NifU-like protein 3, chloroplastic; Short=AtCNfu3; Short=AtCnfU-IVa; Flags: Precursor;	SubName: Full=NifU-like protein 3 {ECO:0000313|EMBL:EXB55373.1};	NifU-like domain-containing proteins	GO:0009507,chloroplast; GO:0009570,chloroplast stroma; GO:0005506,iron ion binding; GO:0051536,iron-sulfur cluster binding; GO:0032947,protein-containing complex scaffold activity; GO:0005198,structural molecule activity; GO:0016226,iron-sulfur cluster assembly; GO:0048564,photosystem I assembly	PF01106.17:NifU-like domain
gene-LOC112091186	3.96	4.45	3.32	7.33	10.19	6.72	NW_010357090.1	191160	194020	-	LOC112091186	--	K13435 serine/threonine-protein kinase Pto | (RefSeq) Pto; serine/threonine protein kinase Pto (A)	ko04626: Plant-pathogen interaction	Mitogen-activated protein kinase kinase kinase [Trema orientalis]	RecName: Full=Receptor-like protein kinase FERONIA; EC=2.7.11.1; AltName: Full=Protein SIRENE; Flags: Precursor;	SubName: Full=receptor-like protein kinase FERONIA isoform X1 {ECO:0000313|RefSeq:XP_018825406.1}; SubName: Full=receptor-like protein kinase FERONIA isoform X2 {ECO:0000313|RefSeq:XP_018825407.1}; SubName: Full=receptor-like protein kinase FERONIA isoform X3 {ECO:0000313|RefSeq:XP_018825408.1};	Serine/threonine protein kinase	GO:0043680,filiform apparatus; GO:0016021,integral component of membrane; GO:0005622,intracellular; GO:0016020,membrane; GO:0005886,plasma membrane; GO:0009506,plasmodesma; GO:0005524,ATP binding; GO:0004672,protein kinase activity; GO:0004674,protein serine/threonine kinase activity; GO:0009738,abscisic acid-activated signaling pathway; GO:0009742,brassinosteroid mediated signaling pathway; GO:0…	PF00069.25:Protein kinase domain
gene-LOC112091187	0.05	0.11	0.16	0.28	0	0.1	NW_010360102.1	42279	43498	-	LOC112091187	--	--	--	PREDICTED: uncharacterized protein LOC105963544 isoform X1 [Erythranthe guttata]	--	SubName: Full=Uncharacterized protein {ECO:0000313|EMBL:EOY02214.1};	--	--	--
gene-LOC112091188	2.71	2.58	3.76	4.4	2.03	2.72	NW_010360125.1	7	828	-	LOC112091188	--	K08331 autophagy-related protein 13 | (RefSeq) autophagy-related protein 13a (A)	ko04136: Autophagy - other	Autophagy-related protein [Trema orientalis]	RecName: Full=Autophagy-related protein 13a {ECO:0000303|PubMed:12114572}; Short=AtAPG13a {ECO:0000303|PubMed:12114572};	SubName: Full=Uncharacterized protein {ECO:0000313|EMBL:EMJ21739.1};	Phosphoprotein involved in cytoplasm to vacuole targeting and autophagy	GO:1990316,Atg1/ULK1 kinase complex; GO:0005776,autophagosome; GO:0031410,cytoplasmic vesicle; GO:0006914,autophagy; GO:0015031,protein transport	--
gene-LOC112091189	0	0	0	0	0.09	0	--	--	--	--	--	--	--	--
gene-LOC112091196	25.12	26.35	30.29	24.44	18.63	21.39	NW_010360145.1	254057	267679	-	LOC112091196	--	--	--	PREDICTED: uncharacterized protein LOC103324142 [Prunus mume]	--	SubName: Full=Uncharacterized protein {ECO:0000313|EMBL:ONI26592.1};	--	--	PF05641.12:Agenet domain
gene-LOC112091197	5.02	4.67	5	4.01	3.11	3.21	NW_010360145.1	444849	455078	-	LOC112091197	--	K17710 pentatricopeptide repeat domain-containing protein 1 | (RefSeq) pentatricopeptide repeat-containing protein At3g22470, mitochondrial-like (A)	--	Tetratricopeptide-like helical domain containing protein [Trema orientalis]	RecName: Full=Putative pentatricopeptide repeat-containing protein At1g12700, mitochondrial; Flags: Precursor;	SubName: Full=Uncharacterized protein {ECO:0000313|EMBL:EMJ25226.1}; Flags: Fragment;	FOG: PPR repeat	GO:0005739,mitochondrion; GO:0004519,endonuclease activity; GO:0003723,RNA binding; GO:0080156,mitochondrial mRNA modification; GO:0006397,mRNA processing	PF13041.6:PPR repeat family
gene-LOC112091198	0	0	0.19	0	0	0.74	NW_010360162.1	8700	9182	-	LOC112091198	--	--	--	--	--	--	--	--	--
gene-LOC112091199	1.47	0.78	0.47	0.93	0.39	0.46	NW_010357090.1	379356	379937	-	LOC112091199	--	K13435 serine/threonine-protein kinase Pto | (RefSeq) receptor-like protein kinase HERK 1 (A)	ko04626: Plant-pathogen interaction	Receptor-like protein kinase FERONIA [Morus notabilis]	RecName: Full=Receptor-like protein kinase FERONIA; EC=2.7.11.1; AltName: Full=Protein SIRENE; Flags: Precursor;	SubName: Full=Receptor-like protein kinase FERONIA {ECO:0000313|EMBL:EXB77673.1};	Serine/threonine protein kinase	GO:0043680,filiform apparatus; GO:0016021,integral component of membrane; GO:0005622,intracellular; GO:0016020,membrane; GO:0005886,plasma membrane; GO:0009506,plasmodesma; GO:0005524,ATP binding; GO:0004672,protein kinase activity; GO:0004674,protein serine/threonine kinase activity; GO:0009738,abscisic acid-activated signaling pathway; GO:0009742,brassinosteroid mediated signaling pathway; GO:0…	PF07714.17:Protein tyrosine kinase
gene-LOC112091200	0	0	0	0	0.07	0.07	NW_010360176.1	853	2591	-	LOC112091200	--	K03120 transcription initiation factor TFIID TATA-box-binding protein | (RefSeq) TATA-box-binding protein 2-like (A)	ko03022: Basal transcription factors	hypothetical protein L484_001374 [Morus notabilis]	RecName: Full=MACPF domain-containing protein At4g24290;	SubName: Full=Uncharacterized protein {ECO:0000313|EMBL:EXB30759.1};	--	GO:0005886,plasma membrane; GO:0009626,plant-type hypersensitive response	PF01823.19:MAC/Perforin domain
gene-LOC112091202	10.69	8.88	11.32	11.48	10.06	12.66	NW_010360208.1	138279	141291	+	LOC112091202	--	K17964 leucine-rich PPR motif-containing protein, mitochondrial | (RefSeq) hypothetical protein (A)	--	hypothetical protein L484_007742 [Morus notabilis]	RecName: Full=Putative pentatricopeptide repeat-containing protein At3g16890, mitochondrial; AltName: Full=Protein PENTATRICOPEPTIDE REPEAT 40; Flags: Precursor;	SubName: Full=Uncharacterized protein {ECO:0000313|EMBL:EXB55746.1};	FOG: PPR repeat	GO:0005739,mitochondrion; GO:0004519,endonuclease activity; GO:0003723,RNA binding; GO:0042775,mitochondrial ATP synthesis coupled electron transport; GO:0009737,response to abscisic acid; GO:0006979,response to oxidative stress; GO:0009651,response to salt stress; GO:0009451,RNA modification	PF13041.6:PPR repeat family
gene-LOC112091205	12.09	10.87	15.76	17.71	15.44	17.4	NW_010360208.1	28472	30623	-	LOC112091205	--	K03017 DNA-directed RNA polymerase II subunit RPB9 | (RefSeq) DNA-directed RNA polymerases II, IV and V subunit 9A (A)	ko03020: RNA polymerase	PREDICTED: DNA-directed RNA polymerases II, IV and V subunit 9A [Nelumbo nucifera]	RecName: Full=DNA-directed RNA polymerases II, IV and V subunit 9A;	RecName: Full=DNA-directed RNA polymerase subunit {ECO:0000256|PIRNR:PIRNR005586};	RNA polymerase II subunit 9	GO:0005665,RNA polymerase II, core complex; GO:0000419,RNA polymerase V complex; GO:0005730,nucleolus; GO:0003899,DNA-directed 5'-3' RNA polymerase activity; GO:0003676,nucleic acid binding; GO:0008270,zinc ion binding; GO:0001193,maintenance of transcriptional fidelity during DNA-templated transcription elongation from RNA polymerase II promoter; GO:0006379,mRNA cleavage; GO:0006367,transcriptio…	PF01096.18:Transcription factor S-II (TFIIS)
gene-LOC112091206	6.22	9.7	5.37	8.01	12.36	8.2	NW_010357090.1	441306	444505	-	LOC112091206	--	K13435 serine/threonine-protein kinase Pto | (RefSeq) Pto; serine/threonine protein kinase Pto (A)	ko04626: Plant-pathogen interaction	Mitogen-activated protein kinase kinase kinase [Trema orientalis]	RecName: Full=Receptor-like protein kinase FERONIA; EC=2.7.11.1; AltName: Full=Protein SIRENE; Flags: Precursor;	SubName: Full=receptor-like protein kinase FERONIA isoform X1 {ECO:0000313|RefSeq:XP_018825406.1}; SubName: Full=receptor-like protein kinase FERONIA isoform X2 {ECO:0000313|RefSeq:XP_018825407.1}; SubName: Full=receptor-like protein kinase FERONIA isoform X3 {ECO:0000313|RefSeq:XP_018825408.1};	Serine/threonine protein kinase	GO:0043680,filiform apparatus; GO:0016021,integral component of membrane; GO:0005622,intracellular; GO:0016020,membrane; GO:0005886,plasma membrane; GO:0009506,plasmodesma; GO:0005524,ATP binding; GO:0004672,protein kinase activity; GO:0004674,protein serine/threonine kinase activity; GO:0009738,abscisic acid-activated signaling pathway; GO:0009742,brassinosteroid mediated signaling pathway; GO:0…	PF00069.25:Protein kinase domain
gene-LOC112091207	1.33	2.19	3.83	4.65	3.96	4.58	NW_010360208.1	72310	72438	+	LOC112091207	--	--	--	--	--	--	--	--	--
gene-LOC112091208	0	0.17	0.65	1.43	1.01	3.04	NW_010360230.1	1311	2144	-	LOC112091208	--	--	--	--	--	--	--	--	--
gene-LOC112091211	1.91	0.94	0	0.5	0	0.9	NW_010360241.1	71854	72528	+	LOC112091211	--	--	--	--	--	--	--	--	--
gene-LOC112091212	14.86	19.71	13.72	22.1	32.28	24.62	--	--	--	--	--	--	--	--
gene-LOC112091214	11.57	3.06	5.78	3.59	4.04	4.59	NW_010360246.1	219983	220839	-	LOC112091214	--	--	--	Patatin group A-3 [Morus notabilis]	RecName: Full=Patatin-like protein 2; Short=AtPLP2; EC=3.1.1.-; AltName: Full=Patatin-related phospholipase A IIalpha; Short=pPLAIIa; AltName: Full=Phospholipase A IIA; Short=AtPLAIIA;	RecName: Full=Patatin {ECO:0000256|RuleBase:RU361262}; EC=3.1.1.- {ECO:0000256|RuleBase:RU361262};	Ca2+-independent phospholipase A2	GO:0005737,cytoplasm; GO:0016020,membrane; GO:0047372,acylglycerol lipase activity; GO:0016298,lipase activity; GO:0004620,phospholipase activity; GO:0071456,cellular response to hypoxia; GO:0051607,defense response to virus; GO:0016042,lipid catabolic process; GO:0006629,lipid metabolic process; GO:0031408,oxylipin biosynthetic process; GO:0009626,plant-type hypersensitive response; GO:0046686,r…	PF01734.22:Patatin-like phospholipase
gene-LOC112091215	4.15	5.08	4.5	5.45	4.85	4.32	NW_010357090.1	68702	71447	-	LOC112091215	--	--	--	--	--	--	--	--	--
gene-LOC112091216	3.04	1.94	2.74	2.81	4.61	3.36	NW_010356576.1	8805	9793	+	LOC112091216	--	--	--	--	--	--	--	--	--
gene-LOC112091217	3.37	5.77	7.74	13.07	15.76	12.27	NW_010357090.1	470112	471174	-	LOC112091217	--	--	--	hypothetical protein L484_015799 [Morus notabilis]	--	SubName: Full=Uncharacterized protein {ECO:0000313|EMBL:EXB28866.1};	--	--	--
gene-LOC112091218	0	0	0	0.14	0.13	0.24	NW_010357090.1	55836	56279	-	LOC112091218	--	K13435 serine/threonine-protein kinase Pto | (RefSeq) Pto; serine/threonine protein kinase Pto (A)	ko04626: Plant-pathogen interaction	Mitogen-activated protein kinase kinase kinase [Trema orientalis]	RecName: Full=Receptor-like protein kinase FERONIA; EC=2.7.11.1; AltName: Full=Protein SIRENE; Flags: Precursor;	SubName: Full=Uncharacterized protein {ECO:0000313|EMBL:CCB46920.1};	Serine/threonine protein kinase	GO:0043680,filiform apparatus; GO:0016021,integral component of membrane; GO:0005622,intracellular; GO:0016020,membrane; GO:0005886,plasma membrane; GO:0009506,plasmodesma; GO:0005524,ATP binding; GO:0004672,protein kinase activity; GO:0004674,protein serine/threonine kinase activity; GO:0009738,abscisic acid-activated signaling pathway; GO:0009742,brassinosteroid mediated signaling pathway; GO:0…	PF00069.25:Protein kinase domain
gene-LOC112091219	251.44	237.4	132.55	251.25	161.55	159.71	NW_010360247.1	433950	437872	+	LOC112091219	--	K13544 pheophorbidase [EC:3.1.1.82] | (RefSeq) pheophorbidase isoform X1 (A)	ko00860: Porphyrin and chlorophyll metabolism	hypothetical protein L484_018804 [Morus notabilis]	RecName: Full=Methylesterase 17; Short=AtMES17; EC=3.1.1.-; AltName: Full=Methyl indole-3-acetic acid esterase;	SubName: Full=Uncharacterized protein {ECO:0000313|EMBL:EXB56015.1};	--	GO:0016788,hydrolase activity, acting on ester bonds; GO:0080030,methyl indole-3-acetate esterase activity; GO:0033473,indoleacetic acid conjugate metabolic process; GO:0048367,shoot system development	--
gene-LOC112091222	0	0	0.51	0	0	0	NW_010357090.1	284581	284687	-	LOC112091222	--	--	--	--	--	--	--	--	--
gene-LOC112091224	6.31	4.45	9.3	149.31	136.86	91.7	NW_010360247.1	294729	295572	-	LOC112091224	--	--	--	NPR1/NIM1-interacting protein 1 [Populus trichocarpa]	--	SubName: Full=NPR1/NIM1-interacting protein 1 {ECO:0000313|EMBL:EEE82064.1};	--	GO:0010112,regulation of systemic acquired resistance	--
gene-LOC112091226	21.11	18.94	25.26	52.64	45.36	46.06	NW_010360247.1	250971	253579	+	LOC112091226	--	--	--	GDSL esterase/lipase [Morus notabilis]	--	SubName: Full=GDSL esterase/lipase {ECO:0000313|EMBL:EXB55998.1};	--	GO:0016788,hydrolase activity, acting on ester bonds	PF06108.12:Protein of unknown function (DUF952)
gene-LOC112091229	4.77	6.8	5.08	5.55	4.2	3.48	NW_010360247.1	337341	337448	+	LOC112091229	--	--	--	--	--	--	--	--	--
gene-LOC112091238	13.67	12.93	11.59	9.26	10.92	8.33	NW_010360279.1	735141	740702	+	LOC112091238	--	K14494 DELLA protein | (RefSeq) uncharacterized protein LOC18107191 (A)	ko04075: Plant hormone signal transduction	NIN-like transcription factor [Parasponia andersonii]	RecName: Full=Protein NLP1; Short=AtNLP1; AltName: Full=NIN-like protein 1; AltName: Full=Nodule inception protein-like protein 1;	SubName: Full=Nin-like protein 1 {ECO:0000313|EMBL:ASM47252.1};	--	GO:0005634,nucleus; GO:0003677,DNA binding; GO:0003700,DNA-binding transcription factor activity; GO:0006351,transcription, DNA-templated	PF02042.15:RWP-RK domain
gene-LOC112091239	0.53	0.28	0.69	0.15	0.14	0.18	NW_010357095.1	97777	114127	-	LOC112091239	--	--	--	hypothetical protein L484_022933 [Morus notabilis]	--	SubName: Full=Uncharacterized protein {ECO:0000313|EMBL:EXB53965.1};	--	--	--
gene-LOC112091241	14.58	13.92	14.31	12.45	10.92	12.41	NW_010360279.1	560384	564689	+	LOC112091241	--	K08852 serine/threonine-protein kinase/endoribonuclease IRE1 [EC:2.7.11.1 3.1.26.-] | (RefSeq) serine/threonine-protein kinase/endoribonuclease IRE1b-like isoform X1 (A)	ko04141: Protein processing in endoplasmic reticulum	Glyceraldehyde-3-phosphate dehydrogenase B [Morus notabilis]	RecName: Full=Serine/threonine-protein kinase/endoribonuclease IRE1b; AltName: Full=Endoplasmic reticulum-to-nucleus signaling 1-1; AltName: Full=Inositol-requiring protein 1-1; Short=AtIRE1-1; AltName: Full=Serine/threonine-protein kinase/endoribonuclease IRE1-1; Includes: RecName: Full=Serine/threonine-protein kinase; EC=2.7.11.1; Includes: RecName: Full=Endoribonuclease; EC=3.1.26.-; Flags: Pr…	SubName: Full=Glyceraldehyde-3-phosphate dehydrogenase B {ECO:0000313|EMBL:EXB56294.1};	Serine/threonine protein kinase and endoribonuclease ERN1/IRE1, sensor of the unfolded protein response pathway	GO:0005783,endoplasmic reticulum; GO:0005789,endoplasmic reticulum membrane; GO:0016021,integral component of membrane; GO:0005524,ATP binding; GO:0046872,metal ion binding; GO:0004674,protein serine/threonine kinase activity; GO:0004540,ribonuclease activity; GO:0006914,autophagy; GO:0009816,defense response to bacterium, incompatible interaction; GO:0006397,mRNA processing; GO:0034263,positive …	PF06479.12:Ribonuclease 2-5A
gene-LOC112091243	5.85	3.82	9.56	16.03	17.06	19.6	NW_010360279.1	261510	263540	-	LOC112091243	--	--	--	hypothetical protein L484_024785 [Morus notabilis]	--	SubName: Full=Uncharacterized protein {ECO:0000313|EMBL:EXB56248.1};	--	GO:0016021,integral component of membrane	--
gene-LOC112091247	2.62	2.95	1.28	2.46	1.6	1.6	NW_010360279.1	712268	714627	-	LOC112091247	--	K11446 histone demethylase JARID1 [EC:1.14.11.-] | (RefSeq) lysine-specific demethylase rbr-2 (A)	--	ARID DNA-binding domain containing protein [Parasponia andersonii]	RecName: Full=High mobility group B protein 9; AltName: Full=Nucleosome/chromatin assembly factor group D 09; Short=Nucleosome/chromatin assembly factor group D 9; AltName: Full=Protein NUCLEAR FUSION DEFECTIVE 9 {ECO:0000303|PubMed:16698901};	SubName: Full=High mobility group B protein 9 {ECO:0000313|EMBL:EXB88223.1};	DNA-binding proteins Bright/BRCAA1/RBP1 and related proteins containing BRIGHT domain	GO:0005634,nucleus; GO:0003677,DNA binding; GO:0003700,DNA-binding transcription factor activity; GO:0000741,karyogamy; GO:0010197,polar nucleus fusion; GO:0006355,regulation of transcription, DNA-templated; GO:0006351,transcription, DNA-templated	PF01388.21:ARID/BRIGHT DNA binding domain
gene-LOC112091248	0.1	0	0	0	0.1	0.14	NW_010357095.1	383561	384908	+	LOC112091248	--	K18195 rhamnogalacturonan endolyase [EC:4.2.2.23] | (RefSeq) uncharacterized protein LOC107950013 (A)	--	hypothetical protein VITISV_002159 [Vitis vinifera]	RecName: Full=Retrovirus-related Pol polyprotein from transposon RE1; AltName: Full=Retro element 1 {ECO:0000303|PubMed:10689195}; Short=AtRE1 {ECO:0000303|PubMed:10689195}; Includes: RecName: Full=Protease RE1; EC=3.4.23.-; Includes: RecName: Full=Reverse transcriptase RE1; EC=2.7.7.49; Includes: RecName: Full=Endonuclease RE1;	SubName: Full=Uncharacterized protein {ECO:0000313|EMBL:CAN64580.1};	FOG: Transposon-encoded proteins with TYA, reverse transcriptase, integrase domains in various combinations	GO:0004190,aspartic-type endopeptidase activity; GO:0004519,endonuclease activity; GO:0046872,metal ion binding; GO:0003676,nucleic acid binding; GO:0003964,RNA-directed DNA polymerase activity; GO:0015074,DNA integration; GO:0006310,DNA recombination	PF07727.14:Reverse transcriptase (RNA-dependent DNA polymerase)
gene-LOC112091250	0	0	0	0.95	0	0.85	NW_010360279.1	830110	830172	-	LOC112091250	--	--	--	--	--	--	--	--	--
gene-LOC112091254	0.7	1.39	0.59	2.14	2.85	11.9	NW_010360293.1	261003	267826	-	LOC112091254	--	K02542 DNA replication licensing factor MCM6 [EC:3.6.4.12] | (RefSeq) DNA replication licensing factor MCM6 (A)	ko03030: DNA replication	PREDICTED: DNA replication licensing factor MCM6 [Juglans regia]	RecName: Full=DNA replication licensing factor MCM6; EC=3.6.4.12; AltName: Full=Minichromosome maintenance protein 6; Short=AtMCM6;	SubName: Full=DNA replication licensing factor MCM6 {ECO:0000313|RefSeq:XP_018824485.1};	DNA replication licensing factor, MCM6 component	GO:0042555,MCM complex; GO:0000347,THO complex; GO:0005524,ATP binding; GO:0003677,DNA binding; GO:0003678,DNA helicase activity; GO:0046872,metal ion binding; GO:0007049,cell cycle; GO:0006270,DNA replication initiation; GO:0006268,DNA unwinding involved in DNA replication	PF00493.23:MCM P-loop domain
gene-LOC112091255	0.11	0.03	0.09	0.05	0.08	0	NW_010360293.1	234620	238240	-	LOC112091255	--	K15078 structure-specific endonuclease subunit SLX1 [EC:3.6.1.-] | (RefSeq) putative disease resistance protein RGA1 (A)	--	NB-ARC domain, LRR domain containing protein [Trema orientalis]	RecName: Full=Putative disease resistance protein RGA3; AltName: Full=Blight resistance protein B149; AltName: Full=RGA1-blb;	SubName: Full=Putative disease resistance protein RGA4 {ECO:0000313|EMBL:EXB70615.1};	Apoptotic ATPase	GO:0043531,ADP binding; GO:0005524,ATP binding; GO:0006952,defense response	PF00931.22:NB-ARC domain
gene-LOC112091258	8.07	7.8	11.21	13.53	12.01	16.15	NW_010360304.1	73763	76001	-	LOC112091258	--	K10577 ubiquitin-conjugating enzyme E2 I | (RefSeq) SUMO-conjugating enzyme SCE1-like (A)	ko03013: RNA transport; ko04120: Ubiquitin mediated proteolysis	Ubiquitin-fold modifier-conjugating enzyme [Parasponia andersonii]	RecName: Full=SUMO-conjugating enzyme SCE1; EC=2.3.2.-; AltName: Full=Protein EMBRYO DEFECTIVE 1637; AltName: Full=Protein hus5 homolog; AltName: Full=SUMO-conjugating enzyme 1; Short=AtSCE1;	SubName: Full=SUMO-conjugating enzyme SCE1-like {ECO:0000313|RefSeq:XP_010263454.1};	Ubiquitin-protein ligase	GO:0005737,cytoplasm; GO:0005634,nucleus; GO:0005524,ATP binding; GO:0016874,ligase activity; GO:0019789,SUMO transferase activity; GO:0009793,embryo development ending in seed dormancy; GO:0016925,protein sumoylation; GO:0009737,response to abscisic acid	PF00179.26:Ubiquitin-conjugating enzyme
gene-LOC112091261	1.85	1.73	2.35	1.15	1.98	1.41	NW_010360322.1	84806	88538	+	LOC112091261	--	K10604 E3 ubiquitin-protein ligase MGRN1 [EC:2.3.2.27] | (RefSeq) probable E3 ubiquitin-protein ligase LUL4 (A)	ko04120: Ubiquitin mediated proteolysis	PREDICTED: probable E3 ubiquitin-protein ligase LUL4 [Nelumbo nucifera]	RecName: Full=Probable E3 ubiquitin-protein ligase LUL4; EC=2.3.2.27; AltName: Full=Probable RING-type E3 ubiquitin transferase LUL4 {ECO:0000305}; AltName: Full=Protein LOG2-LIKE UBIQUITIN LIGASE 4; AltName: Full=RING finger protein 208;	SubName: Full=probable E3 ubiquitin-protein ligase LUL4 {ECO:0000313|RefSeq:XP_010255889.2};	Predicted E3 ubiquitin ligase	GO:0046872,metal ion binding; GO:0004842,ubiquitin-protein transferase activity	PF13920.6:Zinc finger, C3HC4 type (RING finger)
gene-LOC112091262	0	0	0	0	0.05	0	NW_010360322.1	109673	110918	-	LOC112091262	--	K01381 saccharopepsin [EC:3.4.23.25] | (RefSeq) aspartyl protease family protein 2 (A)	--	Basic 7S globulin [Morus notabilis]	RecName: Full=Basic 7S globulin 2; AltName: Full=SBg7S; Short=Bg; Contains: RecName: Full=Basic 7S globulin 2 high kDa subunit; Contains: RecName: Full=Basic 7S globulin 2 low kDa subunit; Flags: Precursor;	SubName: Full=Basic 7S globulin {ECO:0000313|EMBL:EXB23278.1};	Aspartyl protease	GO:0004190,aspartic-type endopeptidase activity; GO:0045735,nutrient reservoir activity; GO:0030163,protein catabolic process; GO:0006508,proteolysis	PF14541.6:Xylanase inhibitor C-terminal
gene-LOC112091263	6.39	5.37	7.46	9.29	6.24	8.01	NW_010360322.1	120349	126976	+	LOC112091263	--	K07517 Delta3-Delta2-enoyl-CoA isomerase [EC:5.3.3.8] | (RefSeq) uncharacterized protein LOC18427060 (A)	ko00071: Fatty acid degradation	PREDICTED: uncharacterized protein LOC107411969 isoform X1 [Ziziphus jujuba]	RecName: Full=L10-interacting MYB domain-containing protein {ECO:0000303|PubMed:25707794};	SubName: Full=Uncharacterized protein {ECO:0000313|EMBL:ONI04575.1};	--	GO:0005634,nucleus; GO:0006355,regulation of transcription, DNA-templated; GO:0006351,transcription, DNA-templated	PF12776.7:Myb/SANT-like DNA-binding domain
gene-LOC112091264	0	0	0.04	0	0	0	NW_010360322.1	24937	27460	+	LOC112091264	--	--	--	--	--	--	--	--	--
gene-LOC112091265	0.35	1.46	1.69	0.96	0.56	0.6	NW_010360322.1	16040	18419	+	LOC112091265	--	K10400 kinesin family member 15 | (RefSeq) kinesin-like protein KIN-12B (A)	--	Kinesin-like protein KIF15 [Morus notabilis]	--	SubName: Full=Kinesin-like protein KIF15 {ECO:0000313|EMBL:EXB54784.1};	--	GO:0005524,ATP binding; GO:0008017,microtubule binding; GO:0003777,microtubule motor activity; GO:0007018,microtubule-based movement	PF15694.5:Mediator complex subunit 26 middle domain
gene-LOC112091266	0.78	0.87	0.75	0.21	0.19	0.37	NW_010360322.1	20006	22444	+	LOC112091266	--	--	--	--	--	--	--	--	--
gene-LOC112091268	1.85	0.49	0.35	0.13	0	3.47	NW_010360353.1	357	1222	-	LOC112091268	--	--	--	Translation elongation factor [Parasponia andersonii]	--	SubName: Full=Uncharacterized protein {ECO:0000313|EMBL:EMJ07512.1}; Flags: Fragment;	--	GO:0005737,cytoplasm; GO:0003746,translation elongation factor activity	PF01132.20:Elongation factor P (EF-P) OB domain
gene-LOC112091269	0.1	0.09	0	0	0.09	0	NW_010360360.1	39	1132	-	LOC112091269	--	K15382 solute carrier family 50 (sugar transporter) | (RefSeq) bidirectional sugar transporter SWEET17-like isoform X1 (A)	--	Bidirectional sugar transporter SWEET16 [Morus notabilis]	RecName: Full=Bidirectional sugar transporter SWEET17 {ECO:0000303|PubMed:21107422}; Short=AtSWEET17 {ECO:0000303|PubMed:21107422}; AltName: Full=Protein SUGARS WILL EVENTUALLY BE EXPORTED TRANSPORTERS 17 {ECO:0000303|PubMed:21107422};	SubName: Full=Bidirectional sugar transporter SWEET16 {ECO:0000313|EMBL:EXB81015.1};	Multitransmembrane protein	GO:0016021,integral component of membrane; GO:0009705,plant-type vacuole membrane; GO:0005353,fructose transmembrane transporter activity; GO:0051119,sugar transmembrane transporter activity; GO:0070417,cellular response to cold; GO:0006995,cellular response to nitrogen starvation; GO:0007623,circadian rhythm; GO:1902334,fructose export from vacuole to cytoplasm; GO:0015755,fructose transmembrane…	PF03083.16:Sugar efflux transporter for intercellular exchange
gene-LOC112091270	1.21	0.89	1.08	0.42	0.58	0.46	NW_010360369.1	88600	89871	-	LOC112091270	--	K23541 Ca2+/H+ antiporter, TMEM165/GDT1 family | (RefSeq) pentatricopeptide repeat-containing protein At4g21065-like (A)	--	hypothetical protein L484_003310 [Morus notabilis]	RecName: Full=Pentatricopeptide repeat-containing protein At2g13600;	SubName: Full=Uncharacterized protein {ECO:0000313|EMBL:EXB56622.1};	FOG: PPR repeat	GO:0005739,mitochondrion; GO:0004519,endonuclease activity; GO:0003723,RNA binding; GO:0080156,mitochondrial mRNA modification; GO:0010182,sugar mediated signaling pathway	PF01535.20:PPR repeat
gene-LOC112091271	2.14	1.82	2.26	2.05	1.68	1.83	NW_010360382.1	64707	67727	-	LOC112091271	--	K17964 leucine-rich PPR motif-containing protein, mitochondrial | (RefSeq) hypothetical protein (A)	--	Tetratricopeptide-like helical domain containing protein [Trema orientalis]	RecName: Full=Pentatricopeptide repeat-containing protein At5g64320, mitochondrial; Flags: Precursor;	SubName: Full=Uncharacterized protein {ECO:0000313|EMBL:ONI09762.1};	FOG: PPR repeat	GO:0005739,mitochondrion; GO:0004519,endonuclease activity; GO:0003723,RNA binding; GO:0032543,mitochondrial translation; GO:0009451,RNA modification	PF13041.6:PPR repeat family
gene-LOC112091272	0.65	0.55	0.5	0.37	0.35	0.46	NW_010357095.1	367298	370104	+	LOC112091272	--	--	--	--	--	--	--	--	--
gene-LOC112091273	0.09	0	0.49	1.43	1.36	1.61	NW_010360382.1	6660	8662	+	LOC112091273	--	--	--	--	--	--	--	--	--
gene-LOC112091274	0.09	0.02	0.06	1.29	0.62	0.92	NW_010360382.1	30	6607	-	LOC112091274	--	K01537 Ca2+-transporting ATPase [EC:3.6.3.8] | (RefSeq) putative calcium-transporting ATPase 13, plasma membrane-type (A)	--	Putative calcium-transporting ATPase 13, plasma membrane-type [Morus notabilis]	RecName: Full=Putative calcium-transporting ATPase 13, plasma membrane-type; EC=3.6.3.8; AltName: Full=Ca(2+)-ATPase isoform 13;	SubName: Full=Putative calcium-transporting ATPase 13, plasma membrane-type {ECO:0000313|EMBL:EXB29523.1};	Calcium transporting ATPase	GO:0005887,integral component of plasma membrane; GO:0043231,intracellular membrane-bounded organelle; GO:0005524,ATP binding; GO:0005388,calcium-transporting ATPase activity; GO:0005516,calmodulin binding; GO:0046872,metal ion binding	PF00122.20:E1-E2 ATPase
gene-LOC112091276	0.64	0.63	0	12.66	13.86	16.12	NW_010360382.1	57003	57092	+	LOC112091276	--	--	--	--	--	--	--	--	--
gene-LOC112091277	1.19	0	0	1.25	0	0	NW_010360382.1	52731	52826	+	LOC112091277	--	--	--	--	--	--	--	--	--
gene-LOC112091282	0	0	1.03	0	0	0	NW_010360409.1	214	536	+	LOC112091282	--	--	--	--	--	--	--	--	--
gene-LOC112091283	106.54	116.51	126.02	95.47	103.02	112.94	NW_010360417.1	252	945	+	LOC112091283	--	--	--	HMA domain-containing protein [Cephalotus follicularis]	RecName: Full=Heavy metal-associated isoprenylated plant protein 7 {ECO:0000303|PubMed:21072340, ECO:0000303|PubMed:23368984}; Short=AtHIP07 {ECO:0000303|PubMed:21072340, ECO:0000303|PubMed:23368984}; AltName: Full=Farnesylated protein 3 {ECO:0000303|PubMed:8837031}; Short=AtFP3 {ECO:0000303|PubMed:8837031}; Flags: Precursor;	SubName: Full=HMA domain-containing protein {ECO:0000313|EMBL:GAV89447.1};	Copper chaperone	GO:0005737,cytoplasm; GO:0005886,plasma membrane; GO:0046914,transition metal ion binding; GO:0046916,cellular transition metal ion homeostasis; GO:0030001,metal ion transport	--
gene-LOC112091284	11.11	10.45	14.65	13.34	13.49	15.22	NW_010360421.1	26202	33859	-	LOC112091284	--	K03798 cell division protease FtsH [EC:3.4.24.-] | (RefSeq) ATP-dependent zinc metalloprotease FTSH 12, chloroplastic (A)	--	AAA-type ATPase [Trema orientalis]	RecName: Full=ATP-dependent zinc metalloprotease FTSH 12, chloroplastic; Short=AtFTSH12; EC=3.4.24.-; Flags: Precursor;	SubName: Full=Uncharacterized protein {ECO:0000313|EMBL:EMJ14896.1};	AAA+-type ATPase containing the peptidase M41 domain	GO:0009507,chloroplast; GO:0009941,chloroplast envelope; GO:0009535,chloroplast thylakoid membrane; GO:0016021,integral component of membrane; GO:0005739,mitochondrion; GO:0009536,plastid; GO:0005524,ATP binding; GO:0004176,ATP-dependent peptidase activity; GO:0046872,metal ion binding; GO:0004222,metalloendopeptidase activity	PF00004.29:ATPase family associated with various cellular activities (AAA)
gene-LOC112091285	97.23	86.89	85.95	93.04	102.81	102.09	NW_010360421.1	23141	26135	+	LOC112091285	--	K13237 peroxisomal 2,4-dienoyl-CoA reductase [EC:1.3.1.34] | (RefSeq) peroxisomal 2,4-dienoyl-CoA reductase-like (A)	ko04146: Peroxisome	Short-chain dehydrogenase/reductase [Trema orientalis]	RecName: Full=Peroxisomal 2,4-dienoyl-CoA reductase; EC=1.3.1.34;	SubName: Full=Uncharacterized protein {ECO:0000313|EMBL:KCW71387.1};	Reductases with broad range of substrate specificities	GO:0005777,peroxisome; GO:0005774,vacuolar membrane; GO:0008670,2,4-dienoyl-CoA reductase (NADPH) activity; GO:0006631,fatty acid metabolic process	PF13561.6:Enoyl-(Acyl carrier protein) reductase
gene-LOC112091286	0.93	0.71	1.48	0.94	1.1	0.94	NW_010360421.1	4356	19043	+	LOC112091286	--	K03122 transcription initiation factor TFIIA large subunit | (RefSeq) uncharacterized protein LOC114825099 (A)	ko03022: Basal transcription factors	Serine/threonine-protein kinase [Morus notabilis]	--	SubName: Full=Serine/threonine-protein kinase {ECO:0000313|EMBL:EXB37530.1};	--	GO:0005524,ATP binding; GO:0004672,protein kinase activity	PF00564.24:PB1 domain
gene-LOC112091290	2.44	2.71	2.68	3.45	2.96	3.51	NW_010360424.1	125965	128136	-	LOC112091290	--	--	--	hypothetical protein L484_001417 [Morus notabilis]	--	SubName: Full=Uncharacterized protein {ECO:0000313|EMBL:EXB21431.1};	--	--	--
gene-LOC112091293	4.2	4.22	4.44	2.77	2.61	2.05	NW_010360448.1	167509	169893	+	LOC112091293	--	K17710 pentatricopeptide repeat domain-containing protein 1 | (RefSeq) pentatricopeptide repeat-containing protein At3g22470, mitochondrial-like (A)	--	Tetratricopeptide-like helical domain containing protein [Parasponia andersonii]	RecName: Full=Putative pentatricopeptide repeat-containing protein At1g12700, mitochondrial; Flags: Precursor;	SubName: Full=Uncharacterized protein {ECO:0000313|EMBL:EXB24807.1};	FOG: PPR repeat	GO:0005739,mitochondrion; GO:0004519,endonuclease activity; GO:0003723,RNA binding; GO:0080156,mitochondrial mRNA modification; GO:0006397,mRNA processing	PF13041.6:PPR repeat family
gene-LOC112091294	0.11	0	0.32	0	0	0.11	NW_010360448.1	270009	270667	-	LOC112091294	--	K15108 solute carrier family 25 (mitochondrial thiamine pyrophosphate transporter), member 19 | (RefSeq) LOW QUALITY PROTEIN: mitochondrial thiamine pyrophosphate carrier 1 (A)	--	vq motif-containing protein 20 [Quercus suber]	RecName: Full=VQ motif-containing protein 20 {ECO:0000303|PubMed:22535423}; Short=AtVQ20 {ECO:0000303|PubMed:22535423};	SubName: Full=Uncharacterized protein {ECO:0000313|EMBL:OAY59177.1};	--	GO:0005634,nucleus; GO:0006952,defense response; GO:0080092,regulation of pollen tube growth	PF05678.14:VQ motif
gene-LOC112091295	0.19	0.09	0.18	0.24	0.05	0.09	NW_010360448.1	625183	626406	+	LOC112091295	--	K21437 ankyrin repeat domain-containing protein 13 | (RefSeq) uncharacterized protein LOC112523844 (A)	--	hypothetical protein L484_006840 [Morus notabilis]	RecName: Full=Zinc finger BED domain-containing protein RICESLEEPER 2; AltName: Full=Transposase-like protein RICESLEEPER 2;	SubName: Full=Uncharacterized protein {ECO:0000313|EMBL:EXB57727.1};	Tam3-transposase (Ac family)	GO:0005634,nucleus; GO:0003700,DNA-binding transcription factor activity; GO:0046872,metal ion binding; GO:0046983,protein dimerization activity; GO:0000977,RNA polymerase II regulatory region sequence-specific DNA binding; GO:0009791,post-embryonic development; GO:0006357,regulation of transcription by RNA polymerase II; GO:0006351,transcription, DNA-templated	PF14372.6:Domain of unknown function (DUF4413)
gene-LOC112091296	0	0.14	0	0	0	0	NW_010360448.1	239149	240381	+	LOC112091296	--	K18878 BHLH transcription factor Upa20 | (RefSeq) Upa20; transcription factor bHLH137-like (A)	ko04626: Plant-pathogen interaction	hypothetical protein L484_019953 [Morus notabilis]	RecName: Full=Transcription factor BEE 3; AltName: Full=Basic helix-loop-helix protein 50; Short=AtbHLH50; Short=bHLH 50; AltName: Full=Protein Brassinosteroid enhanced expression 3; AltName: Full=Transcription factor EN 76; AltName: Full=bHLH transcription factor bHLH050;	SubName: Full=Uncharacterized protein {ECO:0000313|EMBL:EXB56908.1};	--	GO:0005634,nucleus; GO:0003677,DNA binding; GO:0003700,DNA-binding transcription factor activity; GO:0046983,protein dimerization activity; GO:0006355,regulation of transcription, DNA-templated; GO:0006351,transcription, DNA-templated	PF15027.6:Domain of unknown function (DUF4525)
gene-LOC112091300	0	0	0.04	0	0.23	0.07	NW_010360479.1	89511	91365	-	LOC112091300	--	K00660 chalcone synthase [EC:2.3.1.74] | (RefSeq) chalcone synthase (A)	ko00941: Flavonoid biosynthesis; ko04712: Circadian rhythm - plant	stilbene synthase 4 [Morus notabilis]	RecName: Full=Chalcone synthase 1; EC=2.3.1.74; AltName: Full=Naringenin-chalcone synthase 1;	SubName: Full=Stilbene synthase 4 {ECO:0000313|EMBL:AOA48574.1};	--	GO:0016210,naringenin-chalcone synthase activity; GO:0009813,flavonoid biosynthetic process	PF00195.19:Chalcone and stilbene synthases, N-terminal domain
gene-LOC112091301	0.16	0.26	0.05	0.9	2.44	0.55	--	--	--	--	--	--	--	--
gene-LOC112091302	17.6	16.32	22.36	17.07	21.36	14.46	NW_010357100.1	66864	74334	-	LOC112091302	--	K01188 beta-glucosidase [EC:3.2.1.21] | (RefSeq) beta-glucosidase 12-like (A)	ko00460: Cyanoamino acid metabolism; ko00500: Starch and sucrose metabolism; ko00940: Phenylpropanoid biosynthesis	Beta-glucosidase 12 [Morus notabilis]	RecName: Full=Beta-glucosidase 12 {ECO:0000305}; EC=3.2.1.21 {ECO:0000305}; Flags: Precursor;	SubName: Full=Beta-glucosidase 12 {ECO:0000313|EMBL:EXB28970.1};	Beta-glucosidase, lactase phlorizinhydrolase, and related proteins	GO:0005576,extracellular region; GO:0008422,beta-glucosidase activity; GO:0102483,scopolin beta-glucosidase activity; GO:0005975,carbohydrate metabolic process	PF00232.18:Glycosyl hydrolase family 1
gene-LOC112091303	0	0	0	0	0.24	0.05	NW_010360479.1	78594	79771	-	LOC112091303	--	K00660 chalcone synthase [EC:2.3.1.74] | (RefSeq) hypothetical protein (A)	ko00941: Flavonoid biosynthesis; ko04712: Circadian rhythm - plant	stilbene synthase 8 [Morus notabilis]	RecName: Full=Chalcone synthase 2; EC=2.3.1.74; AltName: Full=Naringenin-chalcone synthase 2;	SubName: Full=Stilbene synthase 8 {ECO:0000313|EMBL:AOA48578.1};	--	GO:0016210,naringenin-chalcone synthase activity; GO:0009813,flavonoid biosynthetic process	PF00195.19:Chalcone and stilbene synthases, N-terminal domain
gene-LOC112091306	2.18	2.49	1.06	1.48	0.86	0.84	--	--	--	--	--	--	--	--
gene-LOC112091307	0.6	0.73	1.09	1.89	2.25	2.32	NW_010360493.1	177017	187861	+	LOC112091307	--	--	--	--	--	--	--	--	--
gene-LOC112091308	18.94	16.13	11.64	22.61	32.63	25.51	NW_010360497.1	331	985	-	LOC112091308	--	K09286 EREBP-like factor | (RefSeq) dehydration-responsive element-binding protein 1A-like (A)	--	hypothetical protein L484_015728 [Morus notabilis]	RecName: Full=Dehydration-responsive element-binding protein 1D; Short=Protein DREB1D; AltName: Full=C-repeat/dehydration-responsive element-binding factor 4; Short=C-repeat-binding factor 4; Short=CRT/DRE-binding factor 4;	SubName: Full=Uncharacterized protein {ECO:0000313|EMBL:EXC15928.1};	--	GO:0005634,nucleus; GO:0003700,DNA-binding transcription factor activity; GO:0043565,sequence-specific DNA binding; GO:0009738,abscisic acid-activated signaling pathway; GO:0019760,glucosinolate metabolic process; GO:0006351,transcription, DNA-templated	--
gene-LOC112091309	3.32	1.33	4.4	1.32	1.29	2.74	NW_010360512.1	98819	102770	+	LOC112091309	--	K00679 phospholipid:diacylglycerol acyltransferase [EC:2.3.1.158] | (RefSeq) hypothetical protein (A)	ko00561: Glycerolipid metabolism	GDSL esterase/lipase [Morus notabilis]	RecName: Full=GDSL esterase/lipase At1g29670; EC=3.1.1.-; AltName: Full=Extracellular lipase At1g29670; Flags: Precursor;	SubName: Full=GDSL esterase/lipase {ECO:0000313|EMBL:EXB57370.1};	--	GO:0048046,apoplast; GO:0005618,cell wall; GO:0009507,chloroplast; GO:0009534,chloroplast thylakoid; GO:0016788,hydrolase activity, acting on ester bonds; GO:0016042,lipid catabolic process	PF00657.22:GDSL-like Lipase/Acylhydrolase
gene-LOC112091310	2.18	2.67	2.14	1.74	1.44	1.9	NW_010360512.1	258625	260828	-	LOC112091310	--	K17710 pentatricopeptide repeat domain-containing protein 1 | (RefSeq) pentatricopeptide repeat-containing protein At3g22470, mitochondrial-like (A)	--	Tetratricopeptide-like helical domain containing protein [Trema orientalis]	RecName: Full=Putative pentatricopeptide repeat-containing protein At1g12700, mitochondrial; Flags: Precursor;	SubName: Full=Uncharacterized protein {ECO:0000313|EMBL:EMJ25226.1}; Flags: Fragment;	FOG: PPR repeat	GO:0005739,mitochondrion; GO:0004519,endonuclease activity; GO:0003723,RNA binding; GO:0080156,mitochondrial mRNA modification; GO:0006397,mRNA processing	PF13041.6:PPR repeat family
gene-LOC112091311	0.83	0.57	0.43	0.4	0.82	1.13	--	--	--	--	--	--	--	--
gene-LOC112091314	5.72	5.55	7.88	6.76	7.08	6.61	NW_010360512.1	180157	184668	+	LOC112091314	--	K10755 replication factor C subunit 2/4 | (RefSeq) replication factor C subunit 4-like (A)	ko03030: DNA replication; ko03420: Nucleotide excision repair; ko03430: Mismatch repair	dTDP-4-dehydrorhamnose reductase family [Parasponia andersonii]	--	SubName: Full=Uncharacterized protein {ECO:0000313|EMBL:EMJ19889.1};	C-3 sterol dehydrogenase/3-beta-hydroxysteroid dehydrogenase and related dehydrogenases	--	PF04321.17:RmlD substrate binding domain
gene-LOC112091315	0.25	0.24	0.12	1.03	0.24	0.12	NW_010360512.1	163032	163951	+	LOC112091315	--	K10523 speckle-type POZ protein | (RefSeq) BTB/POZ domain-containing protein At1g55760 (A)	--	hypothetical protein L484_000739 [Morus notabilis]	RecName: Full=Heavy metal-associated isoprenylated plant protein 47 {ECO:0000303|PubMed:21072340, ECO:0000303|PubMed:23368984}; Short=AtHIP47 {ECO:0000303|PubMed:21072340, ECO:0000303|PubMed:23368984}; Flags: Precursor;	SubName: Full=Uncharacterized protein {ECO:0000313|EMBL:EXB44537.1};	--	GO:0005737,cytoplasm; GO:0046914,transition metal ion binding; GO:0046916,cellular transition metal ion homeostasis; GO:0030001,metal ion transport	--
gene-LOC112091316	19.58	19.9	25.31	15.31	16.96	16.92	NW_010360513.1	109727	111874	-	LOC112091316	--	--	--	Zinc finger, FYVE/PHD-type [Trema orientalis]	--	SubName: Full=uncharacterized protein LOC103492096 {ECO:0000313|RefSeq:XP_008450515.1};	--	--	--
gene-LOC112091319	10.58	8.3	11.65	9.3	9.33	9.87	NW_010360513.1	244045	266405	+	LOC112091319	--	K03358 anaphase-promoting complex subunit 11 | (RefSeq) anaphase-promoting complex subunit 11 (A)	ko04120: Ubiquitin mediated proteolysis	Zinc finger, RING-type [Medicago truncatula]	RecName: Full=Anaphase-promoting complex subunit 11 {ECO:0000303|PubMed:14508008}; AltName: Full=Cyclosome subunit 11 {ECO:0000303|PubMed:14508008};	SubName: Full=Zinc finger, RING-type {ECO:0000313|EMBL:ABN09776.1};	Anaphase-promoting complex (APC), subunit 11	GO:0005680,anaphase-promoting complex; GO:0005737,cytoplasm; GO:0097602,cullin family protein binding; GO:0046872,metal ion binding; GO:0061630,ubiquitin protein ligase activity; GO:0007049,cell cycle; GO:0051301,cell division; GO:0045842,positive regulation of mitotic metaphase/anaphase transition; GO:0042787,NA	PF12861.7:Anaphase-promoting complex subunit 11 RING-H2 finger
gene-LOC112091320	56.91	65.65	57.74	47.53	44.5	47.47	NW_010360513.1	612100	615169	+	LOC112091320	--	--	--	CBS domain-containing protein CBSX3 [Morus notabilis]	RecName: Full=CBS domain-containing protein CBSX3, mitochondrial; Flags: Precursor;	SubName: Full=CBS domain-containing protein CBSX3 {ECO:0000313|EMBL:EXB57578.1};	--	GO:0005739,mitochondrion; GO:0050897,cobalt ion binding; GO:0045454,cell redox homeostasis; GO:0009651,response to salt stress	PF00571.28:CBS domain
gene-LOC112091321	27.59	28.63	28.07	30.68	29.06	33.8	NW_010360513.1	665630	668238	-	LOC112091321	--	K01522 bis(5'-adenosyl)-triphosphatase [EC:3.6.1.29] | (RefSeq) bis(5'-adenosyl)-triphosphatase (A)	ko00230: Purine metabolism	PREDICTED: bis(5'-adenosyl)-triphosphatase [Ziziphus jujuba]	RecName: Full=Bifunctional bis(5'-adenosyl)-triphosphatase/adenylylsulfatase FHIT {ECO:0000305|PubMed:18694747}; EC=3.6.1.29 {ECO:0000269|PubMed:18694747}; EC=3.6.2.1 {ECO:0000269|PubMed:18694747}; AltName: Full=Fragile histidine triad protein {ECO:0000303|PubMed:18694747}; AltName: Full=Purine nucleoside phosphoramidase FHIT {ECO:0000305}; EC=3.9.1.- {ECO:0000305};	SubName: Full=Werner syndrome ATP-dependent helicase-like protein {ECO:0000313|EMBL:EXB57582.1};	Diadenosine polyphosphate hydrolase and related proteins of the histidine triad (HIT) family	GO:0005829,cytosol; GO:0043530,adenosine 5'-monophosphoramidase activity; GO:0047627,adenylylsulfatase activity; GO:0047710,bis(5'-adenosyl)-triphosphatase activity; GO:0000166,nucleotide binding	PF01230.23:HIT domain
gene-LOC112091322	1.08	0.82	3.1	6.6	6.82	6.38	NW_010357100.1	264008	264830	+	LOC112091322	--	--	--	hypothetical protein L484_024458 [Morus notabilis]	--	SubName: Full=Uncharacterized protein {ECO:0000313|EMBL:EXC16284.1};	--	--	--
gene-LOC112091323	3.26	0.54	0.91	3.28	1.48	0.38	NW_010360517.1	15331	16464	+	LOC112091323	--	K02949 small subunit ribosomal protein S11e | (RefSeq) 40S ribosomal protein S11-like (A)	ko03010: Ribosome	hypothetical protein SORBI_3006G138100 [Sorghum bicolor]	RecName: Full=40S ribosomal protein S11;	SubName: Full=Uncharacterized protein {ECO:0000313|EMBL:KXG26656.1};	40S ribosomal protein S11	GO:0005840,ribosome; GO:0019843,rRNA binding; GO:0003735,structural constituent of ribosome; GO:0006412,translation	PF16205.5:Ribosomal_S17 N-terminal
gene-LOC112091324	20.27	19.5	19.58	31.76	43.83	32.32	NW_010360519.1	58929	61052	+	LOC112091324	--	K23222 nuclease HARBI1 [EC:3.1.-.-] | (RefSeq) putative nuclease HARBI1 (A)	--	PREDICTED: putative nuclease HARBI1 [Ziziphus jujuba]	RecName: Full=Protein ALP1-like {ECO:0000305}; EC=3.1.-.-;	SubName: Full=Harbinger transposase-derived nuclease {ECO:0000313|EMBL:OMO66983.1};	Predicted transposase	GO:0005634,nucleus; GO:0046872,metal ion binding; GO:0004518,nuclease activity	PF13359.6:DDE superfamily endonuclease
gene-LOC112091325	0.15	0.24	0.09	0	0	0.05	NW_010360520.1	2750	4170	+	LOC112091325	--	K14684 solute carrier family 25 (mitochondrial phosphate transporter), member 23/24/25/41 | (RefSeq) probable mitochondrial adenine nucleotide transporter BTL3 (A)	--	Mitochondrial substrate carrier family protein B [Morus notabilis]	RecName: Full=Probable mitochondrial adenine nucleotide transporter BTL2; AltName: Full=Adenine nucleotide transporter BT1-like protein 2;	SubName: Full=Mitochondrial substrate carrier family protein B {ECO:0000313|EMBL:EXC24957.1};	Mitochondrial solute carrier protein	GO:0009941,chloroplast envelope; GO:0016021,integral component of membrane; GO:0005743,mitochondrial inner membrane; GO:0022857,transmembrane transporter activity; GO:0006839,mitochondrial transport	PF00153.27:Mitochondrial carrier protein
gene-LOC112091326	0	0	0	0.07	0	0	NW_010360523.1	22922	24669	-	LOC112091326	--	K03283 heat shock 70kDa protein 1/2/6/8 | (RefSeq) heat shock 70 kDa protein 18-like (A)	ko03040: Spliceosome; ko04141: Protein processing in endoplasmic reticulum; ko04144: Endocytosis	hypothetical protein L484_006840 [Morus notabilis]	RecName: Full=Zinc finger BED domain-containing protein RICESLEEPER 2; AltName: Full=Transposase-like protein RICESLEEPER 2;	SubName: Full=Uncharacterized protein {ECO:0000313|EMBL:EXB57727.1};	Tam3-transposase (Ac family)	GO:0005634,nucleus; GO:0003700,DNA-binding transcription factor activity; GO:0046872,metal ion binding; GO:0046983,protein dimerization activity; GO:0000977,RNA polymerase II regulatory region sequence-specific DNA binding; GO:0009791,post-embryonic development; GO:0006357,regulation of transcription by RNA polymerase II; GO:0006351,transcription, DNA-templated	PF14372.6:Domain of unknown function (DUF4413)
gene-LOC112091327	6.45	3.79	7.63	3.16	5.3	4.25	NW_010360524.1	2336	3777	-	LOC112091327	--	K15404 aldehyde decarbonylase [EC:4.1.99.5] | (RefSeq) protein ECERIFERUM 1-like (A)	ko00073: Cutin, suberine and wax biosynthesis	Protein WAX2 [Morus notabilis]	RecName: Full=Protein ECERIFERUM 1;	SubName: Full=Protein WAX2 {ECO:0000313|EMBL:EXB70696.1};	--	GO:0005789,endoplasmic reticulum membrane; GO:0016021,integral component of membrane; GO:0005506,iron ion binding; GO:0016491,oxidoreductase activity; GO:0043447,alkane biosynthetic process; GO:0042742,defense response to bacterium; GO:0050832,defense response to fungus; GO:0008610,lipid biosynthetic process; GO:0006629,lipid metabolic process; GO:0009414,response to water deprivation; GO:0010025…	PF12076.8:WAX2 C-terminal domain
gene-LOC112091328	0.82	0.95	1.26	1.74	1.24	1.12	NW_010360525.1	19778	22101	-	LOC112091328	--	K12349 neutral ceramidase [EC:3.5.1.23] | (RefSeq) neutral ceramidase-like (A)	ko00600: Sphingolipid metabolism	PREDICTED: LOW QUALITY PROTEIN: uncharacterized protein LOC107261069, partial [Ricinus communis]	RecName: Full=Uncharacterized mitochondrial protein AtMg00860; AltName: Full=ORF158;	SubName: Full=Putative integrase, identical {ECO:0000313|EMBL:AAT39954.1};	FOG: Transposon-encoded proteins with TYA, reverse transcriptase, integrase domains in various combinations	GO:0005739,mitochondrion	PF00078.27:Reverse transcriptase (RNA-dependent DNA polymerase)
gene-LOC112091330	0.06	0	0.06	0.06	0	0	NW_010360525.1	70129	75104	-	LOC112091330	--	K19525 vacuolar protein sorting-associated protein 13A/C | (RefSeq) uncharacterized protein LOC110098611 (A)	--	PREDICTED: uncharacterized protein LOC108207260 [Daucus carota subsp. sativus]	RecName: Full=Uncharacterized mitochondrial protein AtMg00860; AltName: Full=ORF158;	SubName: Full=uncharacterized protein LOC107919325 {ECO:0000313|RefSeq:XP_016704292.1};	FOG: Transposon-encoded proteins with TYA, reverse transcriptase, integrase domains in various combinations	GO:0005739,mitochondrion	PF17917.1:RNase H-like domain found in reverse transcriptase
gene-LOC112091331	0.09	0.17	0.17	0.18	0.17	0	NW_010360525.1	75577	76233	-	LOC112091331	--	K04079 molecular chaperone HtpG | (RefSeq) heat shock cognate protein 80-like (A)	ko04141: Protein processing in endoplasmic reticulum; ko04626: Plant-pathogen interaction	Retrovirus-related Pol polyprotein from transposon 297 [Morus notabilis]	--	SubName: Full=Retrovirus-related Pol polyprotein from transposon 297 {ECO:0000313|EMBL:EXC01431.1};	FOG: Transposon-encoded proteins with TYA, reverse transcriptase, integrase domains in various combinations	--	PF03732.17:Retrotransposon gag protein
gene-LOC112091332	0.11	0.22	0.05	0.12	0	0	NW_010360525.1	91012	92036	+	LOC112091332	--	K03884 NADH-ubiquinone oxidoreductase chain 6 [EC:7.1.1.2] | (RefSeq) nad6, C327_p12; NADH dehydrogenase subunit 6 (A)	ko00190: Oxidative phosphorylation	NADH dehydrogenase subunit 6 (mitochondrion) [Capsella bursa-pastoris]	RecName: Full=NADH-ubiquinone oxidoreductase chain 6; EC=1.6.5.3; AltName: Full=NADH dehydrogenase subunit 6;	RecName: Full=NADH-ubiquinone oxidoreductase chain 6 {ECO:0000256|RuleBase:RU004430}; EC=1.6.5.3 {ECO:0000256|RuleBase:RU004430};	--	GO:0016021,integral component of membrane; GO:0031966,mitochondrial membrane; GO:0070469,respiratory chain; GO:0008137,NADH dehydrogenase (ubiquinone) activity	PF00499.20:NADH-ubiquinone/plastoquinone oxidoreductase chain 6
gene-LOC112091333	0	0.04	0.04	0.04	0	0.08	NW_010360565.1	207652	209058	-	LOC112091333	--	K03327 multidrug resistance protein, MATE family | (RefSeq) LOW QUALITY PROTEIN: ethionine resistance-conferring protein 1-like (A)	--	uncharacterized protein LOC111366761 [Olea europaea var. sylvestris]	--	SubName: Full=uncharacterized protein LOC109004712 {ECO:0000313|RefSeq:XP_018838888.1};	FOG: Transposon-encoded proteins with TYA, reverse transcriptase, integrase domains in various combinations	--	PF03732.17:Retrotransposon gag protein
gene-LOC112091334	0.96	0.47	1.21	0.96	0.65	0.98	--	--	--	--	--	--	--	--
gene-LOC112091339	0	0	0.24	0.13	0	0	NW_010360565.1	1125562	1129782	+	LOC112091339	--	K03006 DNA-directed RNA polymerase II subunit RPB1 [EC:2.7.7.6] | (RefSeq) LOW QUALITY PROTEIN: DNA-directed RNA polymerase II subunit 1-like (A)	ko03020: RNA polymerase	PREDICTED: uncharacterized protein LOC107175008 [Citrus sinensis]	--	SubName: Full=uncharacterized protein LOC107878437 {ECO:0000313|RefSeq:XP_016580920.1};	FOG: Transposon-encoded proteins with TYA, reverse transcriptase, integrase domains in various combinations	--	PF14223.6:gag-polypeptide of LTR copia-type
gene-LOC112091340	9.67	10.27	9.97	14.13	11.87	13.46	NW_010360565.1	1175686	1176483	+	LOC112091340	--	--	--	hypothetical protein L484_000735 [Morus notabilis]	--	SubName: Full=Uncharacterized protein {ECO:0000313|EMBL:EXC57185.1};	--	--	--
gene-LOC112091341	0.3	0.48	0.56	0.61	1.13	0.86	NW_010360565.1	1180667	1183227	+	LOC112091341	--	K13466 EIX receptor 1/2 | (RefSeq) receptor-like protein EIX2 (A)	ko04626: Plant-pathogen interaction	putative LRR receptor-like serine/threonine-protein kinase [Morus notabilis]	RecName: Full=Receptor-like protein EIX2 {ECO:0000305}; AltName: Full=EIX receptor 2 {ECO:0000312|EMBL:AAR28378.1}; Flags: Precursor;	SubName: Full=Putative LRR receptor-like serine/threonine-protein kinase {ECO:0000313|EMBL:EXB58197.1};	FOG: Leucine rich repeat	GO:0016021,integral component of membrane; GO:0005886,plasma membrane; GO:0050832,defense response to fungus	PF13855.6:Leucine rich repeat
gene-LOC112091344	28.29	27.49	26.63	19.49	18.49	19.75	NW_010360565.1	1003085	1007051	+	LOC112091344	--	K19033 RPS31; 30S ribosomal protein S31 | (RefSeq) glycosyltransferase family 64 protein C4-like isoform X1 (A)	--	Exostosin, C-terminal [Trema orientalis]	RecName: Full=Glycosyltransferase family 64 protein C4 {ECO:0000303|PubMed:24905498}; Short=GT64 C4 {ECO:0000303|PubMed:24905498}; EC=2.4.1.- {ECO:0000305}; AltName: Full=Protein ECTOPICALLY PARTING CELLS 1 {ECO:0000303|PubMed:16045474}; Short=AtEPC1 {ECO:0000303|PubMed:16045474};	SubName: Full=Uncharacterized protein {ECO:0000313|EMBL:EMJ19529.1};	Acetylglucosaminyltransferase EXT2/exostosin 2	GO:0005768,endosome; GO:0005794,Golgi apparatus; GO:0000139,Golgi membrane; GO:0016021,integral component of membrane; GO:0005802,trans-Golgi network; GO:0046872,metal ion binding; GO:0016757,transferase activity, transferring glycosyl groups; GO:0035251,UDP-glucosyltransferase activity; GO:0009738,abscisic acid-activated signaling pathway; GO:0007155,cell adhesion; GO:0008219,cell death; GO:0007…	PF09258.10:Glycosyl transferase family 64 domain
gene-LOC112091345	12.17	21.87	6.91	9.64	11.67	10.06	NW_010360565.1	1327490	1330561	-	LOC112091345	--	--	--	MENTAL domain containing protein [Parasponia andersonii]	--	SubName: Full=Uncharacterized protein {ECO:0000313|EMBL:KHN36382.1};	--	GO:0016021,integral component of membrane	PF10457.9:Cholesterol-capturing domain
gene-LOC112091346	1.62	1.8	2.47	2.86	2.8	2.85	NW_010360565.1	237726	240703	+	LOC112091346	--	--	--	--	--	--	--	--	--
gene-LOC112091348	0	0.09	0.04	0.1	0	0.17	NW_010360565.1	12993	14466	-	LOC112091348	--	K21437 ankyrin repeat domain-containing protein 13 | (RefSeq) uncharacterized protein LOC112523844 (A)	--	Putative AC9 transposase [Morus notabilis]	RecName: Full=Zinc finger BED domain-containing protein RICESLEEPER 2; AltName: Full=Transposase-like protein RICESLEEPER 2;	SubName: Full=Putative AC9 transposase {ECO:0000313|EMBL:EXB30464.1};	Tam3-transposase (Ac family)	GO:0005634,nucleus; GO:0003700,DNA-binding transcription factor activity; GO:0046872,metal ion binding; GO:0046983,protein dimerization activity; GO:0000977,RNA polymerase II regulatory region sequence-specific DNA binding; GO:0009791,post-embryonic development; GO:0006357,regulation of transcription by RNA polymerase II; GO:0006351,transcription, DNA-templated	PF05699.14:hAT family C-terminal dimerisation region
gene-LOC112091354	1.13	0.99	1.36	0.88	0.89	1.21	NW_010360569.1	97965	103203	+	LOC112091354	--	K17964 leucine-rich PPR motif-containing protein, mitochondrial | (RefSeq) hypothetical protein (A)	--	Tetratricopeptide-like helical domain containing protein [Trema orientalis]	RecName: Full=Pentatricopeptide repeat-containing protein At3g06920;	SubName: Full=Uncharacterized protein {ECO:0000313|EMBL:ONI28281.1};	FOG: PPR repeat	GO:0043231,intracellular membrane-bounded organelle; GO:0004519,endonuclease activity; GO:0003723,RNA binding; GO:0009451,RNA modification	PF13041.6:PPR repeat family
gene-LOC112091358	0	0	1.32	0.72	0.68	0	NW_010360569.1	463527	463609	-	LOC112091358	--	--	--	--	--	--	--	--	--
gene-LOC112091359	0.74	0	0	0.78	2.21	0	NW_010360569.1	463284	463360	-	LOC112091359	--	--	--	--	--	--	--	--	--
gene-LOC112091360	1.38	1.36	1.32	6.5	0	4.53	NW_010360569.1	463120	463202	-	LOC112091360	--	--	--	--	--	--	--	--	--
gene-LOC112091362	0.68	0	1.96	2.14	0	2.56	NW_010360569.1	463660	463743	-	LOC112091362	--	--	--	--	--	--	--	--	--
gene-LOC112091363	44.24	52.02	42.17	25.93	18.87	22.5	NW_010360579.1	156	941	-	LOC112091363	--	--	--	PREDICTED: transmembrane protein 136-like [Malus domestica]	--	SubName: Full=Uncharacterized protein {ECO:0000313|EMBL:KCW68194.1};	Uncharacterized conserved protein	GO:0016021,integral component of membrane	PF03798.16:TLC domain
gene-LOC112091365	3.59	5.03	2.54	1.39	0.56	2.66	NW_010360623.1	324	838	+	LOC112091365	--	K02021 putative ABC transport system ATP-binding protein | (RefSeq) ABC transporter B family member 29, chloroplastic (A)	--	ABC transporter B family member 29 [Morus notabilis]	RecName: Full=ABC transporter B family member 29, chloroplastic; Short=ABC transporter ABCB.29; Short=AtABCB29; AltName: Full=ABC2 homolog 12; Flags: Precursor;	SubName: Full=ABC transporter B family member 29 {ECO:0000313|EMBL:EXB54572.1};	Peptide exporter, ABC superfamily	GO:0009507,chloroplast; GO:0009941,chloroplast envelope; GO:0031969,chloroplast membrane; GO:0016021,integral component of membrane; GO:0005524,ATP binding; GO:0042626,ATPase activity, coupled to transmembrane movement of substances; GO:0005215,transporter activity	PF00005.27:ABC transporter
gene-LOC112091366	0.36	0.09	0.29	0.04	0.01	0.01	NW_010360643.1	1891	8202	+	LOC112091366	--	K20606 mitogen-activated protein kinase kinase kinase ANP1 [EC:2.7.11.25] | (RefSeq) receptor-like serine/threonine-protein kinase SD1-7 isoform X1 (A)	ko04016: MAPK signaling pathway - plant	S-receptor-like serine/threonine-protein kinase [Parasponia andersonii]	RecName: Full=G-type lectin S-receptor-like serine/threonine-protein kinase At4g03230; EC=2.7.11.1; Flags: Precursor;	SubName: Full=G-type lectin S-receptor-like serine/threonine-protein kinase At4g27290 {ECO:0000313|RefSeq:XP_009760633.1};	--	GO:0016021,integral component of membrane; GO:0005886,plasma membrane; GO:0005524,ATP binding; GO:0005516,calmodulin binding; GO:0030246,carbohydrate binding; GO:0004674,protein serine/threonine kinase activity; GO:0006468,protein phosphorylation; GO:0048544,recognition of pollen	PF07714.17:Protein tyrosine kinase
gene-LOC112091367	0	0.02	0.07	0.05	0.02	0.04	--	--	--	--	--	--	--	--
gene-LOC112091368	0.05	0.05	0	0.05	0.05	0	NW_010360643.1	235631	237054	+	LOC112091368	--	K02218 casein kinase 1 [EC:2.7.11.1] | (RefSeq) uncharacterized protein LOC8069780 (A)	--	PREDICTED: uncharacterized protein LOC107281577 [Oryza sativa Japonica Group]	RecName: Full=Protein ALP1-like {ECO:0000305}; EC=3.1.-.-;	SubName: Full=Os09g0122100 protein {ECO:0000313|EMBL:BAT06881.1};	Predicted transposase	GO:0005634,nucleus; GO:0046872,metal ion binding; GO:0004518,nuclease activity	PF13359.6:DDE superfamily endonuclease
gene-LOC112091369	8.5	9.34	8.98	4.33	4.65	3.76	NW_010360643.1	57320	66127	+	LOC112091369	--	K20606 mitogen-activated protein kinase kinase kinase ANP1 [EC:2.7.11.25] | (RefSeq) receptor-like serine/threonine-protein kinase SD1-7 isoform X1 (A)	ko04016: MAPK signaling pathway - plant	S-receptor-like serine/threonine-protein kinase [Parasponia andersonii]	RecName: Full=G-type lectin S-receptor-like serine/threonine-protein kinase At4g03230; EC=2.7.11.1; Flags: Precursor;	SubName: Full=G-type lectin S-receptor-like serine/threonine-protein kinase At4g27290 {ECO:0000313|RefSeq:XP_009760633.1};	--	GO:0016021,integral component of membrane; GO:0005886,plasma membrane; GO:0005524,ATP binding; GO:0005516,calmodulin binding; GO:0030246,carbohydrate binding; GO:0004674,protein serine/threonine kinase activity; GO:0006468,protein phosphorylation; GO:0048544,recognition of pollen	PF07714.17:Protein tyrosine kinase
gene-LOC112091370	0.16	0.16	0.12	0	0	0.04	NW_010360643.1	4	2104	+	LOC112091370	--	K20606 mitogen-activated protein kinase kinase kinase ANP1 [EC:2.7.11.25] | (RefSeq) receptor-like serine/threonine-protein kinase SD1-7 isoform X1 (A)	ko04016: MAPK signaling pathway - plant	G-type lectin S-receptor-like serine/threonine-protein kinase [Morus notabilis]	RecName: Full=G-type lectin S-receptor-like serine/threonine-protein kinase At4g03230; EC=2.7.11.1; Flags: Precursor;	SubName: Full=G-type lectin S-receptor-like serine/threonine-protein kinase {ECO:0000313|EMBL:EXB62338.1};	--	GO:0016021,integral component of membrane; GO:0005886,plasma membrane; GO:0005524,ATP binding; GO:0005516,calmodulin binding; GO:0030246,carbohydrate binding; GO:0004674,protein serine/threonine kinase activity; GO:0006468,protein phosphorylation; GO:0048544,recognition of pollen	PF07714.17:Protein tyrosine kinase
gene-LOC112091371	21.64	22.21	25.08	20.1	21.91	22.24	NW_010360644.1	60862	75203	+	LOC112091371	--	--	--	uncharacterized protein LOC110768463 [Prunus avium]	--	SubName: Full=Uncharacterized protein {ECO:0000313|EMBL:CBI21559.3};	--	--	PF14604.6:Variant SH3 domain
gene-LOC112091376	0	0.06	0	0	0	0	NW_010360658.1	330695	332196	-	LOC112091376	--	K19984 exocyst complex component 5 | (RefSeq) uncharacterized protein LOC113272286 (A)	--	PREDICTED: zinc finger BED domain-containing protein RICESLEEPER 2-like [Ipomoea nil]	RecName: Full=Zinc finger BED domain-containing protein RICESLEEPER 2; AltName: Full=Transposase-like protein RICESLEEPER 2;	SubName: Full=zinc finger BED domain-containing protein RICESLEEPER 2-like {ECO:0000313|RefSeq:XP_018858972.1};	Tam3-transposase (Ac family)	GO:0005634,nucleus; GO:0003700,DNA-binding transcription factor activity; GO:0046872,metal ion binding; GO:0046983,protein dimerization activity; GO:0000977,RNA polymerase II regulatory region sequence-specific DNA binding; GO:0009791,post-embryonic development; GO:0006357,regulation of transcription by RNA polymerase II; GO:0006351,transcription, DNA-templated	--
gene-LOC112091380	1.68	2.01	3.14	4.46	3.3	4.09	NW_010357100.1	178613	181500	-	LOC112091380	--	K03801 lipoyl(octanoyl) transferase [EC:2.3.1.181] | (RefSeq) octanoyltransferase isoform X1 (A)	ko00785: Lipoic acid metabolism	UPF0061 protein azo1574 [Morus notabilis]	RecName: Full=Octanoyltransferase; EC=2.3.1.181; AltName: Full=Lipoate biosynthesis protein; AltName: Full=Lipoate-protein ligase; AltName: Full=Lipoyl ligase; AltName: Full=Lipoyl/octanoyl transferase; AltName: Full=Octanoyl-[acyl-carrier-protein]-protein N-octanoyltransferase;	SubName: Full=UPF0061 protein azo1574 {ECO:0000313|EMBL:EXB28989.1};	Lipoyltransferase	GO:0005739,mitochondrion; GO:0033819,lipoyl(octanoyl) transferase activity; GO:0102555,octanoyl transferase activity (acting on glycine-cleavage complex H protein); GO:0009249,protein lipoylation	PF03099.19:Biotin/lipoate A/B protein ligase family
gene-LOC112091381	1.07	0.87	0.73	1.46	0.85	0.65	NW_010360676.1	211895	215418	-	LOC112091381	--	K13435 serine/threonine-protein kinase Pto | (RefSeq) Pto; serine/threonine protein kinase Pto (A)	ko04626: Plant-pathogen interaction	putative receptor-like protein kinase [Morus notabilis]	RecName: Full=Probable receptor-like protein kinase At2g23200; EC=2.7.11.-; Flags: Precursor;	SubName: Full=Putative receptor-like protein kinase {ECO:0000313|EMBL:EXB59540.1};	Serine/threonine protein kinase	GO:0016021,integral component of membrane; GO:0005524,ATP binding; GO:0004674,protein serine/threonine kinase activity	PF07714.17:Protein tyrosine kinase
gene-LOC112091382	0.04	0	0.04	0.32	0.61	0.21	NW_010360676.1	171670	172971	-	LOC112091382	--	--	--	GPI-anchored CFEM domain protein ARB_01545-like isoform X1 [Prunus avium]	--	SubName: Full=glycine-rich cell wall structural protein 1.8-like {ECO:0000313|RefSeq:XP_010247545.1};	--	--	--
gene-LOC112091383	0	0.27	0.52	0	0.13	0.13	--	--	--	--	--	--	--	--
gene-LOC112091384	0.06	0	0.06	0	0	0.06	--	--	--	--	--	--	--	--
gene-LOC112091385	0.22	0	0.1	0.11	0.32	0.2	NW_010360700.1	1182	1712	+	LOC112091385	--	K23288 syndetin | (RefSeq) uncharacterized LOC105761952 (A)	--	PREDICTED: uncharacterized protein LOC104882491 [Vitis vinifera]	RecName: Full=Retrovirus-related Pol polyprotein from transposon RE1; AltName: Full=Retro element 1 {ECO:0000303|PubMed:10689195}; Short=AtRE1 {ECO:0000303|PubMed:10689195}; Includes: RecName: Full=Protease RE1; EC=3.4.23.-; Includes: RecName: Full=Reverse transcriptase RE1; EC=2.7.7.49; Includes: RecName: Full=Endonuclease RE1;	SubName: Full=uncharacterized protein LOC107951630 {ECO:0000313|RefSeq:XP_016742233.1};	--	GO:0004190,aspartic-type endopeptidase activity; GO:0004519,endonuclease activity; GO:0046872,metal ion binding; GO:0003676,nucleic acid binding; GO:0003964,RNA-directed DNA polymerase activity; GO:0015074,DNA integration; GO:0006310,DNA recombination	PF14244.6:gag-polypeptide of LTR copia-type
gene-LOC112091386	0	0.04	0	0	0.08	0	NW_010360705.1	2698	4340	-	LOC112091386	--	K06892 feruloyl-CoA ortho-hydroxylase [EC:1.14.11.-] | (RefSeq) feruloyl CoA ortho-hydroxylase 1-like (A)	ko00940: Phenylpropanoid biosynthesis	Isopenicillin N synthase [Trema orientalis]	RecName: Full=Feruloyl CoA ortho-hydroxylase 1; EC=1.14.11.-;	SubName: Full=Oxoglutarate/iron-dependent dioxygenase {ECO:0000313|EMBL:OMP01491.1};	Iron/ascorbate family oxidoreductases	GO:0051213,dioxygenase activity; GO:0046872,metal ion binding; GO:0009805,coumarin biosynthetic process; GO:0010421,hydrogen peroxide-mediated programmed cell death; GO:0009699,phenylpropanoid biosynthetic process	PF03171.20:2OG-Fe(II) oxygenase superfamily
gene-LOC112091387	10.25	10.12	11.43	10.49	11.34	10.74	NW_010360708.1	309472	309712	+	LOC112091387	--	K18789 xylogalacturonan beta-1,3-xylosyltransferase [EC:2.4.2.41] | (RefSeq) probable glycosyltransferase At5g20260 (A)	--	hypothetical protein PRUPE_7G223400 [Prunus persica]	RecName: Full=Probable glycosyltransferase At3g07620; EC=2.4.-.-;	SubName: Full=Uncharacterized protein {ECO:0000313|EMBL:ONH98014.1};	Acetylglucosaminyltransferase EXT1/exostosin 1	GO:0000139,Golgi membrane; GO:0016021,integral component of membrane; GO:0016757,transferase activity, transferring glycosyl groups; GO:0071555,cell wall organization; GO:0006486,protein glycosylation	PF03016.15:Exostosin family
gene-LOC112091388	0.27	0.44	0.09	0.19	0.35	0.11	--	--	--	--	--	--	--	--
gene-LOC112091389	0.82	0.47	0.45	0.83	1.28	1.49	NW_010360708.1	131417	137867	-	LOC112091389	--	K11699 RNA-dependent RNA polymerase [EC:2.7.7.48] | (RefSeq) probable RNA-dependent RNA polymerase 3 isoform X1 (A)	--	NADP-dependent malic enzyme [Morus notabilis]	RecName: Full=Probable RNA-dependent RNA polymerase 4; Short=AtRDRP4; EC=2.7.7.48; AltName: Full=RNA-directed RNA polymerase 4;	RecName: Full=RNA-dependent RNA polymerase {ECO:0000256|RuleBase:RU363098}; EC=2.7.7.48 {ECO:0000256|RuleBase:RU363098};	RNA-directed RNA polymerase QDE-1 required for posttranscriptional gene silencing and RNA interference	GO:0003723,RNA binding; GO:0003968,RNA-directed 5'-3' RNA polymerase activity; GO:0031047,gene silencing by RNA	--
gene-LOC112091393	35.97	39.6	29.2	65.05	59.94	54.51	NW_010360709.1	164006	171637	-	LOC112091393	--	K22279 vicianin beta-glucosidase [EC:3.2.1.119] | (RefSeq) beta-glucosidase 17-like isoform X1 (A)	--	Glycoside hydrolase [Trema orientalis]	RecName: Full=Beta-glucosidase 17; Short=AtBGLU17; EC=3.2.1.21; Flags: Precursor;	SubName: Full=Uncharacterized protein {ECO:0000313|EMBL:OAY44740.1};	Beta-glucosidase, lactase phlorizinhydrolase, and related proteins	GO:0008422,beta-glucosidase activity; GO:0102483,scopolin beta-glucosidase activity; GO:0005975,carbohydrate metabolic process; GO:1901657,glycosyl compound metabolic process	PF00232.18:Glycosyl hydrolase family 1
gene-LOC112091395	11.47	12.32	11.15	20.48	19.03	15.93	NW_010360709.1	175976	211321	-	LOC112091395	--	K22279 vicianin beta-glucosidase [EC:3.2.1.119] | (RefSeq) beta-glucosidase 17-like isoform X1 (A)	--	Glycoside hydrolase [Trema orientalis]	RecName: Full=Beta-glucosidase 17; Short=AtBGLU17; EC=3.2.1.21; Flags: Precursor;	SubName: Full=Uncharacterized protein {ECO:0000313|EMBL:OAY44740.1};	Beta-glucosidase, lactase phlorizinhydrolase, and related proteins	GO:0008422,beta-glucosidase activity; GO:0102483,scopolin beta-glucosidase activity; GO:0005975,carbohydrate metabolic process; GO:1901657,glycosyl compound metabolic process	PF00232.18:Glycosyl hydrolase family 1
gene-LOC112091396	4.05	4.37	2.45	3.62	3.01	4.02	NW_010360709.1	259681	267000	-	LOC112091396	--	K22279 vicianin beta-glucosidase [EC:3.2.1.119] | (RefSeq) beta-glucosidase 17-like isoform X1 (A)	--	Glycoside hydrolase [Trema orientalis]	RecName: Full=Beta-glucosidase 17; Short=AtBGLU17; EC=3.2.1.21; Flags: Precursor;	SubName: Full=Uncharacterized protein {ECO:0000313|EMBL:OAY44740.1};	Beta-glucosidase, lactase phlorizinhydrolase, and related proteins	GO:0008422,beta-glucosidase activity; GO:0102483,scopolin beta-glucosidase activity; GO:0005975,carbohydrate metabolic process; GO:1901657,glycosyl compound metabolic process	PF00232.18:Glycosyl hydrolase family 1
gene-LOC112091398	0.58	1.96	1.51	1.74	1.56	2.02	NW_010360709.1	107173	108017	+	LOC112091398	--	--	--	hypothetical protein TorRG33x02_335130 [Trema orientalis]	--	SubName: Full=Uncharacterized protein {ECO:0000313|EMBL:EXB59946.1};	--	--	--
gene-LOC112091399	1.06	1.69	1.55	1.79	2.2	1.35	NW_010360711.1	210700	211935	-	LOC112091399	--	K19045 E3 ubiquitin-protein ligase BIG BROTHER and related proteins [EC:2.3.2.27] | (RefSeq) E3 ubiquitin ligase BIG BROTHER-related (A)	--	Proteasome subunit beta type-3-A [Morus notabilis]	RecName: Full=E3 ubiquitin ligase BIG BROTHER-related; Short=AtBBR; EC=2.3.2.27 {ECO:0000250|UniProtKB:Q8L649}; AltName: Full=RING-type E3 ubiquitin transferase BIG BROTHER-related {ECO:0000305};	SubName: Full=Proteasome subunit beta type-3-A {ECO:0000313|EMBL:EXB60109.1};	FOG: Predicted E3 ubiquitin ligase	GO:0046872,metal ion binding; GO:0061630,ubiquitin protein ligase activity; GO:0004842,ubiquitin-protein transferase activity; GO:0043161,proteasome-mediated ubiquitin-dependent protein catabolic process; GO:0051865,protein autoubiquitination; GO:0016567,protein ubiquitination	PF13639.6:Ring finger domain
gene-LOC112091400	0.2	0.4	0.07	0.14	0	0.06	NW_010360711.1	212821	214062	-	LOC112091400	--	K15032 mTERF domain-containing protein, mitochondrial | (RefSeq) uncharacterized LOC105350907 (A)	--	Proteasome subunit beta type-3-A [Morus notabilis]	--	SubName: Full=Proteasome subunit beta type-3-A {ECO:0000313|EMBL:EXB60109.1};	--	GO:0016021,integral component of membrane; GO:0005634,nucleus; GO:0019774,proteasome core complex, beta-subunit complex; GO:0004298,threonine-type endopeptidase activity; GO:0043161,proteasome-mediated ubiquitin-dependent protein catabolic process	--
gene-LOC112091404	32.96	33.48	33.09	20.59	22.07	22.01	NW_010360714.1	82680	86315	-	LOC112091404	--	K13172 serine/arginine repetitive matrix protein 2 | (RefSeq) protein starmaker (A)	--	Protein arginine N-methyltransferase 1.5 [Morus notabilis]	--	SubName: Full=Protein arginine N-methyltransferase 1.5 {ECO:0000313|EMBL:EXB60450.1};	Splicing coactivator SRm160/300, subunit SRm300	GO:0008168,methyltransferase activity; GO:0035246,peptidyl-arginine N-methylation	PF08312.12:cwf21 domain
gene-LOC112091405	5.68	4.83	6.32	20.58	19.7	17.53	NW_010360714.1	28154	30065	-	LOC112091405	--	K09566 peptidyl-prolyl isomerase G (cyclophilin G) [EC:5.2.1.8] | (RefSeq) peptidyl-prolyl cis-trans isomerase CYP63-like isoform X1 (A)	--	G-protein gamma-like domain containing protein [Parasponia andersonii]	RecName: Full=Guanine nucleotide-binding protein subunit gamma 2 {ECO:0000305}; AltName: Full=Ggamma-subunit 2 {ECO:0000305}; AltName: Full=Heterotrimeric G protein gamma-subunit 2 {ECO:0000305};	SubName: Full=Uncharacterized protein {ECO:0000313|EMBL:ONI26021.1};	--	GO:0005834,heterotrimeric G-protein complex; GO:0005886,plasma membrane; GO:0004871,NA; GO:0007186,G protein-coupled receptor signaling pathway	PF00631.22:GGL domain
gene-LOC112091406	1.57	1.55	2.29	3.11	2.37	3.87	NW_010360714.1	234753	239171	-	LOC112091406	--	--	--	polyamine-modulated factor 1-binding protein [Trema orientalis]	--	SubName: Full=Uncharacterized protein {ECO:0000313|EMBL:OMO61838.1};	--	--	--
gene-LOC112091407	0.08	0	0.24	0	0	0.08	NW_010360714.1	104893	106993	-	LOC112091407	--	--	--	hypothetical protein L484_014904 [Morus notabilis]	--	SubName: Full=Uncharacterized protein {ECO:0000313|EMBL:EXB60451.1};	--	GO:0016021,integral component of membrane	PF06749.12:Protein of unknown function (DUF1218)
gene-LOC112091409	2.95	1.87	2.7	0.45	0.63	1.02	NW_010360714.1	60917	66498	+	LOC112091409	--	K02218 casein kinase 1 [EC:2.7.11.1] | (RefSeq) uncharacterized protein LOC8069780 (A)	--	Ubiquitin and WLM domain-containing protein [Morus notabilis]	RecName: Full=Protein ALP1-like {ECO:0000305}; EC=3.1.-.-;	SubName: Full=Ubiquitin and WLM domain-containing protein {ECO:0000313|EMBL:EXB78685.1};	Predicted transposase	GO:0005634,nucleus; GO:0046872,metal ion binding; GO:0004518,nuclease activity	PF13359.6:DDE superfamily endonuclease
gene-LOC112091413	0.12	0.11	0	0	0	0	NW_010360717.1	216775	217266	+	LOC112091413	--	K03364 cell division cycle 20-like protein 1, cofactor of APC complex | (RefSeq) protein FIZZY-RELATED 2-like (A)	ko04120: Ubiquitin mediated proteolysis	uncharacterized protein LOC111388152, partial [Olea europaea var. sylvestris]	--	SubName: Full=Uncharacterized protein {ECO:0000313|EMBL:EXC06496.1};	--	--	PF14223.6:gag-polypeptide of LTR copia-type
gene-LOC112091415	9.76	9.51	11.01	9.57	7.25	9.66	NW_010360717.1	72515	81340	+	LOC112091415	--	K14546 U3 small nucleolar RNA-associated protein 5 | (RefSeq) WD repeat-containing protein 43 (A)	ko03008: Ribosome biogenesis in eukaryotes	hypothetical protein L484_001038 [Morus notabilis]	--	SubName: Full=Uncharacterized protein {ECO:0000313|EMBL:EXB19468.1};	WD40 repeat-containing protein	--	PF04003.12:Dip2/Utp12 Family
gene-LOC112091416	154.52	151.57	144.4	90.62	115.12	114.79	NW_010360717.1	84785	87013	+	LOC112091416	--	--	--	cylicin [Trema orientalis]	--	SubName: Full=uncharacterized protein LOC109010440 {ECO:0000313|RefSeq:XP_018846824.1};	--	--	--
gene-LOC112091417	3.7	4.22	4.03	5.8	4.61	5.29	NW_010360717.1	253929	255737	-	LOC112091417	--	--	--	hypothetical protein TorRG33x02_103110 [Trema orientalis]	--	SubName: Full=Uncharacterized protein {ECO:0000313|EMBL:EEE93939.1};	--	--	PF15365.6:Proline-rich nuclear receptor coactivator motif
gene-LOC112091418	71.72	65	84.98	83.2	80.05	84.21	NW_010360717.1	137577	140589	+	LOC112091418	--	K04392 Ras-related C3 botulinum toxin substrate 1 | (RefSeq) rac-like GTP-binding protein RAC1 (A)	ko04145: Phagosome	PREDICTED: rac-like GTP-binding protein RAC1 [Ziziphus jujuba]	RecName: Full=Rac-like GTP-binding protein RAC1; Flags: Precursor;	SubName: Full=Uncharacterized protein {ECO:0000313|EMBL:GAY42882.1};	Ras-related small GTPase, Rho type	GO:0005737,cytoplasm; GO:0016020,membrane; GO:0005525,GTP binding; GO:0003924,GTPase activity; GO:0007264,small GTPase mediated signal transduction	PF00071.22:Ras family
gene-LOC112091421	59.28	63.53	66.13	61.42	52.54	56.58	NW_010357101.1	127270	133137	+	LOC112091421	--	--	--	uncharacterized protein LOC105632476 [Jatropha curcas]	--	SubName: Full=Uncharacterized protein {ECO:0000313|EMBL:KDP39545.1};	--	GO:0016021,integral component of membrane	--
gene-LOC112091422	0.25	0.11	0.13	0.29	0.23	0.34	NW_010360733.1	10663	16093	-	LOC112091422	--	--	--	--	--	--	--	--	--
gene-LOC112091423	0.48	0.63	1.53	0.5	0.79	0.75	NW_010360733.1	160075	161633	-	LOC112091423	--	--	--	--	--	--	--	--	--
gene-LOC112091427	16.24	20.64	19.14	13.94	12.14	11.98	NW_010360734.1	202587	204867	+	LOC112091427	--	K17604 zinc finger SWIM domain-containing protein 3 | (RefSeq) protein FAR1-RELATED SEQUENCE 5-like (A)	--	FHY3/FAR1 family [Trema orientalis]	RecName: Full=Protein FAR1-RELATED SEQUENCE 5;	SubName: Full=Uncharacterized protein {ECO:0000313|EMBL:EMJ00269.1};	--	GO:0005634,nucleus; GO:0008270,zinc ion binding; GO:0006355,regulation of transcription, DNA-templated	PF03101.15:FAR1 DNA-binding domain
gene-LOC112091428	7.52	6.76	8.68	5.35	3.86	4.55	NW_010360734.1	193806	196634	-	LOC112091428	--	K17604 zinc finger SWIM domain-containing protein 3 | (RefSeq) protein FAR1-RELATED SEQUENCE 7-like (A)	--	PREDICTED: protein FAR1-RELATED SEQUENCE 5 [Ziziphus jujuba]	RecName: Full=Protein FAR1-RELATED SEQUENCE 5;	SubName: Full=protein FAR1-RELATED SEQUENCE 7 {ECO:0000313|RefSeq:XP_018818223.1};	--	GO:0005634,nucleus; GO:0008270,zinc ion binding; GO:0006355,regulation of transcription, DNA-templated	PF03101.15:FAR1 DNA-binding domain
gene-LOC112091429	0.19	0	0.45	0.19	0.37	0.17	NW_010360734.1	78020	79557	-	LOC112091429	--	--	--	--	--	--	--	--	--
gene-LOC112091431	0	0	0.13	0	0.06	0	NW_010360739.1	72948	73820	+	LOC112091431	--	K13422 transcription factor MYC2 | (RefSeq) uncharacterized protein LOC112027245 (A)	ko04016: MAPK signaling pathway - plant; ko04075: Plant hormone signal transduction	hypothetical protein L484_004077 [Morus notabilis]	--	SubName: Full=Uncharacterized protein {ECO:0000313|EMBL:EXB37818.1};	FOG: Transposon-encoded proteins with TYA, reverse transcriptase, integrase domains in various combinations	--	PF03732.17:Retrotransposon gag protein
gene-LOC112091433	0	0	0.2	0.07	0	0.13	NW_010360739.1	178615	183168	-	LOC112091433	--	K01648 ATP citrate (pro-S)-lyase [EC:2.3.3.8] | (RefSeq) ATP-citrate synthase alpha chain protein 1 (A)	ko00020: Citrate cycle (TCA cycle)	hypothetical protein L484_014482 [Morus notabilis]	RecName: Full=ATP-citrate synthase alpha chain protein 2; Short=ATP-citrate synthase A-2; EC=2.3.3.8; AltName: Full=ATP-citrate lyase A-2; AltName: Full=Citrate cleavage enzyme A-2;	SubName: Full=Uncharacterized protein {ECO:0000313|EMBL:EXB95964.1};	ATP-citrate lyase	GO:0009346,citrate lyase complex; GO:0005829,cytosol; GO:0005524,ATP binding; GO:0003878,ATP citrate synthase activity; GO:0006085,acetyl-CoA biosynthetic process; GO:0006633,fatty acid biosynthetic process	PF08442.10:ATP-grasp domain
gene-LOC112091434	47.91	26.2	25.44	16.1	25.14	17.47	NW_010360745.1	44	1902	-	LOC112091434	--	K00951 GTP pyrophosphokinase [EC:2.7.6.5] | (RefSeq) probable GTP diphosphokinase RSH2, chloroplastic (A)	ko00230: Purine metabolism	putative guanosine-3',5'-bis(diphosphate) 3'-pyrophosphohydrolase [Morus notabilis]	RecName: Full=Probable GTP diphosphokinase RSH2, chloroplastic; EC=2.7.6.5; AltName: Full=RelA/SpoT homolog 2; Short=AtRSH2; AltName: Full=ppGpp synthetase RSH2; Flags: Precursor;	SubName: Full=Putative guanosine-3',5'-bis(Diphosphate) 3'-pyrophosphohydrolase {ECO:0000313|EMBL:EXB23809.1};	Predicted guanosine polyphosphate pyrophosphohydrolase/synthase	GO:0009507,chloroplast; GO:0005524,ATP binding; GO:0005525,GTP binding; GO:0008728,GTP diphosphokinase activity; GO:0016301,kinase activity; GO:0015969,guanosine tetraphosphate metabolic process; GO:0009737,response to abscisic acid; GO:0009611,response to wounding	PF13328.6:HD domain
gene-LOC112091439	3.23	4.64	4.32	2.79	3.47	3.29	NW_010360787.1	188828	195162	-	LOC112091439	--	K02218 casein kinase 1 [EC:2.7.11.1] | (RefSeq) uncharacterized protein LOC8069780 (A)	--	PREDICTED: putative nuclease HARBI1 isoform X1 [Ziziphus jujuba]	RecName: Full=Protein ALP1-like {ECO:0000305}; EC=3.1.-.-;	SubName: Full=Uncharacterized protein {ECO:0000313|EMBL:EMJ10426.1};	Predicted transposase	GO:0005634,nucleus; GO:0046872,metal ion binding; GO:0004518,nuclease activity	PF13359.6:DDE superfamily endonuclease
gene-LOC112091441	4.43	3.75	4.55	1.49	0.94	1.04	NW_010360787.1	56932	59130	-	LOC112091441	--	--	--	--	--	--	--	--	--
gene-LOC112091444	0.09	0.09	0.17	0.09	0.26	0	NW_010357101.1	501795	502493	+	LOC112091444	--	K22794 flavonol-3-O-glucoside/galactoside glucosyltransferase [EC:2.4.1.239 2.4.1.-] | (RefSeq) UDP-glucosyltransferase family protein (A)	ko00944: Flavone and flavonol biosynthesis	UDP-glycosyltransferase [Morus notabilis]	RecName: Full=Anthocyanidin 3-O-glucoside 2''-O-glucosyltransferase; EC=2.4.1.297; AltName: Full=3-O-glucoside-2''-O-glucosyltransferase; Short=Ip3GGT; AltName: Full=Protein dusky; Short=Dy;	SubName: Full=UDP-glycosyltransferase {ECO:0000313|EMBL:EXB29185.1};	UDP-glucuronosyl and UDP-glucosyl transferase	GO:0102455,anthocyanidin 3-O-glucoside 2''-O-glucosyltransferase activity; GO:0009718,anthocyanin-containing compound biosynthetic process	PF00201.18:UDP-glucoronosyl and UDP-glucosyl transferase
gene-LOC112091445	1.42	1.47	2.11	0.22	0.28	1.07	--	--	--	--	--	--	--	--
gene-LOC112091447	0	0	0	0.05	0	0	NW_010357101.1	526183	527370	+	LOC112091447	--	K17193 anthocyanidin 3-O-glucoside 2'''-O-xylosyltransferase [EC:2.4.2.51] | (RefSeq) UDP-glycosyltransferase 79B30-like (A)	ko00942: Anthocyanin biosynthesis	UDP-glycosyltransferase [Morus notabilis]	RecName: Full=Anthocyanidin 3-O-glucoside 2''-O-glucosyltransferase; EC=2.4.1.297; AltName: Full=3-O-glucoside-2''-O-glucosyltransferase; Short=Ip3GGT; AltName: Full=Protein dusky; Short=Dy;	SubName: Full=UDP-glycosyltransferase {ECO:0000313|EMBL:EXB54128.1};	UDP-glucuronosyl and UDP-glucosyl transferase	GO:0102455,anthocyanidin 3-O-glucoside 2''-O-glucosyltransferase activity; GO:0009718,anthocyanin-containing compound biosynthetic process	PF00201.18:UDP-glucoronosyl and UDP-glucosyl transferase
gene-LOC112091450	0.04	0	0.11	0.04	0	0.18	NW_010360809.1	12092	21630	+	LOC112091450	--	K22683 aspartyl protease family protein [EC:3.4.23.-] | (RefSeq) hypothetical protein (A)	--	xyloglucanase inhibitor 2 [Humulus lupulus]	RecName: Full=Basic 7S globulin 2; AltName: Full=SBg7S; Short=Bg; Contains: RecName: Full=Basic 7S globulin 2 high kDa subunit; Contains: RecName: Full=Basic 7S globulin 2 low kDa subunit; Flags: Precursor;	SubName: Full=Xyloglucanase inhibitor 2 {ECO:0000313|EMBL:ADD71504.1};	Aspartyl protease	GO:0004190,aspartic-type endopeptidase activity; GO:0045735,nutrient reservoir activity; GO:0030163,protein catabolic process; GO:0006508,proteolysis	PF14541.6:Xylanase inhibitor C-terminal
gene-LOC112091451	0	0	0	0	0.04	0	NW_010360809.1	9622	11202	+	LOC112091451	--	K22683 aspartyl protease family protein [EC:3.4.23.-] | (RefSeq) hypothetical protein (A)	--	Aspartic peptidase [Trema orientalis]	RecName: Full=Basic 7S globulin; AltName: Full=SBg7S; Short=Bg; Contains: RecName: Full=Basic 7S globulin high kDa subunit; Contains: RecName: Full=Basic 7S globulin low kDa subunit; Flags: Precursor;	SubName: Full=Xyloglucanase inhibitor 3 {ECO:0000313|EMBL:ADD71505.1};	Aspartyl protease	GO:0004190,aspartic-type endopeptidase activity; GO:0042802,identical protein binding; GO:0045735,nutrient reservoir activity; GO:0030163,protein catabolic process; GO:0006508,proteolysis	PF14541.6:Xylanase inhibitor C-terminal
gene-LOC112091452	0.7	0.66	2.12	3.49	5.04	4.84	NW_010360809.1	74775	76404	+	LOC112091452	--	K22683 aspartyl protease family protein [EC:3.4.23.-] | (RefSeq) aspartyl protease family protein 2 (A)	--	basic 7S globulin-like [Hevea brasiliensis]	RecName: Full=Basic 7S globulin; AltName: Full=SBg7S; Short=Bg; Contains: RecName: Full=Basic 7S globulin high kDa subunit; Contains: RecName: Full=Basic 7S globulin low kDa subunit; Flags: Precursor;	SubName: Full=basic 7S globulin-like {ECO:0000313|RefSeq:XP_018846882.1};	Aspartyl protease	GO:0004190,aspartic-type endopeptidase activity; GO:0042802,identical protein binding; GO:0045735,nutrient reservoir activity; GO:0030163,protein catabolic process; GO:0006508,proteolysis	PF14541.6:Xylanase inhibitor C-terminal
gene-LOC112091453	0.37	0.11	0.88	0.23	0.55	2.01	--	--	--	--	--	--	--	--
gene-LOC112091454	0	0	0.04	0	0	0	--	--	--	--	--	--	--	--
gene-LOC112091455	0.15	0	0.22	0.71	0.78	1.37	NW_010360809.1	51683	53211	+	LOC112091455	--	K22683 aspartyl protease family protein [EC:3.4.23.-] | (RefSeq) aspartyl protease family protein 2 (A)	--	PREDICTED: basic 7S globulin 2-like [Ziziphus jujuba]	RecName: Full=Basic 7S globulin; AltName: Full=SBg7S; Short=Bg; Contains: RecName: Full=Basic 7S globulin high kDa subunit; Contains: RecName: Full=Basic 7S globulin low kDa subunit; Flags: Precursor;	SubName: Full=basic 7S globulin-like {ECO:0000313|RefSeq:XP_018846882.1};	Aspartyl protease	GO:0004190,aspartic-type endopeptidase activity; GO:0042802,identical protein binding; GO:0045735,nutrient reservoir activity; GO:0030163,protein catabolic process; GO:0006508,proteolysis	PF14541.6:Xylanase inhibitor C-terminal
gene-LOC112091456	0.48	0.43	1.37	1.5	2.1	5.26	NW_010360809.1	56919	58481	+	LOC112091456	--	K22683 aspartyl protease family protein [EC:3.4.23.-] | (RefSeq) hypothetical protein (A)	--	Aspartic peptidase [Trema orientalis]	RecName: Full=Basic 7S globulin; AltName: Full=SBg7S; Short=Bg; Contains: RecName: Full=Basic 7S globulin high kDa subunit; Contains: RecName: Full=Basic 7S globulin low kDa subunit; Flags: Precursor;	SubName: Full=Uncharacterized protein {ECO:0000313|EMBL:CCB50390.1};	Aspartyl protease	GO:0004190,aspartic-type endopeptidase activity; GO:0042802,identical protein binding; GO:0045735,nutrient reservoir activity; GO:0030163,protein catabolic process; GO:0006508,proteolysis	PF14541.6:Xylanase inhibitor C-terminal
gene-LOC112091457	0	0	0	0.05	0.26	0.16	--	--	--	--	--	--	--	--
gene-LOC112091458	0	0.04	0.2	0.13	0.04	1.82	--	--	--	--	--	--	--	--
gene-LOC112091459	0	0	0.08	0.09	0.04	0	NW_010360809.1	90091	91404	+	LOC112091459	--	K22683 aspartyl protease family protein [EC:3.4.23.-] | (RefSeq) aspartyl protease family protein 2 (A)	--	Aspartic peptidase [Trema orientalis]	RecName: Full=Basic 7S globulin; AltName: Full=SBg7S; Short=Bg; Contains: RecName: Full=Basic 7S globulin high kDa subunit; Contains: RecName: Full=Basic 7S globulin low kDa subunit; Flags: Precursor;	SubName: Full=Uncharacterized protein {ECO:0000313|EMBL:ONI28626.1};	Aspartyl protease	GO:0004190,aspartic-type endopeptidase activity; GO:0042802,identical protein binding; GO:0045735,nutrient reservoir activity; GO:0030163,protein catabolic process; GO:0006508,proteolysis	PF14541.6:Xylanase inhibitor C-terminal
gene-LOC112091461	20.54	24.35	23.04	36.44	25.06	26.12	NW_010356602.1	191	749	-	LOC112091461	--	--	--	--	--	--	--	--	--
gene-LOC112091465	0.82	0.97	0.97	1.56	1.04	1.07	NW_010360862.1	61111	62916	+	LOC112091465	--	K15271 ATP-dependent DNA helicase HFM1/MER3 [EC:3.6.4.12] | (RefSeq) LOW QUALITY PROTEIN: DExH-box ATP-dependent RNA helicase DExH17 (A)	--	Pentatricopeptide repeat-containing protein [Morus notabilis]	RecName: Full=Pentatricopeptide repeat-containing protein At5g42450, mitochondrial; Flags: Precursor;	SubName: Full=Pentatricopeptide repeat-containing protein {ECO:0000313|EMBL:EXB61982.1};	FOG: PPR repeat	GO:0043231,intracellular membrane-bounded organelle; GO:0005739,mitochondrion; GO:0004519,endonuclease activity; GO:0003723,RNA binding; GO:0009451,RNA modification	PF13041.6:PPR repeat family
gene-LOC112091468	0	0	0	0	0	0.17	NW_010360863.1	89169	90122	+	LOC112091468	--	--	--	--	--	--	--	--	--
gene-LOC112091469	0.07	0.5	0.35	0.23	0.5	0.75	NW_010360865.1	43231	44371	-	LOC112091469	--	--	--	UPF0481 protein [Morus notabilis]	--	SubName: Full=UPF0481 protein {ECO:0000313|EMBL:EXB62071.1};	--	GO:0016021,integral component of membrane	PF00092.28:von Willebrand factor type A domain
gene-LOC112091470	4.16	5.51	5.45	5.64	4.7	4.06	NW_010357101.1	536122	539091	-	LOC112091470	--	K19861 benzyl alcohol O-benzoyltransferase [EC:2.3.1.196 2.3.1.232] | (RefSeq) benzyl alcohol O-benzoyltransferase-like (A)	--	PREDICTED: benzyl alcohol O-benzoyltransferase-like [Lupinus angustifolius]	RecName: Full=Benzyl alcohol O-benzoyltransferase; EC=2.3.1.196; AltName: Full=Benzoyl coenzyme A:benzyl alcohol benzoyl transferase;	SubName: Full=Uncharacterized protein {ECO:0000313|EMBL:OIV98788.1};	--	GO:0016747,transferase activity, transferring acyl groups other than amino-acyl groups	PF02458.15:Transferase family
gene-LOC112091471	1.69	1.48	3.37	3.75	4.06	2.81	NW_010360874.1	72128	73007	+	LOC112091471	--	--	--	hypothetical protein L484_003352 [Morus notabilis]	--	SubName: Full=Uncharacterized protein {ECO:0000313|EMBL:EXB62123.1};	--	GO:0016021,integral component of membrane	PF04578.13:Protein of unknown function, DUF594
gene-LOC112091472	103.2	86.76	137.48	181.36	185.75	179.82	NW_010360877.1	441499	445058	+	LOC112091472	--	K17525 chitinase domain-containing protein 1 | (RefSeq) rhodanese-like domain-containing protein 4, chloroplastic (A)	--	Uncharacterized protein L484_017594 [Morus notabilis]	RecName: Full=Rhodanese-like domain-containing protein 4, chloroplastic; AltName: Full=Protein THYLAKOID RHODANESE-LIKE {ECO:0000303|PubMed:19682289}; AltName: Full=Sulfurtransferase 4 {ECO:0000303|PubMed:17408957}; Short=AtStr4 {ECO:0000303|PubMed:17408957}; Flags: Precursor;	SubName: Full=Uncharacterized protein {ECO:0000313|EMBL:EXB62207.1};	--	GO:0009507,chloroplast; GO:0009941,chloroplast envelope; GO:0009534,chloroplast thylakoid; GO:0009535,chloroplast thylakoid membrane; GO:0098807,chloroplast thylakoid membrane protein complex; GO:0005576,extracellular region; GO:0016021,integral component of membrane; GO:0008061,chitin binding; GO:0004568,chitinase activity; GO:0006032,chitin catabolic process; GO:0042742,defense response to bact…	PF14159.6:CAAD domains of cyanobacterial aminoacyl-tRNA synthetase
gene-LOC112091474	1.15	1.37	2.1	4.87	3.66	5.41	NW_010360877.1	59700	62354	-	LOC112091474	--	K09775 uncharacterized protein | (RefSeq) hypothetical protein (A)	--	hypothetical protein L484_017559 [Morus notabilis]	--	SubName: Full=Uncharacterized protein {ECO:0000313|EMBL:EXB62173.1};	--	--	PF09412.10:Endoribonuclease XendoU
gene-LOC112091475	0	0	0.05	0.05	0	0.25	NW_010360877.1	494252	496833	-	LOC112091475	--	K08695 anthocyanidin reductase [EC:1.3.1.77] | (RefSeq) anthocyanidin reductase ((2S)-flavan-3-ol-forming) (A)	ko00941: Flavonoid biosynthesis	hypothetical protein L484_017600 [Morus notabilis]	RecName: Full=Putative anthocyanidin reductase {ECO:0000303|PubMed:16399014}; Short=GbANR {ECO:0000303|PubMed:16399014}; EC=1.3.1.- {ECO:0000250|UniProtKB:Q5FB34};	SubName: Full=Uncharacterized protein {ECO:0000313|EMBL:EXB62212.1};	Flavonol reductase/cinnamoyl-CoA reductase	GO:0050662,coenzyme binding; GO:0016491,oxidoreductase activity; GO:0009813,flavonoid biosynthetic process	PF01370.21:NAD dependent epimerase/dehydratase family
gene-LOC112091476	28.9	21.78	30.07	33.68	38.3	30.18	NW_010360880.1	750385	753435	-	LOC112091476	--	K13416 brassinosteroid insensitive 1-associated receptor kinase 1 [EC:2.7.10.1 2.7.11.1] | (RefSeq) BRASSINOSTEROID INSENSITIVE 1-associated receptor kinase 1-like (A)	ko04016: MAPK signaling pathway - plant; ko04075: Plant hormone signal transduction; ko04626: Plant-pathogen interaction	S-receptor-like serine/threonine-protein kinase [Trema orientalis]	RecName: Full=G-type lectin S-receptor-like serine/threonine-protein kinase At2g19130; EC=2.7.11.1; Flags: Precursor;	SubName: Full=S-locus lectin protein kinase family protein isoform 1 {ECO:0000313|EMBL:EOX99255.1};	--	GO:0016021,integral component of membrane; GO:0005886,plasma membrane; GO:0005524,ATP binding; GO:0005516,calmodulin binding; GO:0030246,carbohydrate binding; GO:0004674,protein serine/threonine kinase activity; GO:0006468,protein phosphorylation; GO:0048544,recognition of pollen	PF00069.25:Protein kinase domain
gene-LOC112091478	0.15	0.02	0.1	0.26	0.41	0.2	NW_010360880.1	739262	741994	-	LOC112091478	--	K13416 brassinosteroid insensitive 1-associated receptor kinase 1 [EC:2.7.10.1 2.7.11.1] | (RefSeq) BRASSINOSTEROID INSENSITIVE 1-associated receptor kinase 1-like (A)	ko04016: MAPK signaling pathway - plant; ko04075: Plant hormone signal transduction; ko04626: Plant-pathogen interaction	S-receptor-like serine/threonine-protein kinase [Trema orientalis]	RecName: Full=G-type lectin S-receptor-like serine/threonine-protein kinase At2g19130; EC=2.7.11.1; Flags: Precursor;	SubName: Full=S-locus lectin protein kinase family protein, putative isoform 2 {ECO:0000313|EMBL:EOX99256.1};	--	GO:0016021,integral component of membrane; GO:0005886,plasma membrane; GO:0005524,ATP binding; GO:0005516,calmodulin binding; GO:0030246,carbohydrate binding; GO:0004674,protein serine/threonine kinase activity; GO:0006468,protein phosphorylation; GO:0048544,recognition of pollen	PF00069.25:Protein kinase domain
gene-LOC112091479	14.8	18.41	11.15	1.66	1.97	1.61	NW_010360880.1	724965	727711	-	LOC112091479	--	K13416 brassinosteroid insensitive 1-associated receptor kinase 1 [EC:2.7.10.1 2.7.11.1] | (RefSeq) BRASSINOSTEROID INSENSITIVE 1-associated receptor kinase 1-like (A)	ko04016: MAPK signaling pathway - plant; ko04075: Plant hormone signal transduction; ko04626: Plant-pathogen interaction	S-receptor-like serine/threonine-protein kinase [Trema orientalis]	RecName: Full=G-type lectin S-receptor-like serine/threonine-protein kinase At2g19130; EC=2.7.11.1; Flags: Precursor;	SubName: Full=Uncharacterized protein {ECO:0000313|EMBL:EMJ16133.1};	--	GO:0016021,integral component of membrane; GO:0005886,plasma membrane; GO:0005524,ATP binding; GO:0005516,calmodulin binding; GO:0030246,carbohydrate binding; GO:0004674,protein serine/threonine kinase activity; GO:0006468,protein phosphorylation; GO:0048544,recognition of pollen	PF00069.25:Protein kinase domain
gene-LOC112091481	8.83	10.16	7.38	6.38	6.91	4.24	NW_010360880.1	605896	608452	-	LOC112091481	--	K13430 serine/threonine-protein kinase PBS1 [EC:2.7.11.1] | (RefSeq) probable serine/threonine-protein kinase PBL7 (A)	ko04626: Plant-pathogen interaction	S-receptor-like serine/threonine-protein kinase [Trema orientalis]	RecName: Full=G-type lectin S-receptor-like serine/threonine-protein kinase At2g19130; EC=2.7.11.1; Flags: Precursor;	SubName: Full=G-type lectin S-receptor-like serine/threonine-protein kinase At2g19130 {ECO:0000313|RefSeq:XP_018857935.1};	--	GO:0016021,integral component of membrane; GO:0005886,plasma membrane; GO:0005524,ATP binding; GO:0005516,calmodulin binding; GO:0030246,carbohydrate binding; GO:0004674,protein serine/threonine kinase activity; GO:0006468,protein phosphorylation; GO:0048544,recognition of pollen	PF00069.25:Protein kinase domain
gene-LOC112091482	0.73	1.3	0.65	0.29	0.16	0.4	NW_010360880.1	643067	645508	-	LOC112091482	--	K13416 brassinosteroid insensitive 1-associated receptor kinase 1 [EC:2.7.10.1 2.7.11.1] | (RefSeq) BRASSINOSTEROID INSENSITIVE 1-associated receptor kinase 1-like (A)	ko04016: MAPK signaling pathway - plant; ko04075: Plant hormone signal transduction; ko04626: Plant-pathogen interaction	S-receptor-like serine/threonine-protein kinase [Trema orientalis]	RecName: Full=G-type lectin S-receptor-like serine/threonine-protein kinase At2g19130; EC=2.7.11.1; Flags: Precursor;	SubName: Full=Uncharacterized protein {ECO:0000313|EMBL:OAY33202.1};	--	GO:0016021,integral component of membrane; GO:0005886,plasma membrane; GO:0005524,ATP binding; GO:0005516,calmodulin binding; GO:0030246,carbohydrate binding; GO:0004674,protein serine/threonine kinase activity; GO:0006468,protein phosphorylation; GO:0048544,recognition of pollen	PF00069.25:Protein kinase domain
gene-LOC112091484	0	1.82	0	0	0	0	NW_010360880.1	303635	303727	+	LOC112091484	--	--	--	--	--	--	--	--	--
gene-LOC112091485	0	0	0.48	0	0	0.47	NW_010360880.1	304034	304148	+	LOC112091485	--	--	--	--	--	--	--	--	--
gene-LOC112091486	0.5	0	0.95	0	0.49	0	NW_010360880.1	303821	303935	+	LOC112091486	--	--	--	--	--	--	--	--	--
gene-LOC112091487	0	0	0	0	0	0.99	NW_010360880.1	304262	304370	+	LOC112091487	--	--	--	--	--	--	--	--	--
gene-LOC112091488	3.29	1.95	1.89	4.82	7.82	3.7	NW_010360880.1	303434	303520	+	LOC112091488	--	--	--	--	--	--	--	--	--
gene-LOC112091492	0	0	0	0	0.1	0.1	NW_010360885.1	121	669	+	LOC112091492	--	--	--	hypothetical protein L484_026925 [Morus notabilis]	RecName: Full=Uncharacterized mitochondrial protein AtMg01010; AltName: Full=ORF118;	SubName: Full=Uncharacterized protein {ECO:0000313|EMBL:EXB63586.1};	--	GO:0005739,mitochondrion	--
gene-LOC112091496	80.34	50.68	55.16	60.07	58.08	40.5	NW_010360899.1	77839	79884	+	LOC112091496	--	K07874 Ras-related protein Rab-1A | (RefSeq) ras-related protein RABD1 (A)	--	PREDICTED: ras-related protein RABD1 isoform X1 [Cucumis sativus]	RecName: Full=GTP-binding protein YPTM1;	SubName: Full=Uncharacterized protein {ECO:0000313|EMBL:KGN56267.1};	GTPase Rab1/YPT1, small G protein superfamily, and related GTP-binding proteins	GO:0005886,plasma membrane; GO:0005525,GTP binding; GO:0003924,GTPase activity; GO:0015031,protein transport	PF00071.22:Ras family
gene-LOC112091497	12.04	12.23	9.41	11.1	7.85	11.1	NW_010360906.1	64	972	-	LOC112091497	--	K12882 nuclear cap-binding protein subunit 1 | (RefSeq) LOW QUALITY PROTEIN: nuclear cap-binding protein subunit 1 (A)	ko03013: RNA transport; ko03015: mRNA surveillance pathway; ko03040: Spliceosome	Nuclear cap-binding protein subunit [Trema orientalis]	RecName: Full=Nuclear cap-binding protein subunit 1; AltName: Full=80 kDa nuclear cap-binding protein; Short=AtCBP80; Short=NCBP 80 kDa subunit; AltName: Full=Abscisic acid-hypersensitive protein 1; Short=ABA-hypersensitive protein 1; AltName: Full=Protein ENSALADA;	SubName: Full=Uncharacterized protein {ECO:0000313|EMBL:PKI33843.1};	Nuclear cap-binding complex, subunit NCBP1/CBP80	GO:0005737,cytoplasm; GO:0030529,NA; GO:0005845,mRNA cap binding complex; GO:0005846,nuclear cap binding complex; GO:0005634,nucleus; GO:0003729,mRNA binding; GO:0000339,RNA cap binding; GO:0006370,7-methylguanosine mRNA capping; GO:0048574,long-day photoperiodism, flowering; GO:0045292,mRNA cis splicing, via spliceosome; GO:0006406,mRNA export from nucleus; GO:0000398,mRNA splicing, via spliceos…	--
gene-LOC112091498	0.03	0.13	0	0.07	0.1	0.15	--	--	--	--	--	--	--	--
gene-LOC112091499	1.13	0.81	1.72	8.07	8.42	13.76	NW_010357101.1	531763	534998	-	LOC112091499	--	K03363 cell division cycle 20, cofactor of APC complex | (RefSeq) cell division cycle 20.2, cofactor of APC complex-like (A)	ko04120: Ubiquitin mediated proteolysis	Guanine nucleotide-binding protein, beta subunit [Trema orientalis]	RecName: Full=Cell division cycle 20.1, cofactor of APC complex; Short=AtCDC20.1;	SubName: Full=cell division cycle 20.2, cofactor of APC complex-like {ECO:0000313|RefSeq:XP_018828921.1};	Anaphase promoting complex, Cdc20, Cdh1, and Ama1 subunits	GO:0033597,mitotic checkpoint complex; GO:0005634,nucleus; GO:0010997,anaphase-promoting complex binding; GO:0019900,kinase binding; GO:0097027,ubiquitin-protein transferase activator activity; GO:0007049,cell cycle; GO:0051301,cell division; GO:1904668,positive regulation of ubiquitin protein ligase activity; GO:0016567,protein ubiquitination	PF00400.32:WD domain, G-beta repeat
gene-LOC112091500	5.01	6.93	5.2	1.91	0.59	0.39	NW_010360914.1	142747	144802	+	LOC112091500	--	K01061 carboxymethylenebutenolidase [EC:3.1.1.45] | (RefSeq) carboxymethylenebutenolidase homolog (A)	--	G-type lectin S-receptor-like serine/threonine-protein kinase [Morus notabilis]	RecName: Full=Endo-1,3;1,4-beta-D-glucanase; EC=3.2.1.-; Flags: Precursor;	SubName: Full=G-type lectin S-receptor-like serine/threonine-protein kinase {ECO:0000313|EMBL:EXB62507.1};	Predicted hydrolase related to dienelactone hydrolase	GO:0005576,extracellular region; GO:0016787,hydrolase activity	PF01738.18:Dienelactone hydrolase family
gene-LOC112091502	18.7	22.53	19.47	23.63	22.53	24.26	NW_010357101.1	215806	219518	-	LOC112091502	--	K08488 syntaxin 7 | (RefSeq) syntaxin-22 (A)	ko04130: SNARE interactions in vesicular transport; ko04145: Phagosome	syntaxin-22 [Carica papaya]	RecName: Full=Syntaxin-23; Short=AtPLP; Short=AtSYP23; AltName: Full=AtPEP12-like protein;	SubName: Full=Uncharacterized protein {ECO:0000313|EMBL:GAY62192.1};	SNARE protein PEP12/VAM3/Syntaxin 7/Syntaxin 17	GO:0012505,endomembrane system; GO:0016021,integral component of membrane; GO:0031201,SNARE complex; GO:0005484,SNAP receptor activity; GO:0000149,SNARE binding; GO:0006886,intracellular protein transport; GO:0048278,vesicle docking; GO:0006906,vesicle fusion	PF14523.6:Syntaxin-like protein
gene-LOC112091504	13.3	15.2	16.01	15.67	9.91	9.72	NW_010357101.1	137508	139830	+	LOC112091504	--	K09510 DnaJ homolog subfamily B member 4 | (RefSeq) dnaJ homolog subfamily B member 1-like (A)	--	DnAJ-like protein [Morus notabilis]	RecName: Full=DnaJ protein ERDJ3B; AltName: Full=Chaperone protein dnaJ 19; Short=AtDjB19; Short=AtJ19; AltName: Full=Endoplasmic reticulum dnaJ domain-containing protein 3B; Short=AtERdj3B; AltName: Full=Protein SCJ1 homolog ERDJ3B; Flags: Precursor;	SubName: Full=DnAJ-like protein {ECO:0000313|EMBL:EXB29133.1};	Molecular chaperone (DnaJ superfamily)	GO:0005783,endoplasmic reticulum; GO:0005788,endoplasmic reticulum lumen; GO:0005886,plasma membrane; GO:0051082,unfolded protein binding; GO:0052033,pathogen-associated molecular pattern dependent induction by symbiont of host innate immune response; GO:0006457,protein folding	PF00226.31:DnaJ domain
gene-LOC112091505	7.42	7.41	7.16	4.49	4.75	3.88	NW_010360916.1	631250	632814	-	LOC112091505	--	K08332 vacuolar protein 8 | (RefSeq) U-box domain-containing protein 4 (A)	--	Beta-catenin [Parasponia andersonii]	RecName: Full=U-box domain-containing protein 4; EC=2.3.2.27; AltName: Full=Plant U-box protein 4; AltName: Full=RING-type E3 ubiquitin transferase PUB4 {ECO:0000305};	SubName: Full=Uncharacterized protein {ECO:0000313|EMBL:KDP40542.1};	FOG: Armadillo/beta-catenin-like repeats	GO:0005634,nucleus; GO:0004842,ubiquitin-protein transferase activity	PF00514.23:Armadillo/beta-catenin-like repeat
gene-LOC112091507	0.56	0.22	0.22	0.24	0.44	0.42	NW_010360916.1	863535	864959	-	LOC112091507	--	--	--	--	--	--	--	--	--
gene-LOC112091512	13.61	12.94	13.63	7.01	7.14	7.93	NW_010360923.1	10764	12618	-	LOC112091512	--	--	--	tumor suppressing sub-chromosomal transferable candidate [Parasponia andersonii]	--	SubName: Full=Uncharacterized protein {ECO:0000313|EMBL:OAY37120.1};	--	--	PF15264.6:Tumour suppressing sub-chromosomal transferable candidate 4
gene-LOC112091513	37.83	50.68	35.83	38.48	42.06	38.26	NW_010360923.1	184396	187014	-	LOC112091513	--	--	--	hypothetical protein L484_008707 [Morus notabilis]	--	SubName: Full=Uncharacterized protein {ECO:0000313|EMBL:EXB62857.1};	--	--	--
gene-LOC112091514	7.91	15.53	7.67	13.01	15.31	11.57	NW_010360923.1	177338	178722	-	LOC112091514	--	--	--	--	--	--	--	--	--
gene-LOC112091515	0	0	0	0.18	0.23	0	NW_010360923.1	233306	234278	+	LOC112091515	--	--	--	hypothetical protein L484_027034 [Morus notabilis]	RecName: Full=Basic secretory protease {ECO:0000303|PubMed:22773449}; EC=3.4.24.- {ECO:0000269|PubMed:22773449}; AltName: Full=Boswellia basic secretory protease {ECO:0000303|PubMed:22773449}; Short=BBSP {ECO:0000303|PubMed:22773449}; Flags: Fragments;	SubName: Full=Uncharacterized protein {ECO:0000313|EMBL:EXB63690.1};	--	GO:0046872,metal ion binding; GO:0008237,metallopeptidase activity	PF04450.12:Peptidase of plants and bacteria
gene-LOC112091518	2.25	1.65	2.54	1.45	3.17	2.52	NW_010360989.1	689	4856	+	LOC112091518	--	K08675 ATP-dependent Lon protease [EC:3.4.21.53] | (RefSeq) lon protease homolog 1, mitochondrial-like (A)	--	Lon protease-like protein [Morus notabilis]	RecName: Full=Lon protease homolog, mitochondrial {ECO:0000255|HAMAP-Rule:MF_03120}; EC=3.4.21.53 {ECO:0000255|HAMAP-Rule:MF_03120};	RecName: Full=Lon protease homolog, mitochondrial {ECO:0000256|HAMAP-Rule:MF_03120}; EC=3.4.21.53 {ECO:0000256|HAMAP-Rule:MF_03120};	Mitochondrial ATP-dependent protease PIM1/LON	GO:0005759,mitochondrial matrix; GO:0005524,ATP binding; GO:0004176,ATP-dependent peptidase activity; GO:0003677,DNA binding; GO:0004252,serine-type endopeptidase activity; GO:0006515,protein quality control for misfolded or incompletely synthesized proteins	PF05362.13:Lon protease (S16) C-terminal proteolytic domain
gene-LOC112091519	0.05	0.02	0	0.26	0.54	0.45	NW_010360995.1	103237	106874	-	LOC112091519	--	K20606 mitogen-activated protein kinase kinase kinase ANP1 [EC:2.7.11.25] | (RefSeq) receptor-like serine/threonine-protein kinase SD1-7 isoform X1 (A)	ko04016: MAPK signaling pathway - plant	G-type lectin S-receptor-like serine/threonine-protein kinase [Morus notabilis]	RecName: Full=G-type lectin S-receptor-like serine/threonine-protein kinase At4g27290; EC=2.7.11.1; Flags: Precursor;	SubName: Full=G-type lectin S-receptor-like serine/threonine-protein kinase {ECO:0000313|EMBL:EXC10167.1};	--	GO:0005886,plasma membrane; GO:0005524,ATP binding; GO:0005516,calmodulin binding; GO:0030246,carbohydrate binding; GO:0004674,protein serine/threonine kinase activity; GO:0006468,protein phosphorylation; GO:0048544,recognition of pollen	PF07714.17:Protein tyrosine kinase
gene-LOC112091520	0.3	0.23	0.27	3.15	2	1.72	NW_010360995.1	163255	167274	+	LOC112091520	--	K20606 mitogen-activated protein kinase kinase kinase ANP1 [EC:2.7.11.25] | (RefSeq) receptor-like serine/threonine-protein kinase SD1-7 isoform X1 (A)	ko04016: MAPK signaling pathway - plant	S-receptor-like serine/threonine-protein kinase [Parasponia andersonii]	RecName: Full=G-type lectin S-receptor-like serine/threonine-protein kinase At4g27290; EC=2.7.11.1; Flags: Precursor;	SubName: Full=G-type lectin S-receptor-like serine/threonine-protein kinase {ECO:0000313|EMBL:EXC10167.1};	--	GO:0005886,plasma membrane; GO:0005524,ATP binding; GO:0005516,calmodulin binding; GO:0030246,carbohydrate binding; GO:0004674,protein serine/threonine kinase activity; GO:0006468,protein phosphorylation; GO:0048544,recognition of pollen	PF00069.25:Protein kinase domain
gene-LOC112091522	0.53	0	0	1.49	1.76	1	NW_010361002.1	144	962	-	LOC112091522	--	--	--	--	--	--	--	--	--
gene-LOC112091527	18.86	21.3	15.84	16.51	22.55	20.18	NW_010361010.1	104193	106685	-	LOC112091527	--	K22139 mitochondrial pyruvate carrier 2 | (RefSeq) mitochondrial pyruvate carrier 4-like (A)	--	PREDICTED: mitochondrial pyruvate carrier 4-like [Malus domestica]	RecName: Full=Mitochondrial pyruvate carrier 4 {ECO:0000305};	RecName: Full=Mitochondrial pyruvate carrier {ECO:0000256|RuleBase:RU363100};	Uncharacterized conserved protein	GO:0031305,integral component of mitochondrial inner membrane; GO:0005739,mitochondrion; GO:0050833,pyruvate transmembrane transporter activity; GO:0006850,mitochondrial pyruvate transmembrane transport	PF03650.13:Mitochondrial pyruvate carriers
gene-LOC112091529	2.95	2.26	2.83	2.57	2.6	2.54	NW_010361010.1	219115	233023	+	LOC112091529	--	K12818 ATP-dependent RNA helicase DHX8/PRP22 [EC:3.6.4.13] | (RefSeq) NB-ARC domain disease resistance protein, putative (A)	ko03040: Spliceosome	NB-ARC domain containing protein [Trema orientalis]	RecName: Full=Putative disease resistance RPP13-like protein 1;	SubName: Full=LRR and NB-ARC domains-containing disease resistance protein, putative {ECO:0000313|EMBL:EOY32677.1};	Apoptotic ATPase	GO:0005886,plasma membrane; GO:0043531,ADP binding; GO:0005524,ATP binding; GO:0009626,plant-type hypersensitive response; GO:0007165,signal transduction	PF18052.1:Rx N-terminal domain
gene-LOC112091530	4.32	5.66	3.67	4.98	4.5	4.53	NW_010361010.1	234199	239133	+	LOC112091530	--	K12818 ATP-dependent RNA helicase DHX8/PRP22 [EC:3.6.4.13] | (RefSeq) NB-ARC domain disease resistance protein, putative (A)	ko03040: Spliceosome	NB-ARC domain containing protein [Trema orientalis]	RecName: Full=Putative disease resistance RPP13-like protein 1;	SubName: Full=Uncharacterized protein {ECO:0000313|EMBL:EMJ07932.1};	Apoptotic ATPase	GO:0005886,plasma membrane; GO:0043531,ADP binding; GO:0005524,ATP binding; GO:0009626,plant-type hypersensitive response; GO:0007165,signal transduction	PF00931.22:NB-ARC domain
gene-LOC112091531	2.08	1.56	1.81	8.95	9.49	16.68	NW_010361013.1	41475	44203	-	LOC112091531	--	K21777 G2/mitotic-specific cyclin-B, other | (RefSeq) cyclin-B1-4 (A)	--	Cyclin [Trema orientalis]	RecName: Full=G2/mitotic-specific cyclin S13-6; AltName: Full=B-like cyclin;	SubName: Full=Uncharacterized protein {ECO:0000313|EMBL:EMJ13028.1};	Cyclin B and related kinase-activating proteins	GO:0005634,nucleus; GO:0007049,cell cycle; GO:0051301,cell division	PF00134.23:Cyclin, N-terminal domain
gene-LOC112091532	4.2	2.77	2.75	5.91	6.12	5.71	NW_010361013.1	38755	41414	+	LOC112091532	--	K03635 molybdopterin synthase catalytic subunit [EC:2.8.1.12] | (RefSeq) molybdopterin synthase catalytic subunit (A)	ko00790: Folate biosynthesis; ko04122: Sulfur relay system	Molybdopterin synthase catalytic subunit [Morus notabilis]	RecName: Full=Molybdopterin synthase catalytic subunit {ECO:0000255|HAMAP-Rule:MF_03052}; EC=2.8.1.12 {ECO:0000255|HAMAP-Rule:MF_03052}; AltName: Full=Molybdenum cofactor synthesis protein 2 large subunit {ECO:0000255|HAMAP-Rule:MF_03052}; AltName: Full=Molybdenum cofactor synthesis protein 2B {ECO:0000255|HAMAP-Rule:MF_03052}; Short=MOCS2B {ECO:0000255|HAMAP-Rule:MF_03052};	RecName: Full=Molybdopterin synthase catalytic subunit {ECO:0000256|HAMAP-Rule:MF_03052}; EC=2.8.1.12 {ECO:0000256|HAMAP-Rule:MF_03052}; AltName: Full=Molybdenum cofactor synthesis protein 2 large subunit {ECO:0000256|HAMAP-Rule:MF_03052}; AltName: Full=Molybdenum cofactor synthesis protein 2B {ECO:0000256|HAMAP-Rule:MF_03052}; Short=MOCS2B {ECO:0000256|HAMAP-Rule:MF_03052};	Molybdopterin converting factor subunit 2	GO:0005829,cytosol; GO:0019008,molybdopterin synthase complex; GO:0030366,molybdopterin synthase activity; GO:0006777,Mo-molybdopterin cofactor biosynthetic process; GO:0032324,molybdopterin cofactor biosynthetic process	PF02391.17:MoaE protein
gene-LOC112091533	3.76	3.02	3.37	6.27	5.75	8.02	NW_010361013.1	54527	56381	+	LOC112091533	--	--	--	BTB-kelch protein [Parasponia andersonii]	RecName: Full=F-box/kelch-repeat protein At5g26960;	SubName: Full=BnaA09g04010D protein {ECO:0000313|EMBL:CDY19748.1};	FOG: Kelch repeat	GO:0031463,Cul3-RING ubiquitin ligase complex; GO:0016567,protein ubiquitination	PF13415.6:Galactose oxidase, central domain
gene-LOC112091534	9.28	6.99	8.99	9.28	9.46	9.33	NW_010361013.1	59641	62997	+	LOC112091534	--	K13728 mitotic spindle assembly checkpoint protein MAD2B | (RefSeq) DNA polymerase zeta processivity subunit (A)	--	dna polymerase zeta processivity subunit [Quercus suber]	RecName: Full=DNA polymerase zeta processivity subunit; AltName: Full=Revertibility protein 7 homolog; Short=AtREV7; Short=REV7 homolog;	SubName: Full=Mitotic spindle checkpoint family protein {ECO:0000313|EMBL:ERP67038.1};	Mitotic spindle checkpoint protein	GO:0005634,nucleus; GO:0006974,cellular response to DNA damage stimulus; GO:0006281,DNA repair; GO:0010224,response to UV-B	PF02301.18:HORMA domain
gene-LOC112091536	0	0.07	0	0	0	0.07	NW_010361016.1	30016	33905	-	LOC112091536	--	--	--	hypothetical protein L484_005419 [Morus notabilis]	RecName: Full=Late embryogenesis abundant protein D-34; Short=LEA D-34;	SubName: Full=Uncharacterized protein {ECO:0000313|EMBL:EXB63456.1};	--	--	PF04927.12:Seed maturation protein
gene-LOC112091538	33.82	34.81	37.91	28.44	25.18	31.96	NW_010361016.1	2812	7564	+	LOC112091538	--	K09549 prefoldin subunit 2 | (RefSeq) probable prefoldin subunit 2 (A)	--	Prefoldin subunit [Trema orientalis]	RecName: Full=Probable prefoldin subunit 2;	SubName: Full=Putative prefoldin subunit 2 {ECO:0000313|EMBL:KYP55016.1};	Molecular chaperone Prefoldin, subunit 2	GO:0005737,cytoplasm; GO:0016272,prefoldin complex; GO:0044183,protein binding involved in protein folding; GO:0051082,unfolded protein binding; GO:0006457,protein folding	PF01920.20:Prefoldin subunit
gene-LOC112091539	0.6	0.71	1.32	2.26	1.54	2.03	NW_010361016.1	154351	155305	-	LOC112091539	--	--	--	FkbH domain containing protein [Trema orientalis]	--	SubName: Full=Uncharacterized protein {ECO:0000313|EMBL:ONI26309.1};	--	GO:0008080,N-acetyltransferase activity	PF13302.7:Acetyltransferase (GNAT) domain
gene-LOC112091540	0.28	0	0	0.15	0	0.52	NW_010361020.1	914900	915848	-	LOC112091540	--	--	--	--	--	--	--	--	--
gene-LOC112091541	17.62	15.33	17.5	18.78	16.38	17.29	NW_010357101.1	469615	474552	+	LOC112091541	--	--	--	Scramblase [Trema orientalis]	--	SubName: Full=altered inheritance rate of mitochondria protein 25 {ECO:0000313|RefSeq:XP_018828922.1, ECO:0000313|RefSeq:XP_018828924.1, ECO:0000313|RefSeq:XP_018828925.1};	Phospholipid scramblase	--	PF03803.15:Scramblase
gene-LOC112091542	51.79	49.86	48.29	43.81	37.66	37.06	NW_010357101.1	212115	214848	-	LOC112091542	--	K20793 N-alpha-acetyltransferase 50 [EC:2.3.1.258] | (RefSeq) hypothetical protein (A)	--	FkbH domain containing protein [Parasponia andersonii]	RecName: Full=Histone acetyltransferase MCC1; EC=2.3.1.48; AltName: Full=Protein MEIOTIC CONTROL OF CROSSOVERS 1;	SubName: Full=Uncharacterized protein {ECO:0000313|EMBL:EMJ19980.1};	Predicted N-acetyltransferase	GO:0004402,histone acetyltransferase activity; GO:0004596,peptide alpha-N-acetyltransferase activity; GO:0007059,chromosome segregation; GO:0043966,histone H3 acetylation; GO:0051321,meiotic cell cycle; GO:0017196,N-terminal peptidyl-methionine acetylation; GO:0006334,nucleosome assembly	PF00583.25:Acetyltransferase (GNAT) family
gene-LOC112091543	0	0.28	0	0.15	0.41	0	NW_010361020.1	938760	939708	+	LOC112091543	--	--	--	--	--	--	--	--	--
gene-LOC112091544	40.71	45.35	36.61	27.8	27.03	25.25	NW_010361020.1	1523210	1528174	-	LOC112091544	--	K01052 lysosomal acid lipase/cholesteryl ester hydrolase [EC:3.1.1.13] | (RefSeq) triacylglycerol lipase 1 isoform X1 (A)	ko00100: Steroid biosynthesis	Lipase [Trema orientalis]	RecName: Full=Triacylglycerol lipase 1; EC=3.1.1.3; Flags: Precursor;	SubName: Full=triacylglycerol lipase 1 {ECO:0000313|RefSeq:XP_018827707.1, ECO:0000313|RefSeq:XP_018827708.1, ECO:0000313|RefSeq:XP_018827709.1};	Triglyceride lipase-cholesterol esterase	GO:0005615,extracellular space; GO:0004806,triglyceride lipase activity; GO:0016042,lipid catabolic process	PF04083.16:Partial alpha/beta-hydrolase lipase region
gene-LOC112091546	0.21	0.21	0.27	0.07	0.07	0	NW_010361020.1	364684	365880	+	LOC112091546	--	K17710 pentatricopeptide repeat domain-containing protein 1 | (RefSeq) pentatricopeptide repeat-containing protein At3g22470, mitochondrial-like (A)	--	Pentatricopeptide repeat [Trema orientalis]	RecName: Full=Pentatricopeptide repeat-containing protein At1g62910;	SubName: Full=Pentatricopeptide repeat {ECO:0000313|EMBL:OVA05307.1};	FOG: PPR repeat	GO:0005739,mitochondrion; GO:0004519,endonuclease activity; GO:0003723,RNA binding; GO:0080156,mitochondrial mRNA modification; GO:0006397,mRNA processing	PF12854.7:PPR repeat
gene-LOC112091549	0.12	0.25	0.36	0.26	0.25	0.47	NW_010361020.1	507943	520695	+	LOC112091549	--	K12472 epidermal growth factor receptor substrate 15 | (RefSeq) GATA zinc finger domain-containing protein 14-like (A)	ko04144: Endocytosis	PREDICTED: BURP domain-containing protein 3-like [Ziziphus jujuba]	RecName: Full=BURP domain-containing protein 3; Short=OsBURP03; Flags: Precursor;	SubName: Full=Uncharacterized protein {ECO:0000313|EMBL:EMJ02031.1};	--	--	PF03181.15:BURP domain
gene-LOC112091551	1.61	0.79	1.49	1.26	0.68	0.86	NW_010361020.1	916837	918702	+	LOC112091551	--	K10523 speckle-type POZ protein | (RefSeq) MATH domain and coiled-coil domain-containing protein At3g58270-like (A)	--	hypothetical protein L484_026965 [Morus notabilis]	--	SubName: Full=Uncharacterized protein {ECO:0000313|EMBL:EXB63624.1};	--	--	--
gene-LOC112091552	1	1.06	1.32	0.96	0.61	0.72	NW_010361020.1	916135	916880	-	LOC112091552	--	--	--	hypothetical protein L484_026967 [Morus notabilis]	RecName: Full=Plastid division protein PDV2; AltName: Full=Protein PLASTID DIVISION2;	SubName: Full=Uncharacterized protein {ECO:0000313|EMBL:EXB63625.1};	--	GO:0031359,integral component of chloroplast outer membrane; GO:0009536,plastid	--
gene-LOC112091553	20.55	22.33	21.05	11.99	12.33	12.61	NW_010357101.1	539722	543538	-	LOC112091553	--	--	--	uncharacterized protein LOC110749663 [Prunus avium]	--	SubName: Full=Uncharacterized protein {ECO:0000313|EMBL:EEF42326.1};	--	GO:0016021,integral component of membrane	PF06749.12:Protein of unknown function (DUF1218)
gene-LOC112091554	1.11	0.43	0.71	0.45	0.37	0.64	NW_010361020.1	883742	884751	+	LOC112091554	--	K10523 speckle-type POZ protein | (RefSeq) MATH domain and coiled-coil domain-containing protein At3g58370-like (A)	--	hypothetical protein L484_026965 [Morus notabilis]	--	SubName: Full=Uncharacterized protein {ECO:0000313|EMBL:EXB63624.1};	--	--	PF15794.5:Coiled-coil domain-containing protein 106
gene-LOC112091555	0	0	0	0	0	0.08	NW_010361020.1	887799	889313	+	LOC112091555	--	K17604 zinc finger SWIM domain-containing protein 3 | (RefSeq) uncharacterized protein LOC108987889 (A)	--	uncharacterized protein LOC111366658 [Olea europaea var. sylvestris]	--	SubName: Full=Mutator-like transposase {ECO:0000313|EMBL:AAD25571.1};	--	GO:0003676,nucleic acid binding; GO:0008270,zinc ion binding	PF10551.9:MULE transposase domain
gene-LOC112091561	0.13	0.13	0.19	0.07	0	0.12	NW_010361020.1	1242310	1244551	-	LOC112091561	--	K19984 exocyst complex component 5 | (RefSeq) uncharacterized protein LOC113272286 (A)	--	hypothetical protein CDL15_Pgr005130 [Punica granatum]	RecName: Full=Zinc finger BED domain-containing protein RICESLEEPER 2; AltName: Full=Transposase-like protein RICESLEEPER 2;	SubName: Full=Uncharacterized protein {ECO:0000313|EMBL:EMJ14584.1};	Tam3-transposase (Ac family)	GO:0005634,nucleus; GO:0003700,DNA-binding transcription factor activity; GO:0046872,metal ion binding; GO:0046983,protein dimerization activity; GO:0000977,RNA polymerase II regulatory region sequence-specific DNA binding; GO:0009791,post-embryonic development; GO:0006357,regulation of transcription by RNA polymerase II; GO:0006351,transcription, DNA-templated	PF05699.14:hAT family C-terminal dimerisation region
gene-LOC112091564	0.21	0.35	0.18	0.3	0.16	0.13	NW_010361020.1	1510185	1519150	+	LOC112091564	--	K23279 gallate 1-beta-glucosyltransferase [EC:2.4.1.136] | (RefSeq) putative UDP-glucose glucosyltransferase (A)	--	Putative UDP-glucose glucosyltransferase [Morus notabilis]	RecName: Full=Putative UDP-glucose glucosyltransferase; Short=FaGT5 {ECO:0000312|EMBL:ABB92747.1}; EC=2.4.1.- {ECO:0000250|UniProtKB:Q66PF4}; AltName: Full=Glucosyltransferase 5;	RecName: Full=Glycosyltransferase {ECO:0000256|RuleBase:RU362057}; EC=2.4.1.- {ECO:0000256|RuleBase:RU362057};	UDP-glucuronosyl and UDP-glucosyl transferase	GO:0016758,transferase activity, transferring hexosyl groups; GO:0008152,metabolic process	PF00201.18:UDP-glucoronosyl and UDP-glucosyl transferase
gene-LOC112091565	0.36	0.59	0.57	0.87	0.94	0.78	NW_010361020.1	1613210	1614390	+	LOC112091565	--	K20283 golgin subfamily A member 4 | (RefSeq) early endosome antigen 1-like (A)	--	hypothetical protein L484_027041 [Morus notabilis]	--	RecName: Full=FRIGIDA-like protein {ECO:0000256|RuleBase:RU364012};	--	GO:0030154,cell differentiation; GO:0009908,flower development	PF07899.11:Frigida-like protein
gene-LOC112091566	0.16	0.47	1.67	0.33	0.47	0.45	NW_010361020.1	1406515	1407777	+	LOC112091566	--	--	--	--	--	--	--	--	--
gene-LOC112091567	1.3	0.81	1.45	9.93	11.43	6.84	--	--	--	--	--	--	--	--
gene-LOC112091568	372.74	312.31	360.3	357.83	357.95	342.04	NW_010357101.1	568968	571200	-	LOC112091568	--	K20093 DNA excision repair protein ERCC-6-like [EC:3.6.4.12] | (RefSeq) SNF2 super family (A)	--	PREDICTED: uncharacterized protein LOC107414941 [Ziziphus jujuba]	--	SubName: Full=uncharacterized protein LOC107950574 {ECO:0000313|RefSeq:XP_016740942.1};	--	GO:0016021,integral component of membrane; GO:0005506,iron ion binding	PF13180.6:PDZ domain
gene-LOC112091569	0.22	0.16	0.21	0.4	0.76	0.31	NW_010361020.1	1596423	1598138	-	LOC112091569	--	K05765 cofilin | (RefSeq) uncharacterized LOC105781290 (A)	--	Myc-type, basic helix-loop-helix (bHLH) domain containing protein [Trema orientalis]	RecName: Full=Transcription factor bHLH113; AltName: Full=Basic helix-loop-helix protein 113; Short=AtbHLH113; Short=bHLH 113; AltName: Full=Transcription factor EN 61; AltName: Full=bHLH transcription factor bHLH113;	SubName: Full=transcription factor bHLH113 {ECO:0000313|RefSeq:XP_018809402.1};	--	GO:0005634,nucleus; GO:0001046,core promoter sequence-specific DNA binding; GO:0003700,DNA-binding transcription factor activity; GO:0046983,protein dimerization activity; GO:0001228,DNA-binding transcription activator activity, RNA polymerase II-specific; GO:0006355,regulation of transcription, DNA-templated; GO:0006366,transcription by RNA polymerase II	--
gene-LOC112091570	13.66	13.76	15.56	9.98	9.35	11.09	NW_010361020.1	1607006	1607764	-	LOC112091570	--	--	--	LYR motif-containing protein [Trema orientalis]	RecName: Full=LYR motif-containing protein At3g19508;	SubName: Full=LYR motif-containing protein At3g19508 {ECO:0000313|RefSeq:XP_008456173.1};	--	--	PF05347.15:Complex 1 protein (LYR family)
gene-LOC112091575	1.68	3.32	9.28	5.73	2.92	4.35	NW_010361020.1	744171	744306	-	LOC112091575	--	--	--	--	--	--	--	--	--
gene-LOC112091577	5.08	4.55	3.64	2.14	1.69	1.34	NW_010361021.1	271400	279844	-	LOC112091577	--	K10615 E3 ubiquitin-protein ligase HERC4 [EC:2.3.2.26] | (RefSeq) E3 ubiquitin-protein ligase (A)	ko04120: Ubiquitin mediated proteolysis	Regulator of chromosome condensation 1/beta-lactamase-inhibitor protein II [Parasponia andersonii]	RecName: Full=Ultraviolet-B receptor UVR8; AltName: Full=Protein UV-B RESISTANCE 8; AltName: Full=RCC1 domain-containing protein UVR8;	SubName: Full=Uncharacterized protein {ECO:0000313|EMBL:EMJ23976.1};	FOG: RCC1 domain	GO:0000785,chromatin; GO:0005829,cytosol; GO:0005634,nucleus; GO:0003682,chromatin binding; GO:0005085,guanyl-nucleotide exchange factor activity; GO:0042802,identical protein binding; GO:0009881,photoreceptor activity; GO:0042803,protein homodimerization activity; GO:0009649,entrainment of circadian clock; GO:0018298,protein-chromophore linkage; GO:0009411,response to UV; GO:0010224,response to …	PF00415.18:Regulator of chromosome condensation (RCC1) repeat
gene-LOC112091578	0	0.1	0	0	0.1	0.05	NW_010357101.1	133511	135883	-	LOC112091578	--	K00121 S-(hydroxymethyl)glutathione dehydrogenase / alcohol dehydrogenase [EC:1.1.1.284 1.1.1.1] | (RefSeq) alcohol dehydrogenase-like 1 isoform X1 (A)	ko00010: Glycolysis / Gluconeogenesis; ko00071: Fatty acid degradation; ko00350: Tyrosine metabolism; ko01200: Carbon metabolism	Alcohol dehydrogenase superfamily, zinc-type [Trema orientalis]	RecName: Full=Alcohol dehydrogenase-like 1; EC=1.1.1.1 {ECO:0000250|UniProtKB:P06525};	SubName: Full=alcohol dehydrogenase-like 1 isoform X2 {ECO:0000313|RefSeq:XP_018836974.1};	Alcohol dehydrogenase, class III	GO:0005737,cytoplasm; GO:0004022,alcohol dehydrogenase (NAD) activity; GO:0008270,zinc ion binding	PF08240.12:Alcohol dehydrogenase GroES-like domain
gene-LOC112091579	30.2	33.96	33.7	31.37	30.7	38.02	NW_010361021.1	428047	431327	+	LOC112091579	--	K14573 nucleolar protein 4 | (RefSeq) hypothetical protein (A)	ko03008: Ribosome biogenesis in eukaryotes	PREDICTED: single-stranded DNA-binding protein WHY1, chloroplastic [Fragaria vesca subsp. vesca]	RecName: Full=Single-stranded DNA-binding protein WHY1, chloroplastic; AltName: Full=Protein PLASTID TRANSCRIPTIONALLY ACTIVE 1; AltName: Full=Protein WHIRLY 1; Short=AtWHY1; Flags: Precursor;	SubName: Full=WHY domain class transcription factor {ECO:0000313|EMBL:ADL36850.1};	--	GO:0009507,chloroplast; GO:0009295,nucleoid; GO:0009508,plastid chromosome; GO:0003677,DNA binding; GO:0003729,mRNA binding; GO:0003697,single-stranded DNA binding; GO:0042162,telomeric DNA binding; GO:0006952,defense response; GO:0006281,DNA repair; GO:0032211,negative regulation of telomere maintenance via telomerase; GO:0006355,regulation of transcription, DNA-templated; GO:0006351,transcripti…	PF08536.11:Whirly transcription factor
gene-LOC112091580	131.28	101.16	87.32	130.24	98.46	71.92	NW_010361021.1	226890	228039	+	LOC112091580	--	--	--	--	--	--	--	--	--
gene-LOC112091585	0	0	0	0	0.17	0	NW_010361023.1	5863	8263	+	LOC112091585	--	--	--	PREDICTED: 15 kDa selenoprotein-like isoform X1 [Pyrus x bretschneideri]	--	SubName: Full=Uncharacterized protein {ECO:0000313|EMBL:KJB61334.1};	Selenoprotein	GO:0016021,integral component of membrane	PF08806.11:Sep15/SelM redox domain
gene-LOC112091589	37.86	29.17	36.57	45.39	37.69	34.85	NW_010361025.1	179612	183040	-	LOC112091589	--	K18789 xylogalacturonan beta-1,3-xylosyltransferase [EC:2.4.2.41] | (RefSeq) probable glycosyltransferase At5g20260 (A)	--	T-complex protein 1 subunit beta [Morus notabilis]	RecName: Full=Probable glycosyltransferase At5g03795; EC=2.4.-.-;	SubName: Full=T-complex protein 1 subunit beta {ECO:0000313|EMBL:EXB64089.1};	Acetylglucosaminyltransferase EXT1/exostosin 1	GO:0000139,Golgi membrane; GO:0016021,integral component of membrane; GO:0016757,transferase activity, transferring glycosyl groups; GO:0071555,cell wall organization; GO:0006486,protein glycosylation	PF03016.15:Exostosin family
gene-LOC112091590	14.25	15.78	15.48	9.87	7.57	8.72	NW_010361025.1	29352	32683	+	LOC112091590	--	K02218 casein kinase 1 [EC:2.7.11.1] | (RefSeq) uncharacterized protein LOC8069780 (A)	--	PREDICTED: uncharacterized protein LOC107415737 isoform X1 [Ziziphus jujuba]	RecName: Full=Protein ALP1-like {ECO:0000305}; EC=3.1.-.-;	SubName: Full=Uncharacterized protein {ECO:0000313|EMBL:KDP24227.1};	Predicted transposase	GO:0005634,nucleus; GO:0046872,metal ion binding; GO:0004518,nuclease activity	PF13359.6:DDE superfamily endonuclease
gene-LOC112091591	0.31	0.34	0.71	0.5	0.26	0.25	NW_010361025.1	282670	285426	-	LOC112091591	--	--	--	putative zinc protease pqqL [Morus notabilis]	RecName: Full=Stromal processing peptidase, chloroplastic {ECO:0000305}; EC=3.4.24.- {ECO:0000250|UniProtKB:Q40983}; AltName: Full=Chloroplast processing enzyme {ECO:0000312|EMBL:AAC39482.1}; Flags: Precursor;	SubName: Full=Putative zinc protease pqqL {ECO:0000313|EMBL:EXB64100.1};	N-arginine dibasic convertase NRD1 and related Zn2+-dependent endopeptidases, insulinase superfamily	GO:0009507,chloroplast; GO:0009570,chloroplast stroma; GO:0005739,mitochondrion; GO:0046872,metal ion binding; GO:0004222,metalloendopeptidase activity; GO:0009793,embryo development ending in seed dormancy; GO:0016485,protein processing	PF00675.20:Insulinase (Peptidase family M16)
gene-LOC112091592	1.64	1.62	2.28	4.79	6.16	2.23	NW_010361031.1	47993	49003	+	LOC112091592	--	--	--	--	--	--	--	--	--
gene-LOC112091595	0.14	0.14	0.27	0	0	0	NW_010356635.1	141025	141597	+	LOC112091595	--	--	--	hypothetical protein L484_001316 [Morus notabilis]	--	SubName: Full=Uncharacterized protein {ECO:0000313|EMBL:EXC17474.1};	--	--	PF03004.14:Plant transposase (Ptta/En/Spm family)
gene-LOC112091596	0	0	0	0.04	0	0.1	NW_010361038.1	49462	51075	-	LOC112091596	--	K22395 cinnamyl-alcohol dehydrogenase [EC:1.1.1.195] | (RefSeq) flavin-dependent oxidoreductase FOX5-like (A)	ko00940: Phenylpropanoid biosynthesis	Xanthine dehydrogenase C subunit [Parasponia andersonii]	RecName: Full=Berberine bridge enzyme-like 13 {ECO:0000303|PubMed:26037923}; Short=AtBBE-like 13 {ECO:0000303|PubMed:26037923}; EC=1.1.1.194 {ECO:0000269|PubMed:26037923}; EC=1.1.1.195 {ECO:0000269|PubMed:26037923}; Flags: Precursor;	SubName: Full=Uncharacterized protein {ECO:0000313|EMBL:EEE83834.2};	--	GO:0005618,cell wall; GO:0005576,extracellular region; GO:0045551,cinnamyl-alcohol dehydrogenase activity; GO:0050268,coniferyl-alcohol dehydrogenase activity; GO:0050660,flavin adenine dinucleotide binding; GO:0052747,sinapyl alcohol dehydrogenase activity	PF01565.23:FAD binding domain
gene-LOC112091597	0	0	0	0.09	0	0.08	NW_010361038.1	65898	67009	-	LOC112091597	--	K03283 heat shock 70kDa protein 1/2/6/8 | (RefSeq) heat shock cognate 70 kDa protein 2-like (A)	ko03040: Spliceosome; ko04141: Protein processing in endoplasmic reticulum; ko04144: Endocytosis	Endopeptidase, NLPC/P60 domain containing protein [Parasponia andersonii]	--	SubName: Full=Uncharacterized protein {ECO:0000313|EMBL:PIA30097.1};	--	--	PF04970.13:Lecithin retinol acyltransferase
gene-LOC112091598	5.11	6.95	5.8	2.92	2.65	2.84	NW_010361038.1	73377	75497	-	LOC112091598	--	K08486 syntaxin 1B/2/3 | (RefSeq) uncharacterized protein LOC113306450 (A)	ko04130: SNARE interactions in vesicular transport	Agenet domain containing protein [Trema orientalis]	RecName: Full=DUF724 domain-containing protein 6 {ECO:0000305}; Short=AtDUF6 {ECO:0000303|PubMed:19795213};	SubName: Full=Uncharacterized protein {ECO:0000313|EMBL:EMJ21726.1};	--	GO:0005634,nucleus; GO:0040008,regulation of growth	PF05641.12:Agenet domain
gene-LOC112091599	200.5	195.79	268.52	377.2	325.9	423.27	NW_010361038.1	70469	72705	+	LOC112091599	--	K02873 large subunit ribosomal protein L13e | (RefSeq) 60S ribosomal protein L13-1-like (A)	ko03010: Ribosome	Ribosomal protein [Trema orientalis]	RecName: Full=60S ribosomal protein L13-1; AltName: Full=Protein BBC1 homolog;	RecName: Full=60S ribosomal protein L13 {ECO:0000256|RuleBase:RU000572};	60S Ribosomal protein L13	GO:0005618,cell wall; GO:0005829,cytosol; GO:0022625,cytosolic large ribosomal subunit; GO:0022626,cytosolic ribosome; GO:0016020,membrane; GO:0005730,nucleolus; GO:0005886,plasma membrane; GO:0009506,plasmodesma; GO:0042788,polysomal ribosome; GO:0005774,vacuolar membrane; GO:0003729,mRNA binding; GO:0003735,structural constituent of ribosome; GO:0009735,response to cytokinin; GO:0006412,transla…	PF01294.18:Ribosomal protein L13e
gene-LOC112091600	0	0	0	0	0.07	0	--	--	--	--	--	--	--	--
gene-LOC112091601	4.86	4.72	5.05	3.06	1.61	1.67	NW_010361039.1	43869	46814	+	LOC112091601	--	--	--	--	--	--	--	--	--
gene-LOC112091602	4.69	6.02	6.75	2.46	2.32	4.84	NW_010361039.1	45774	45895	+	LOC112091602	--	--	--	--	--	--	--	--	--
gene-LOC112091604	1.35	0	3.23	2.12	0	0	NW_010361039.1	46072	46156	+	LOC112091604	--	--	--	--	--	--	--	--	--
gene-LOC112091605	0	3.14	3.05	0	0	0	NW_010361039.1	46414	46485	+	LOC112091605	--	--	--	--	--	--	--	--	--
gene-LOC112091607	0	0	0	1.15	0	0	NW_010361039.1	45530	45633	+	LOC112091607	--	--	--	--	--	--	--	--	--
gene-LOC112091609	8.47	16.04	10.84	5.18	4.2	6.63	NW_010361039.1	47417	47497	+	LOC112091609	--	--	--	--	--	--	--	--	--
gene-LOC112091610	11.16	4.59	10.26	3.41	2.77	1.31	NW_010361039.1	44157	44279	+	LOC112091610	--	--	--	--	--	--	--	--	--
gene-LOC112091611	8.44	10.19	13.04	6.88	2.79	3.52	NW_010361039.1	44751	44872	+	LOC112091611	--	--	--	--	--	--	--	--	--
gene-LOC112091612	3.28	1.85	1.35	1.97	0.46	1.32	NW_010361039.1	44455	44576	+	LOC112091612	--	--	--	--	--	--	--	--	--
gene-LOC112091615	11.92	17.11	8.38	8.52	9.79	7.28	NW_010361046.1	469311	479635	+	LOC112091615	--	K01051 pectinesterase [EC:3.1.1.11] | (RefSeq) uncharacterized protein LOC110634634 (A)	ko00040: Pentose and glucuronate interconversions	Pectinesterase inhibitor domain containing protein [Trema orientalis]	RecName: Full=Pectinesterase 1; Short=PE 1; EC=3.1.1.11; AltName: Full=Pectin methylesterase 1; Short=AtPME1; Flags: Precursor;	SubName: Full=Pectinesterase 1 {ECO:0000313|EMBL:EXC57187.1};	--	GO:0005618,cell wall; GO:0005768,endosome; GO:0005576,extracellular region; GO:0005794,Golgi apparatus; GO:0000139,Golgi membrane; GO:0016020,membrane; GO:0005886,plasma membrane; GO:0009506,plasmodesma; GO:0005802,trans-Golgi network; GO:0005774,vacuolar membrane; GO:0045330,aspartyl esterase activity; GO:0030599,pectinesterase activity; GO:0046910,pectinesterase inhibitor activity; GO:0042545,c…	PF04043.15:Plant invertase/pectin methylesterase inhibitor
gene-LOC112091616	0.14	0.55	0	0.15	0.14	0	NW_010361046.1	141185	142066	-	LOC112091616	--	--	--	--	--	--	--	--	--
gene-LOC112091617	25.98	24.42	30.7	23.59	26.62	29.39	NW_010361046.1	139	2340	-	LOC112091617	--	--	--	CRAL/TRIO, N-terminal domain containing protein [Parasponia andersonii]	RecName: Full=Phosphatidylinositol/phosphatidylcholine transfer protein SFH9; AltName: Full=Protein SEC FOURTEEN HOMOLOGS 9; Short=AtSFH9;	SubName: Full=Uncharacterized protein {ECO:0000313|EMBL:EMJ13913.1};	Phosphatidylinositol transfer protein SEC14 and related proteins	GO:0000139,Golgi membrane; GO:0005886,plasma membrane; GO:0015031,protein transport	PF03765.15:CRAL/TRIO, N-terminal domain
gene-LOC112091618	4.35	3.67	7.23	7.39	7.04	8.98	NW_010361046.1	291775	295021	-	LOC112091618	--	--	--	hypothetical protein L484_017966 [Morus notabilis]	RecName: Full=Uncharacterized protein At3g52155, chloroplastic {ECO:0000305}; EC=3.1.3.-; Flags: Precursor;	SubName: Full=Uncharacterized protein {ECO:0000313|EMBL:EXB64634.1};	FOG: RRM domain	GO:0009507,chloroplast; GO:0005829,cytosol; GO:0016791,phosphatase activity	PF00300.22:Histidine phosphatase superfamily (branch 1)
gene-LOC112091619	43.09	49.27	39.1	35.94	31.52	31.95	NW_010361046.1	106168	112183	+	LOC112091619	--	K06268 serine/threonine-protein phosphatase 2B regulatory subunit | (RefSeq) calcineurin B-like protein 3 (A)	--	PREDICTED: calcineurin B-like protein 3 isoform X1 [Theobroma cacao]	RecName: Full=Calcineurin B-like protein 3;	SubName: Full=Calcineurin B-like protein 2 isoform 1 {ECO:0000313|EMBL:EOY29033.1};	Ca2+/calmodulin-dependent protein phosphatase (calcineurin subunit B), EF-Hand superfamily protein	GO:0005509,calcium ion binding	PF00036.32:EF hand
gene-LOC112091632	0	0	0.23	0	0	0	NW_010361068.1	454477	455248	+	LOC112091632	--	K01410 mitochondrial intermediate peptidase [EC:3.4.24.59] | (RefSeq) probable mitochondrial intermediate peptidase, mitochondrial (A)	--	hypothetical protein TorRG33x02_302880 [Trema orientalis]	RecName: Full=F-box protein SKIP23; AltName: Full=SKP1-interacting partner 23;	SubName: Full=Uncharacterized protein {ECO:0000313|EMBL:EXC15950.1};	--	GO:0005694,chromosome; GO:0005737,cytoplasm; GO:0005634,nucleus; GO:0043140,ATP-dependent 3'-5' DNA helicase activity; GO:0003677,DNA binding; GO:0009378,four-way junction helicase activity; GO:0006284,base-excision repair; GO:0032508,DNA duplex unwinding; GO:0006260,DNA replication; GO:0000724,double-strand break repair via homologous recombination; GO:0016567,protein ubiquitination	PF03478.18:Protein of unknown function (DUF295)
gene-LOC112091635	177.07	177.36	192.93	197.15	178.38	212.06	--	--	--	--	--	--	--	--
gene-LOC112091636	0	0	0.18	0	0	0	NW_010357109.1	70316	73454	+	LOC112091636	--	K23288 syndetin | (RefSeq) uncharacterized LOC105761952 (A)	--	PREDICTED: uncharacterized protein LOC104879574 isoform X2 [Vitis vinifera]	--	SubName: Full=Putative ovule protein {ECO:0000313|EMBL:JAP23747.1}; Flags: Fragment;	--	--	PF14223.6:gag-polypeptide of LTR copia-type
gene-LOC112091637	21.64	24.01	26.78	31.22	29.97	29.94	NW_010361068.1	770918	779150	+	LOC112091637	--	K02717 photosystem II oxygen-evolving enhancer protein 2 | (RefSeq) psbP-like protein 1, chloroplastic (A)	ko00195: Photosynthesis	PsbP family [Trema orientalis]	RecName: Full=Photosynthetic NDH subunit of lumenal location 1, chloroplastic {ECO:0000303|PubMed:21785130}; AltName: Full=PsbP-like protein 2; Flags: Precursor;	SubName: Full=Uncharacterized protein {ECO:0000313|EMBL:EMJ20694.1}; Flags: Fragment;	--	GO:0009507,chloroplast; GO:0009535,chloroplast thylakoid membrane; GO:0019898,extrinsic component of membrane; GO:0009654,photosystem II oxygen evolving complex; GO:0009579,thylakoid; GO:0005509,calcium ion binding; GO:0015979,photosynthesis	PF01789.16:PsbP
gene-LOC112091638	4.29	3.84	4.08	4.41	3.58	3.69	NW_010361068.1	513740	532573	+	LOC112091638	--	--	--	hypothetical protein CDL15_Pgr025931 [Punica granatum]	--	SubName: Full=Uncharacterized protein {ECO:0000313|EMBL:OWM70081.1};	--	GO:0016021,integral component of membrane	--
gene-LOC112091639	2.54	2.06	3.15	3.49	2.38	3.17	NW_010361068.1	726450	729324	-	LOC112091639	--	K02218 casein kinase 1 [EC:2.7.11.1] | (RefSeq) uncharacterized protein LOC8069780 (A)	--	PREDICTED: putative nuclease HARBI1 [Juglans regia]	RecName: Full=Protein ALP1-like {ECO:0000305}; EC=3.1.-.-;	SubName: Full=putative nuclease HARBI1 {ECO:0000313|RefSeq:XP_018836537.1};	Predicted transposase	GO:0005634,nucleus; GO:0046872,metal ion binding; GO:0004518,nuclease activity	PF13359.6:DDE superfamily endonuclease
gene-LOC112091640	0.04	0.04	0	0.08	0.07	0.18	NW_010361068.1	814387	816026	-	LOC112091640	--	K01593 aromatic-L-amino-acid/L-tryptophan decarboxylase [EC:4.1.1.28 4.1.1.105] | (RefSeq) tyrosine/DOPA decarboxylase (A)	ko00350: Tyrosine metabolism; ko00360: Phenylalanine metabolism; ko00380: Tryptophan metabolism; ko00901: Indole alkaloid biosynthesis; ko00950: Isoquinoline alkaloid biosynthesis; ko00965: Betalain biosynthesis	hypothetical protein L484_025408 [Morus notabilis]	--	SubName: Full=Uncharacterized protein {ECO:0000313|EMBL:EXB65328.1};	--	--	PF05056.12:Protein of unknown function (DUF674)
gene-LOC112091645	67.35	89.99	48.05	48.73	30.79	22.8	NW_010361080.1	341359	341974	-	LOC112091645	--	--	--	--	--	--	--	--	--
gene-LOC112091646	0	0	0	0.04	0.04	0	NW_010361080.1	250816	252300	-	LOC112091646	--	K17604 zinc finger SWIM domain-containing protein 3 | (RefSeq) uncharacterized protein LOC108987889 (A)	--	uncharacterized protein LOC111377032 [Olea europaea var. sylvestris]	RecName: Full=Protein FAR1-RELATED SEQUENCE 3;	SubName: Full=Mutator-like transposase {ECO:0000313|EMBL:AAD25575.1};	--	GO:0005634,nucleus; GO:0009506,plasmodesma; GO:0008270,zinc ion binding; GO:0006355,regulation of transcription, DNA-templated	PF10551.9:MULE transposase domain
gene-LOC112091647	0	0.2	0.04	0.04	0.12	0	--	--	--	--	--	--	--	--
gene-LOC112091652	27.01	28.9	29.91	51.83	47.64	49.87	NW_010361080.1	854125	858021	-	LOC112091652	--	K03327 multidrug resistance protein, MATE family | (RefSeq) hypothetical protein (A)	--	Multi antimicrobial extrusion protein [Trema orientalis]	RecName: Full=Protein DETOXIFICATION 12 {ECO:0000303|PubMed:11739388}; Short=AtDTX12 {ECO:0000303|PubMed:11739388}; AltName: Full=Multidrug and toxic compound extrusion protein 12 {ECO:0000305}; Short=MATE protein 12 {ECO:0000305};	RecName: Full=Protein DETOXIFICATION {ECO:0000256|RuleBase:RU004914}; AltName: Full=Multidrug and toxic compound extrusion protein {ECO:0000256|RuleBase:RU004914};	Uncharacterized membrane protein, predicted efflux pump	GO:0009507,chloroplast; GO:0016021,integral component of membrane; GO:0015297,antiporter activity; GO:0015238,drug transmembrane transporter activity; GO:0006855,drug transmembrane transport	PF01554.18:MatE
gene-LOC112091653	0.12	0.12	0.23	0.19	0.24	0.28	NW_010361080.1	773729	776977	-	LOC112091653	--	K03327 multidrug resistance protein, MATE family | (RefSeq) protein DETOXIFICATION 14-like (A)	--	Multi antimicrobial extrusion protein [Parasponia andersonii]	RecName: Full=Protein DETOXIFICATION 14 {ECO:0000303|PubMed:11739388}; Short=AtDTX14 {ECO:0000303|PubMed:11739388}; AltName: Full=Multidrug and toxic compound extrusion protein 14 {ECO:0000305}; Short=MATE protein 14 {ECO:0000305};	RecName: Full=Protein DETOXIFICATION {ECO:0000256|RuleBase:RU004914}; AltName: Full=Multidrug and toxic compound extrusion protein {ECO:0000256|RuleBase:RU004914};	Uncharacterized membrane protein, predicted efflux pump	GO:0016021,integral component of membrane; GO:0005774,vacuolar membrane; GO:0015297,antiporter activity; GO:0015238,drug transmembrane transporter activity; GO:0046618,drug export; GO:0006855,drug transmembrane transport	PF01554.18:MatE
gene-LOC112091654	0	0.11	0	0.12	0	0	NW_010361080.1	426193	427177	+	LOC112091654	--	--	--	hypothetical protein L484_025833 [Morus notabilis]	RecName: Full=Protein MIZU-KUSSEI 1;	SubName: Full=Uncharacterized protein {ECO:0000313|EMBL:EXB65567.1};	--	GO:0032541,cortical endoplasmic reticulum; GO:0005737,cytoplasm; GO:0005783,endoplasmic reticulum; GO:0005789,endoplasmic reticulum membrane; GO:0016020,membrane; GO:0009658,chloroplast organization; GO:0010274,hydrotropism	PF04759.13:Protein of unknown function, DUF617
gene-LOC112091655	2.88	2.09	3.09	2.58	1.43	1.83	NW_010361080.1	73785	75176	-	LOC112091655	--	K20792 N-alpha-acetyltransferase 15/16, NatA auxiliary subunit | (RefSeq) N-alpha-acetyltransferase 16, NatA auxiliary subunit-like (A)	--	Serine/threonine protein kinase [Parasponia andersonii]	RecName: Full=Probable receptor-like serine/threonine-protein kinase At4g34500; EC=2.7.11.1;	SubName: Full=probable receptor-like serine/threonine-protein kinase At4g34500 {ECO:0000313|RefSeq:XP_014501358.1};	Serine/threonine protein kinase	GO:0016021,integral component of membrane; GO:0005886,plasma membrane; GO:0005524,ATP binding; GO:0004675,transmembrane receptor protein serine/threonine kinase activity; GO:0007166,cell surface receptor signaling pathway; GO:0006468,protein phosphorylation	PF00069.25:Protein kinase domain
gene-LOC112091656	0.47	0	0.27	1.28	1.48	1.32	NW_010361080.1	165298	168895	+	LOC112091656	--	--	--	--	--	--	--	--	--
gene-LOC112091657	0.51	0.71	0.49	0.21	0.25	0.34	NW_010361080.1	1200089	1202462	-	LOC112091657	--	--	--	--	--	--	--	--	--
gene-LOC112091658	6.44	9.31	10.7	9.72	6.54	9.3	NW_010361080.1	485349	486070	+	LOC112091658	--	K11808 phosphoribosylaminoimidazole carboxylase [EC:4.1.1.21] | (RefSeq) phosphoribosylaminoimidazole carboxylase, chloroplastic (A)	ko00230: Purine metabolism	Phosphoribosylaminoimidazole carboxylase [Morus notabilis]	RecName: Full=Phosphoribosylaminoimidazole carboxylase, chloroplastic; EC=4.1.1.21; AltName: Full=AIR carboxylase; Short=AIRC; Flags: Precursor; Fragment;	SubName: Full=Phosphoribosylaminoimidazole carboxylase {ECO:0000313|EMBL:EXC16755.1};	Phosphoribosylamidoimidazole-succinocarboxamide synthase	GO:0009507,chloroplast; GO:0005524,ATP binding; GO:0046872,metal ion binding; GO:0004638,phosphoribosylaminoimidazole carboxylase activity; GO:0006189,'de novo' IMP biosynthetic process	PF00731.20:AIR carboxylase
gene-LOC112091668	0.1	0	0	0	0.05	0	NW_010361110.1	29160	30626	+	LOC112091668	--	K02218 casein kinase 1 [EC:2.7.11.1] | (RefSeq) uncharacterized protein LOC8069780 (A)	--	PREDICTED: uncharacterized protein LOC104427902 [Eucalyptus grandis]	--	SubName: Full=Uncharacterized protein {ECO:0000313|EMBL:PKA65727.1};	Predicted transposase	--	PF13359.6:DDE superfamily endonuclease
gene-LOC112091671	2.4	3.32	0	2.02	0	0	NW_010361110.1	57605	57723	+	LOC112091671	--	--	--	--	--	--	--	--	--
gene-LOC112091675	0	0	0.11	0	0	0	NW_010361121.1	111913	112401	-	LOC112091675	--	K17604 zinc finger SWIM domain-containing protein 3 | (RefSeq) uncharacterized protein LOC108461101 (A)	--	Putative tRNA pseudouridine synthase [Morus notabilis]	--	SubName: Full=Putative tRNA pseudouridine synthase {ECO:0000313|EMBL:EXC11333.1};	--	GO:0009982,pseudouridine synthase activity; GO:0003723,RNA binding; GO:0008270,zinc ion binding; GO:0001522,pseudouridine synthesis	PF04434.17:SWIM zinc finger
gene-LOC112091679	17.84	19.42	23.78	26.61	23.36	27.25	NW_010361124.1	55094	59975	+	LOC112091679	--	K00222 Delta14-sterol reductase [EC:1.3.1.70] | (RefSeq) delta(14)-sterol reductase isoform X1 (A)	ko00100: Steroid biosynthesis	PREDICTED: delta(14)-sterol reductase isoform X1 [Ziziphus jujuba]	RecName: Full=Delta(14)-sterol reductase; EC=1.3.1.70; AltName: Full=C-14 sterol reductase; AltName: Full=Protein FACKEL; AltName: Full=Sterol C14-reductase;	SubName: Full=Putative sterol C-14 reductase {ECO:0000313|EMBL:AHX39180.1};	Sterol reductase/lamin B receptor	GO:0030176,integral component of endoplasmic reticulum membrane; GO:0050613,delta14-sterol reductase activity; GO:0050661,NADP binding; GO:0016126,sterol biosynthetic process	PF01222.17:Ergosterol biosynthesis ERG4/ERG24 family
gene-LOC112091680	56.62	49.72	83.87	101.5	113.64	107.68	NW_010361124.1	218	2876	-	LOC112091680	--	K11187 peroxiredoxin 5, atypical 2-Cys peroxiredoxin [EC:1.11.1.15] | (RefSeq) thioredoxin-like protein (A)	ko04146: Peroxisome	type II peroxiredoxin [Medicago truncatula]	RecName: Full=Peroxiredoxin-2E, chloroplastic; EC=1.11.1.15; AltName: Full=Peroxiredoxin IIE; AltName: Full=Thioredoxin peroxidase 2E; Flags: Precursor;	SubName: Full=Type II peroxiredoxin {ECO:0000313|EMBL:KEH24117.1};	Alkyl hydroperoxide reductase/peroxiredoxin	GO:0009507,chloroplast; GO:0009941,chloroplast envelope; GO:0009570,chloroplast stroma; GO:0009505,plant-type cell wall; GO:0009536,plastid; GO:0009579,thylakoid; GO:0004601,peroxidase activity; GO:0051920,peroxiredoxin activity; GO:0045454,cell redox homeostasis; GO:0042742,defense response to bacterium	PF08534.10:Redoxin
gene-LOC112091685	0	0	0	0.07	0	0	NW_010361129.1	112564	113401	-	LOC112091685	--	--	--	hypothetical protein TorRG33x02_122740 [Trema orientalis]	--	SubName: Full=Uncharacterized protein {ECO:0000313|EMBL:BAT88615.1};	--	--	--
gene-LOC112091686	0.08	0.23	0.15	1.4	1.71	2.28	NW_010361129.1	102356	103084	-	LOC112091686	--	--	--	hypothetical protein TorRG33x02_122740 [Trema orientalis]	--	SubName: Full=Uncharacterized protein {ECO:0000313|EMBL:BAT88615.1};	--	--	--
gene-LOC112091688	12.57	10.16	11.59	7.74	10.69	11.16	NW_010361166.1	655	1606	+	LOC112091688	--	--	--	von Willebrand factor, type A [Parasponia andersonii]	--	SubName: Full=VWA_3 domain-containing protein {ECO:0000313|EMBL:GAV64775.1};	--	--	--
gene-LOC112091689	0.3	0.06	0.4	0.16	0.21	0.28	NW_010361192.1	212474	215352	+	LOC112091689	--	--	--	--	--	--	--	--	--
gene-LOC112091699	1.13	5.14	1.9	10.55	0.45	1.17	NW_010361195.1	122409	124779	-	LOC112091699	--	K15108 solute carrier family 25 (mitochondrial thiamine pyrophosphate transporter), member 19 | (RefSeq) mitochondrial thiamine diphosphate carrier 2-like (A)	--	Mitochondrial thiamine pyrophosphate carrier [Morus notabilis]	RecName: Full=Mitochondrial thiamine diphosphate carrier 2 {ECO:0000305};	SubName: Full=Mitochondrial thiamine pyrophosphate carrier {ECO:0000313|EMBL:EXB74801.1};	Mitochondrial solute carrier protein	GO:0031305,integral component of mitochondrial inner membrane; GO:0005739,mitochondrion; GO:0090422,thiamine pyrophosphate transmembrane transporter activity; GO:0015234,thiamine transmembrane transporter activity; GO:0006839,mitochondrial transport; GO:0030974,thiamine pyrophosphate transmembrane transport	PF00153.27:Mitochondrial carrier protein
gene-LOC112091708	0	0	0.03	0	0	0	NW_010361196.1	306928	309424	-	LOC112091708	--	K01303 acylaminoacyl-peptidase [EC:3.4.19.1] | (RefSeq) uncharacterized LOC101311565 (A)	--	uncharacterized protein LOC111375689 [Olea europaea var. sylvestris]	--	SubName: Full=Uncharacterized protein {ECO:0000313|EMBL:CAN64500.1};	FOG: Transposon-encoded proteins with TYA, reverse transcriptase, integrase domains in various combinations	--	PF03732.17:Retrotransposon gag protein
gene-LOC112091717	0.3	0.51	0.25	1.45	1.67	1.95	NW_010357121.1	672122	674776	+	LOC112091717	--	K11838 ubiquitin carboxyl-terminal hydrolase 7 [EC:3.4.19.12] | (RefSeq) ubiquitin carboxyl-terminal hydrolase 12-like (A)	--	E3 ubiquitin-protein ligase SIN-like [Trema orientalis]	RecName: Full=Ubiquitin carboxyl-terminal hydrolase 12; EC=3.4.19.12; AltName: Full=Deubiquitinating enzyme 12; Short=AtUBP12; AltName: Full=Ubiquitin thioesterase 12; AltName: Full=Ubiquitin-specific-processing protease 12;	SubName: Full=Ubiquitin carboxyl-terminal hydrolase 12 {ECO:0000313|EMBL:EXB29483.1};	Speckle-type POZ protein SPOP and related proteins with TRAF, MATH and BTB/POZ domains	GO:0005737,cytoplasm; GO:0005829,cytosol; GO:0005634,nucleus; GO:0004843,thiol-dependent ubiquitin-specific protease activity; GO:0009867,jasmonic acid mediated signaling pathway; GO:0016579,protein deubiquitination; GO:0006511,ubiquitin-dependent protein catabolic process	PF00917.26:MATH domain
gene-LOC112091722	0	0.12	0.19	0.04	0.47	0.71	NW_010357121.1	734802	737644	+	LOC112091722	--	K11838 ubiquitin carboxyl-terminal hydrolase 7 [EC:3.4.19.12] | (RefSeq) ubiquitin carboxyl-terminal hydrolase 13-like (A)	--	E3 ubiquitin-protein ligase SIN-like [Trema orientalis]	RecName: Full=Ubiquitin carboxyl-terminal hydrolase 12; EC=3.4.19.12; AltName: Full=Deubiquitinating enzyme 12; Short=AtUBP12; AltName: Full=Ubiquitin thioesterase 12; AltName: Full=Ubiquitin-specific-processing protease 12;	SubName: Full=Ubiquitin carboxyl-terminal hydrolase 12 {ECO:0000313|EMBL:EXB29483.1};	Speckle-type POZ protein SPOP and related proteins with TRAF, MATH and BTB/POZ domains	GO:0005737,cytoplasm; GO:0005829,cytosol; GO:0005634,nucleus; GO:0004843,thiol-dependent ubiquitin-specific protease activity; GO:0009867,jasmonic acid mediated signaling pathway; GO:0016579,protein deubiquitination; GO:0006511,ubiquitin-dependent protein catabolic process	PF00917.26:MATH domain
gene-LOC112091729	0	0	0.51	0	0.53	0	NW_010361196.1	954761	954867	-	LOC112091729	--	--	--	--	--	--	--	--	--
gene-LOC112091737	0	0	0	0	0.53	0	NW_010361197.1	19791	19897	+	LOC112091737	--	--	--	--	--	--	--	--	--
gene-LOC112091739	0	0	0.05	0	0	0	NW_010361200.1	7196	15136	-	LOC112091739	--	K10406 kinesin family member C2/C3 | (RefSeq) LOW QUALITY PROTEIN: disease resistance protein RPS6-like (A)	--	TIR-NBS-LRR-like protein [Trema orientalis]	RecName: Full=TMV resistance protein N;	SubName: Full=TMV resistance protein N {ECO:0000313|EMBL:EXC27504.1};	--	GO:0005737,cytoplasm; GO:0043531,ADP binding; GO:0005524,ATP binding; GO:0009626,plant-type hypersensitive response; GO:0007165,signal transduction	PF01582.20:TIR domain
gene-LOC112091742	0.85	1.29	1.51	0.62	1.82	1.48	NW_010361209.1	390734	394889	+	LOC112091742	--	--	--	--	--	--	--	--	--
gene-LOC112091743	0	0.08	0.2	0.22	0.16	0.31	--	--	--	--	--	--	--	--
gene-LOC112091744	0	0	0.11	0.04	0.11	0.14	NW_010361209.1	384794	386491	-	LOC112091744	--	K02218 casein kinase 1 [EC:2.7.11.1] | (RefSeq) uncharacterized protein LOC8069780 (A)	--	PREDICTED: uncharacterized protein LOC103958625 [Pyrus x bretschneideri]	RecName: Full=Protein ALP1-like {ECO:0000305}; EC=3.1.-.-;	SubName: Full=Ubiquitin and WLM domain-containing protein {ECO:0000313|EMBL:EXB78685.1};	Predicted transposase	GO:0005634,nucleus; GO:0046872,metal ion binding; GO:0004518,nuclease activity	PF13359.6:DDE superfamily endonuclease
gene-LOC112091745	41.01	35.93	42.95	40.08	30.01	34.89	NW_010361209.1	248914	259726	+	LOC112091745	--	K11418 histone deacetylase 11 [EC:3.5.1.98] | (RefSeq) histone deacetylase 2 isoform X1 (A)	--	histone deacetylase 2 isoform X1 [Prunus avium]	RecName: Full=Histone deacetylase 2; EC=3.5.1.98;	RecName: Full=Histone deacetylase {ECO:0000256|SAAS:SAAS00894283}; EC=3.5.1.98 {ECO:0000256|SAAS:SAAS00894283};	Predicted histone deacetylase	GO:0005634,nucleus; GO:0032041,NAD-dependent histone deacetylase activity (H3-K14 specific); GO:0006355,regulation of transcription, DNA-templated; GO:0006351,transcription, DNA-templated	PF00850.19:Histone deacetylase domain
gene-LOC112091746	0.32	1.9	1.41	1.21	2.86	1.99	NW_010361209.1	440920	442682	-	LOC112091746	--	K14291 phosphorylated adapter RNA export protein | (RefSeq) uncharacterized protein LOC109014535 (A)	ko03013: RNA transport	hypothetical protein L484_021935 [Morus notabilis]	--	SubName: Full=Uncharacterized protein {ECO:0000313|EMBL:EXC25063.1};	Mediator of U snRNA nuclear export PHAX	--	PF10258.9:PHAX RNA-binding domain
gene-LOC112091747	0	0	0.03	0	0	0	NW_010361218.1	26	3783	-	LOC112091747	--	K01303 acylaminoacyl-peptidase [EC:3.4.19.1] | (RefSeq) uncharacterized LOC101311565 (A)	--	PREDICTED: uncharacterized protein LOC107177920 [Citrus sinensis]	--	SubName: Full=uncharacterized protein LOC104586489 {ECO:0000313|RefSeq:XP_010242052.1};	FOG: Transposon-encoded proteins with TYA, reverse transcriptase, integrase domains in various combinations	--	PF03732.17:Retrotransposon gag protein
gene-LOC112091749	71.16	79.52	67.39	25.67	22.27	23.91	NW_010361226.1	130444	135794	-	LOC112091749	--	K00968 choline-phosphate cytidylyltransferase [EC:2.7.7.15] | (RefSeq) choline-phosphate cytidylyltransferase 1 (A)	ko00440: Phosphonate and phosphinate metabolism; ko00564: Glycerophospholipid metabolism	PREDICTED: choline-phosphate cytidylyltransferase 1 isoform X1 [Vitis vinifera]	RecName: Full=Choline-phosphate cytidylyltransferase 1; Short=AtCCT1; EC=2.7.7.15; AltName: Full=CTP:phosphocholine cytidylyltransferase 1; AltName: Full=Phosphorylcholine transferase 1;	SubName: Full=Uncharacterized protein {ECO:0000313|EMBL:CBI27213.3};	Phosphorylcholine transferase/cholinephosphate cytidylyltransferase	GO:0004105,choline-phosphate cytidylyltransferase activity; GO:0006656,phosphatidylcholine biosynthetic process	PF01467.26:Cytidylyltransferase-like
gene-LOC112091751	17.71	15.62	11.62	4.07	2.96	3.48	NW_010361256.1	321	1140	+	LOC112091751	--	K05666 ATP-binding cassette, subfamily C (CFTR/MRP), member 2 | (RefSeq) ABC transporter C family member 14 (A)	ko02010: ABC transporters	ABC transporter C family member 4 [Morus notabilis]	RecName: Full=ABC transporter C family member 4; Short=ABC transporter ABCC.4; Short=AtABCC4; EC=3.6.3.44; AltName: Full=ATP-energized glutathione S-conjugate pump 4; AltName: Full=Glutathione S-conjugate-transporting ATPase 4; AltName: Full=Multidrug resistance-associated protein 4;	SubName: Full=ABC transporter C family member 4 {ECO:0000313|EMBL:EXC51716.1};	Multidrug resistance-associated protein/mitoxantrone resistance protein, ABC superfamily	GO:0005794,Golgi apparatus; GO:0016021,integral component of membrane; GO:0000325,plant-type vacuole; GO:0005886,plasma membrane; GO:0009506,plasmodesma; GO:0005774,vacuolar membrane; GO:0005773,vacuole; GO:0005524,ATP binding; GO:0042626,ATPase activity, coupled to transmembrane movement of substances; GO:0008559,xenobiotic transmembrane transporting ATPase activity; GO:0006855,drug transmembran…	PF00005.27:ABC transporter
gene-LOC112091752	13.51	15.92	14.32	12.21	10.07	11.15	NW_010361268.1	1238397	1240715	+	LOC112091752	--	--	--	hypothetical protein L484_025812 [Morus notabilis]	--	SubName: Full=Uncharacterized protein {ECO:0000313|EMBL:EXB67330.1};	--	GO:0036361,racemase activity, acting on amino acids and derivatives; GO:0006520,cellular amino acid metabolic process	PF01177.22:Asp/Glu/Hydantoin racemase
gene-LOC112091753	54.07	58.32	34.99	42.33	42.29	32.69	NW_010361268.1	1033461	1034616	-	LOC112091753	--	--	--	cytochrome P450 family protein [Trema orientalis]	--	SubName: Full=uncharacterized protein LOC109013126 {ECO:0000313|RefSeq:XP_018850654.1};	--	--	--
gene-LOC112091755	0.05	0.14	0.09	0	0.19	0	NW_010361268.1	283491	284666	+	LOC112091755	--	--	--	hypothetical protein PanWU01x14_123870, partial [Parasponia andersonii]	--	SubName: Full=Uncharacterized protein {ECO:0000313|EnsemblPlants:Bra026743.1-P};	--	--	--
gene-LOC112091758	1.03	1.36	1.65	0.66	0.53	0.38	NW_010357121.1	289833	291662	-	LOC112091758	--	K17710 pentatricopeptide repeat domain-containing protein 1 | (RefSeq) pentatricopeptide repeat-containing protein At1g12300, mitochondrial-like (A)	--	Tetratricopeptide-like helical domain containing protein [Trema orientalis]	RecName: Full=Putative pentatricopeptide repeat-containing protein At1g12700, mitochondrial; Flags: Precursor;	SubName: Full=Uncharacterized protein {ECO:0000313|EMBL:ONI00544.1};	FOG: PPR repeat	GO:0005739,mitochondrion; GO:0004519,endonuclease activity; GO:0003723,RNA binding; GO:0080156,mitochondrial mRNA modification; GO:0006397,mRNA processing	PF13041.6:PPR repeat family
gene-LOC112091762	0.92	0.67	0.93	1.73	1.2	0.86	NW_010361268.1	785398	787529	-	LOC112091762	--	--	--	E3 ubiquitin-protein ligase KEG [Morus notabilis]	--	SubName: Full=E3 ubiquitin-protein ligase KEG {ECO:0000313|EMBL:EXB67275.1};	--	GO:0005524,ATP binding; GO:0016874,ligase activity; GO:0004672,protein kinase activity; GO:0043565,sequence-specific DNA binding; GO:0006351,transcription, DNA-templated	PF14144.6:Seed dormancy control
gene-LOC112091763	0	0.05	0.04	0.24	0.09	0.17	NW_010361268.1	878956	881829	+	LOC112091763	--	K07200 5'-AMP-activated protein kinase, regulatory gamma subunit | (RefSeq) hypothetical protein (A)	--	CBS domain containing protein [Trema orientalis]	RecName: Full=SNF1-related protein kinase regulatory subunit gamma-like PV42a; Short=AtPV42a; AltName: Full=AKIN subunit gamma-like PV42a; AltName: Full=CBS domain-containing protein CBSCBS4;	SubName: Full=Uncharacterized protein {ECO:0000313|EMBL:ONI16246.1};	5'-AMP-activated protein kinase, gamma subunit	GO:0003006,developmental process involved in reproduction; GO:0009553,embryo sac development; GO:0009555,pollen development; GO:0010183,pollen tube guidance; GO:0048443,stamen development	PF00571.28:CBS domain
gene-LOC112091764	6.64	6.96	8.13	5.27	3.49	3.49	NW_010361270.1	40908	43486	-	LOC112091764	--	K08332 vacuolar protein 8 | (RefSeq) hypothetical protein (A)	--	U-box domain-containing protein 4 [Morus notabilis]	RecName: Full=U-box domain-containing protein 4; EC=2.3.2.27; AltName: Full=Plant U-box protein 4; AltName: Full=RING-type E3 ubiquitin transferase PUB4 {ECO:0000305};	SubName: Full=U-box domain-containing protein 4 {ECO:0000313|EMBL:EXB67421.1};	Armadillo repeat protein VAC8 required for vacuole fusion, inheritance and cytosol-to-vacuole protein targeting	GO:0005634,nucleus; GO:0004842,ubiquitin-protein transferase activity	PF00514.23:Armadillo/beta-catenin-like repeat
gene-LOC112091765	0	0	0	0	0.29	0	NW_010361270.1	31661	32053	-	LOC112091765	--	--	--	hypothetical protein PanWU01x14_274760 [Parasponia andersonii]	--	SubName: Full=Uncharacterized protein {ECO:0000313|EMBL:EXB67420.1};	--	GO:0016021,integral component of membrane	--
gene-LOC112091766	1.19	1.28	0.61	1.25	1.2	0.88	NW_010361270.1	230219	233098	-	LOC112091766	--	K19613 leucine-rich repeat protein SHOC2 | (RefSeq) hypothetical protein (A)	--	receptor-like protein 12 [Prunus avium]	RecName: Full=Receptor like protein 6 {ECO:0000303|PubMed:18434605}; Short=AtRLP6 {ECO:0000303|PubMed:18434605}; Flags: Precursor;	SubName: Full=Uncharacterized protein {ECO:0000313|EMBL:ONI13629.1};	FOG: Leucine rich repeat	GO:0016021,integral component of membrane; GO:0016020,membrane	PF13855.6:Leucine rich repeat
gene-LOC112091770	0	0	0.04	0	0	0	NW_010357121.1	771965	773251	+	LOC112091770	--	K17604 zinc finger SWIM domain-containing protein 3 | (RefSeq) uncharacterized protein LOC107411697 isoform X1 (A)	--	uncharacterized protein LOC111377032 [Olea europaea var. sylvestris]	--	SubName: Full=Mutator-like transposase {ECO:0000313|EMBL:AAD25575.1};	--	GO:0008270,zinc ion binding	PF10551.9:MULE transposase domain
gene-LOC112091771	2.37	2.15	4.64	4.53	4.28	4.33	NW_010361272.1	84624	88060	-	LOC112091771	--	K13832 3-dehydroquinate dehydratase / shikimate dehydrogenase [EC:4.2.1.10 1.1.1.25] | (RefSeq) bifunctional 3-dehydroquinate dehydratase/shikimate dehydrogenase, chloroplastic-like (A)	ko00400: Phenylalanine, tyrosine and tryptophan biosynthesis; ko01230: Biosynthesis of amino acids	Bifunctional 3-dehydroquinate dehydratase/shikimate dehydrogenase [Morus notabilis]	RecName: Full=Bifunctional 3-dehydroquinate dehydratase/shikimate dehydrogenase, chloroplastic; Short=DHQ-SDH protein; AltName: Full=DHQase-SORase; AltName: Full=Protein EMBRYO DEFECTIVE 3004; Includes: RecName: Full=Dehydroquinate dehydratase; Short=DHQ; EC=4.2.1.10; Includes: RecName: Full=Shikimate dehydrogenase; Short=SDH; EC=1.1.1.25; Flags: Precursor;	SubName: Full=Bifunctional 3-dehydroquinate dehydratase/shikimate dehydrogenase {ECO:0000313|EMBL:EXB67646.1};	Pentafunctional AROM protein	GO:0009507,chloroplast; GO:0009570,chloroplast stroma; GO:0003855,3-dehydroquinate dehydratase activity; GO:0050661,NADP binding; GO:0004764,shikimate 3-dehydrogenase (NADP+) activity; GO:0009073,aromatic amino acid family biosynthetic process; GO:0009423,chorismate biosynthetic process; GO:0009793,embryo development ending in seed dormancy; GO:0019632,shikimate metabolic process	PF01487.15:Type I 3-dehydroquinase
gene-LOC112091773	0	0	0	0	0.03	0	NW_010361272.1	125346	127133	-	LOC112091773	--	K01303 acylaminoacyl-peptidase [EC:3.4.19.1] | (RefSeq) uncharacterized LOC101311565 (A)	--	uncharacterized protein LOC111398428 [Olea europaea var. sylvestris]	--	SubName: Full=DNA-directed DNA polymerase {ECO:0000313|EMBL:PIN05661.1}; EC=2.7.7.7 {ECO:0000313|EMBL:PIN05661.1};	FOG: Transposon-encoded proteins with TYA, reverse transcriptase, integrase domains in various combinations	GO:0003887,DNA-directed DNA polymerase activity	PF13650.6:Aspartyl protease
gene-LOC112091774	7.17	7.97	8.37	6.27	7.67	6.56	NW_010361272.1	137023	141807	-	LOC112091774	--	K20283 golgin subfamily A member 4 | (RefSeq) uncharacterized protein LOC18098881 (A)	--	hypothetical protein L484_010213 [Morus notabilis]	RecName: Full=FRIGIDA-like protein 5;	RecName: Full=FRIGIDA-like protein {ECO:0000256|RuleBase:RU364012};	--	GO:0030154,cell differentiation; GO:0009908,flower development	PF07899.11:Frigida-like protein
gene-LOC112091780	59.71	63.24	85.01	117.4	115.78	131.04	NW_010357121.1	378601	381258	+	LOC112091780	--	K02904 large subunit ribosomal protein L29 | (RefSeq) 50S ribosomal protein L29, chloroplastic (A)	ko03010: Ribosome	50S ribosomal protein L29 [Morus notabilis]	RecName: Full=50S ribosomal protein L29, chloroplastic; AltName: Full=CL29; Flags: Precursor;	SubName: Full=50S ribosomal protein L29 {ECO:0000313|EMBL:EXB29458.1};	60S ribosomal protein L35	GO:0009507,chloroplast; GO:0009941,chloroplast envelope; GO:0009570,chloroplast stroma; GO:0009295,nucleoid; GO:0005840,ribosome; GO:0003735,structural constituent of ribosome; GO:0006412,translation	PF00831.23:Ribosomal L29 protein
gene-LOC112091782	9.64	10.15	7.44	18.56	15.37	15.42	NW_010361275.1	4298	6474	-	LOC112091782	--	K07195 exocyst complex component 7 | (RefSeq) exocyst complex component EXO70A1-like (A)	--	Exocyst complex protein [Trema orientalis]	RecName: Full=Exocyst complex component EXO70H1 {ECO:0000303|PubMed:16942608}; Short=AtExo70h1 {ECO:0000303|PubMed:16942608}; AltName: Full=Exocyst subunit Exo70 family protein H1 {ECO:0000303|PubMed:16942608};	SubName: Full=Exocyst complex protein Exo70 {ECO:0000313|EMBL:OMP07748.1};	Exocyst component protein and related proteins	GO:0005829,cytosol; GO:0012505,endomembrane system; GO:0000145,exocyst; GO:0016020,membrane; GO:0005634,nucleus; GO:0045335,phagocytic vesicle; GO:0031982,vesicle; GO:0006952,defense response; GO:0006887,exocytosis; GO:1900426,positive regulation of defense response to bacterium; GO:0009617,response to bacterium; GO:0009620,response to fungus; GO:0002237,response to molecule of bacterial origin	PF03081.15:Exo70 exocyst complex subunit
gene-LOC112091783	0.6	0.95	0.84	1.8	3.68	2.4	NW_010357121.1	661324	664529	+	LOC112091783	--	K11838 ubiquitin carboxyl-terminal hydrolase 7 [EC:3.4.19.12] | (RefSeq) ubiquitin carboxyl-terminal hydrolase 12-like (A)	--	E3 ubiquitin-protein ligase SIN-like [Trema orientalis]	RecName: Full=Ubiquitin carboxyl-terminal hydrolase 12; EC=3.4.19.12; AltName: Full=Deubiquitinating enzyme 12; Short=AtUBP12; AltName: Full=Ubiquitin thioesterase 12; AltName: Full=Ubiquitin-specific-processing protease 12;	SubName: Full=Ubiquitin carboxyl-terminal hydrolase 12 {ECO:0000313|EMBL:EXB29483.1};	Speckle-type POZ protein SPOP and related proteins with TRAF, MATH and BTB/POZ domains	GO:0005737,cytoplasm; GO:0005829,cytosol; GO:0005634,nucleus; GO:0004843,thiol-dependent ubiquitin-specific protease activity; GO:0009867,jasmonic acid mediated signaling pathway; GO:0016579,protein deubiquitination; GO:0006511,ubiquitin-dependent protein catabolic process	PF00917.26:MATH domain
gene-LOC112091784	0.91	0.89	1.31	0.68	0.86	0.94	NW_010361280.1	106157	116771	+	LOC112091784	--	K17964 leucine-rich PPR motif-containing protein, mitochondrial | (RefSeq) hypothetical protein (A)	--	pentatricopeptide repeat-containing protein At5g55840-like [Manihot esculenta]	RecName: Full=Pentatricopeptide repeat-containing protein At4g31850, chloroplastic; AltName: Full=Protein PROTON GRADIENT REGULATION 3; Flags: Precursor;	SubName: Full=pentatricopeptide repeat-containing protein At1g63330-like {ECO:0000313|RefSeq:XP_016683975.1};	FOG: PPR repeat	GO:0009507,chloroplast; GO:0043231,intracellular membrane-bounded organelle; GO:0004519,endonuclease activity; GO:0003723,RNA binding; GO:0009451,RNA modification	PF13041.6:PPR repeat family
gene-LOC112091785	4.03	4.23	5.4	7.44	6.02	7.51	NW_010361280.1	142569	146128	+	LOC112091785	--	--	--	Myb/SANT-like domain containing protein [Trema orientalis]	--	SubName: Full=Uncharacterized protein {ECO:0000313|EMBL:EXC21216.1};	--	--	--
gene-LOC112091787	1.16	1.03	0.85	0.75	0.27	0.31	NW_010361280.1	285534	286761	-	LOC112091787	--	K07478 putative ATPase | (RefSeq) ATPase WRNIP1 (A)	--	Myb/SANT-like domain containing protein [Trema orientalis]	RecName: Full=Uncharacterized protein At2g29880;	SubName: Full=uncharacterized protein LOC103697309 {ECO:0000313|RefSeq:XP_008777372.1};	--	--	PF12776.7:Myb/SANT-like DNA-binding domain
gene-LOC112091789	35.94	43.73	34.14	29.89	24.22	26.28	NW_010361280.1	176610	178036	+	LOC112091789	--	--	--	--	--	--	--	--	--
gene-LOC112091791	33.59	29.38	38.01	35.1	34.96	39.74	NW_010361284.1	121159	126128	-	LOC112091791	--	K00559 sterol 24-C-methyltransferase [EC:2.1.1.41] | (RefSeq) cycloartenol-C-24-methyltransferase (A)	ko00100: Steroid biosynthesis	PREDICTED: cycloartenol-C-24-methyltransferase [Ziziphus jujuba]	RecName: Full=Cycloartenol-C-24-methyltransferase; EC=2.1.1.41; AltName: Full=24-sterol C-methyltransferase 1; Short=Sterol C-methyltransferase 1; AltName: Full=Protein CEPHALOPOD; AltName: Full=Protein STEROL METHYLTRANSFERASE 1;	RecName: Full=Methyltransferase {ECO:0000256|RuleBase:RU362025};	SAM-dependent methyltransferases	GO:0005783,endoplasmic reticulum; GO:0009506,plasmodesma; GO:0005773,vacuole; GO:0003838,sterol 24-C-methyltransferase activity; GO:0009793,embryo development ending in seed dormancy; GO:0016126,sterol biosynthetic process	PF08498.10:Sterol methyltransferase C-terminal
gene-LOC112091792	0.79	1.27	1.53	3.33	3.06	3.28	NW_010357121.1	764545	767441	+	LOC112091792	--	K11838 ubiquitin carboxyl-terminal hydrolase 7 [EC:3.4.19.12] | (RefSeq) ubiquitin carboxyl-terminal hydrolase 12-like (A)	--	E3 ubiquitin-protein ligase SIN-like [Trema orientalis]	RecName: Full=Ubiquitin carboxyl-terminal hydrolase 12; EC=3.4.19.12; AltName: Full=Deubiquitinating enzyme 12; Short=AtUBP12; AltName: Full=Ubiquitin thioesterase 12; AltName: Full=Ubiquitin-specific-processing protease 12;	SubName: Full=Ubiquitin carboxyl-terminal hydrolase 12 {ECO:0000313|EMBL:EXB29483.1};	Speckle-type POZ protein SPOP and related proteins with TRAF, MATH and BTB/POZ domains	GO:0005737,cytoplasm; GO:0005829,cytosol; GO:0005634,nucleus; GO:0004843,thiol-dependent ubiquitin-specific protease activity; GO:0009867,jasmonic acid mediated signaling pathway; GO:0016579,protein deubiquitination; GO:0006511,ubiquitin-dependent protein catabolic process	PF00917.26:MATH domain
gene-LOC112091793	48.64	45.54	51.26	36.26	31.29	32.4	NW_010361284.1	27300	30253	+	LOC112091793	--	K09753 cinnamoyl-CoA reductase [EC:1.2.1.44] | (RefSeq) cinnamoyl-CoA reductase 1-like isoform X1 (A)	ko00940: Phenylpropanoid biosynthesis	NAD(P)-binding domain containing protein [Trema orientalis]	RecName: Full=Cinnamoyl-CoA reductase 1; Short=AtCCR1; EC=1.2.1.44; AltName: Full=Protein IRREGULAR XYLEM 4;	SubName: Full=Uncharacterized protein {ECO:0000313|EMBL:CBI29103.3};	Flavonol reductase/cinnamoyl-CoA reductase	GO:0005829,cytosol; GO:0016621,cinnamoyl-CoA reductase activity; GO:0050662,coenzyme binding; GO:0007623,circadian rhythm; GO:0009809,lignin biosynthetic process; GO:0009409,response to cold	PF01370.21:NAD dependent epimerase/dehydratase family
gene-LOC112091794	5.72	5.78	6.27	3.95	3.87	4.65	NW_010361284.1	4746	7964	+	LOC112091794	--	K09753 cinnamoyl-CoA reductase [EC:1.2.1.44] | (RefSeq) cinnamoyl-CoA reductase 1-like (A)	ko00940: Phenylpropanoid biosynthesis	hypothetical protein TorRG33x02_293640, partial [Trema orientalis]	RecName: Full=Cinnamoyl-CoA reductase 1; Short=AtCCR1; EC=1.2.1.44; AltName: Full=Protein IRREGULAR XYLEM 4;	SubName: Full=Putative cinnamoyl-CoA reductase family protein {ECO:0000313|EMBL:EEE88007.1};	Flavonol reductase/cinnamoyl-CoA reductase	GO:0005829,cytosol; GO:0016621,cinnamoyl-CoA reductase activity; GO:0050662,coenzyme binding; GO:0007623,circadian rhythm; GO:0009809,lignin biosynthetic process; GO:0009409,response to cold	PF01370.21:NAD dependent epimerase/dehydratase family
[truncated: 23,741 more rows]
