# Supplementary material for: Metabolome and Transcriptome Integrated Analysis of Mulberry Leaves for Insight into the Formation of Bitter Taste
Source: Genes (Basel). 2023 Jun 17;14(6):1282. doi: 10.3390/genes14061282 (PMC10298079; doi:10.3390/genes14061282)
Supplement: Supplementary file 1 [file genes-14-01282-s001.zip › Table S3.xlsx]

## Sheet: Sheet1
Index	Q1 (Da)	Q3 (Da)	Molecular Weight (Da)	Formula	Ionization model	Compounds	Class I	Class II	CAS	B436-1	B436-2	B436-3	HYB-1	HYB-2	HYB-3	cpd_ID	kegg_map
MWSmce461	102.05	56.05	101.048	C4H7NO2	[M+H]+	L-Azetidine-2-carboxylic acid	Amino acids and derivatives	Amino acids and derivatives	2133-34-8	174920	160390	155580	223660	226820	154700	--	--
MWS5173	112.05	70.03	111.043	C4H5N3O	[M+H]+	Isocytosine*	Nucleotides and derivatives	Nucleotides and derivatives	108-53-2	832680	747560	884330	179070	199010	211480	--	--
MWS2056	115.08	69.07	114.068	C6H10O2	[M+H]+	Delta-Hexalactone	Others	Others	823-22-3	116910	115950	130380	108920	134670	132190	--	--
pme0275	115.05	97	116.047	C5H8O3	[M]-	4-Oxopentanoic Acid	Organic acids	Organic acids	123-76-2	36142	30520	35132	35861	33570	41730	--	--
pme3193	116.04	74	117.043	C4H7NO3	[M-H]-	N-Acetyl-L-glycine	Amino acids and derivatives	Amino acids and derivatives	543-24-8	27219	25534	38591	40686	22941	27177	--	--
pme1730	117	59	118.027	C4H6O4	[M-H]-	D-Erythronolactone	Organic acids	Organic acids	15667-21-7	41513	40288	41879	35086	37103	35973	--	--
MWSmce607	120.07	56.05	119.058	C4H9NO3	[M+H]+	DL-Threonine	Amino acids and derivatives	Amino acids and derivatives	80-68-2	417850	503040	435420	695210	681550	801070	--	--
MWSmce706	129.07	56.05	128.059	C5H8N2O2	[M+H]+	Cyclo(Ala-Gly)	Amino acids and derivatives	Amino acids and derivatives	4526-77-6	225400	238400	256540	269770	298510	340610	--	--
Zmdp000376	130.09	84.08	129.09	C5H11N3O	[M+H]+	4-Guanidinobutanal	Others	Others	-	41034000	36407000	43688000	17657000	17692000	19958000	--	--
pmp001198	132.1	57.1	131.095	C6H13NO2	[M+H]+	6-Deoxyfagomine	Alkaloids	Piperidine alkaloids	197449-09-5	3367600	2887100	3436100	1895300	1803300	1795300	--	--
mws0473	131.03	87.05	132.042	C5H8O4	[M-H]-	2-Methylsuccinic acid*	Organic acids	Organic acids	498-21-5	61712000	63135000	64016000	21837000	21812000	22430000	--	--
Lmmn002164	131.03	87.05	132.042	C5H8O4	[M-H]-	Monomethyl succinate*	Organic acids	Organic acids	3878-55-5	6033200	5741400	5617300	1875000	1849400	1897700	--	--
Zmsp000306	134.08	68.05	133.074	C5H11NO3	[M+H]+	1,4-dideoxy-1,4-imino-D-arabinitol	Alkaloids	Pyrrole alkaloids	-	333500	332700	298920	170590	182410	192270	--	--
mws0146	138.05	78	137.048	C7H7NO2	[M+H]+	Nicotinic Acid Methyl Ester(Methyl Nicotinate)	Alkaloids	Pyridine alkaloids	93-60-7	23129	19419	24414	34415	36046	59205	--	--
MWSmce585	104.07	59.01	139.04	C4H9NO2	[M-Cl]+	Methyl 3-aminopropanoate	Amino acids and derivatives	Amino acids and derivatives	3196-73-4	4396800	4524300	4615100	7615400	7372300	7803000	--	--
Rfmb320	144.1	84.08	143.095	C7H13NO2	[M+H]+	1-Methylpiperidine-2-carboxylic acid	Organic acids	Organic acids	7730-87-2	249950	282730	284770	237500	266080	250090	--	--
Hmsp000364	144.1	98.09	143.095	C7H13NO2	[M+H]+	L-Cyclopentylglycine	Amino acids and derivatives	Amino acids and derivatives	2521-84-8	1542800	1218700	1624300	1777300	1937300	1926300	--	--
MWS4414	145.05	57.03	144.042	C6H8O4	[M+H]+	trans-2-Butene-1,4-dicarboxylic Acid	Organic acids	Organic acids	4436-74-2	64606	69351	61337	109080	118840	101800	--	--
Lmqp000427	146.08	82.07	145.074	C6H11NO3	[M+H]+	N-Methyl-Trans-4-Hydroxy-L-Proline	Amino acids and derivatives	Amino acids and derivatives	4252-82-8	45974000	41927000	46399000	64742000	63661000	70473000	--	--
MWS5136	145.05	101.06	146.058	C6H10O4	[M-H]-	Mono-Methyl Glutarate*	Organic acids	Organic acids	1501-27-5	95511	89421	83540	41520	52419	45206	--	--
Wmzn000227	145.06	109.04	146.058	C6H10O4	[M-H]-	2,2-Dimethylsuccinic acid	Organic acids	Organic acids	597-43-3	31538	28926	26138	54275	63292	60106	--	--
Zmsp000608	148.1	86.06	147.09	C6H13NO3	[M+H]+	3-epi-fagomine*	Alkaloids	Piperidine alkaloids	-	5795500	4862100	5888000	6060600	5991700	4187800	--	--
MWSmce608	148.1	74.02	147.09	C6H13NO3	[M+H]+	4-Hydoxy-L-Isoleucine	Amino acids and derivatives	Amino acids and derivatives	781658-23-9	275520	194140	184830	243830	240670	322820	--	--
pmp001285	149.02	65.04	148.016	C8H4O3	[M+H]+	Phthalic anhydride	Phenolic acids	Phenolic acids	85-44-9	694990	659210	670470	690760	671500	703320	--	--
MWS3036	147.03	85.03	148.037	C5H8O5	[M-H]-	3-Hydroxyglutaric acid	Organic acids	Organic acids	638-18-6	890780	1000900	1034000	1004600	988580	916470	--	--
mws0224	150.1	61	149.051	C5H11NO2S	[M+H]+	DL-Methionine	Amino acids and derivatives	Amino acids and derivatives	59-51-8	580650	576380	789270	665230	775170	669920	--	--
Lmxn006423	150	122.01	151.009	C7H5NOS	[M-H]-	2(3H)-Benzothiazolone	Alkaloids	Alkaloids	934-34-9	31572	32558	35392	37675	35905	36751	--	--
pme0183	152.06	135	151.049	C5H5N5O	[M+H]+	Isoguanine*	Nucleotides and derivatives	Nucleotides and derivatives	3373-53-3	55587	49966	40502	410380	472410	428720	--	--
MWS2984	153.05	136.03	152.045	C4H4N6O	[M+H]+	8-Azaguanine	Nucleotides and derivatives	Nucleotides and derivatives	134-58-7	37323	30390	42055	243880	251980	266620	--	--
MWS3149	151.04	107.05	152.047	C8H8O3	[M-H]-	3-Methoxybenzoic acid	Phenolic acids	Phenolic acids	586-38-9	101030	97843	105200	144880	140830	127940	--	--
MWSmce040	153.05	65.04	152.047	C8H8O3	[M+H]+	Isovanillin*	Phenolic acids	Phenolic acids	621-59-0	100410	83104	78685	442800	497650	506470	--	--
MWS1837	158.12	95.09	157.11	C8H15NO2	[M+H]+	TranexamicAcid	Organic acids	Organic acids	1197-18-8	60892	72128	73664	65129	56602	47492	--	--
pmf0175	157.16	157.2	158.167	C10H22O	[M-H]-	2-Decanol*	Others	Saccharides and Alcohols	1120-06-5	2553200	2165600	2193100	2919800	2853400	2512000	--	--
Zmdp000917	160.11	114.04	159.101	C6H13N3O2	[M+H]+	δ-Guanidinovaleric acid	Organic acids	Organic acids	462-93-1	113260	111090	97030	136050	175220	164780	--	--
MWS3144	158.12	140.11	159.126	C8H17NO2	[M-H]-	8-Aminooctanoic Acid	Organic acids	Organic acids	1002-57-9	23732	32319	28086	10448	12437	11307	--	--
mws0102	160.04	116	161.048	C9H7NO2	[M-H]-	Indole-5-carboxylic acid*	Alkaloids	Plumerane	1670-81-1	11428	23471	24424	31983	29740	31947	--	--
pme3382	160.06	98	161.069	C6H11NO4	[M-H]-	N-Acetyl-L-threonine	Amino acids and derivatives	Amino acids and derivatives	17093-74-2	320960	236470	270690	187010	202050	212890	--	--
MWS0559	161.05	71.01	162.053	C6H10O5	[M-H]-	1,6-anhydro-β-D-glucose	Others	Saccharides and Alcohols	498-07-7	333830	341030	320690	77085	106080	104890	--	--
pme1419	164.07	104	163.067	C6H13NO2S	[M+H]+	L-Methionine methyl ester	Amino acids and derivatives	Amino acids and derivatives	10332-17-9	27041	30120	25829	28379	31233	31435	--	--
MWSmce712	165.09	91.05	164.084	C10H12O2	[M+H]+	Ethyl phenylacetate	Phenolic acids	Phenolic acids	101-97-3	71702	71368	70425	56504	55266	73296	--	--
MWS5238	165.09	91.05	164.084	C10H12O2	[M+H]+	4-Phenylbutyric acid	Organic acids	Organic acids	1821-12-1	326800	335300	333540	877480	874080	887610	--	--
MWSmce165	165.08	59.02	166.084	C6H14O5	[M-H]-	L-Fucitol	Others	Saccharides and Alcohols	13074-06-1	458800	699130	541940	321420	351160	394240	--	--
mws0851	143.11	143.11	166.097	C8H15NaO2	[M-Na]-	Sodium Valproate	Organic acids	Organic acids	1069-66-5	1132800	1113900	1033800	2283000	2357100	2250200	--	--
pmn001681	165.09	149.06	166.099	C10H14O2	[M-H]-	1-(4-Methoxyphenyl)-1-propanol	Phenolic acids	Phenolic acids	5349-60-0	280240	300400	295140	256840	289580	292130	--	--
MWSmce501	167.04	108.02	168.042	C8H8O4	[M-H]-	Protocatechuic Acid Methyl Ester	Phenolic acids	Phenolic acids	2150-43-8	333880	310990	310620	439380	489200	444550	--	--
MWS0933	170.09	124.09	169.085	C7H11N3O2	[M+H]+	1-Methylhistidine*	Amino acids and derivatives	Amino acids and derivatives	332-80-9	849700	1111000	1121800	514420	572800	465360	--	--
MWSmce584	138.09	77.04	173.061	C8H11NO	[M-Cl]+	Tyramine	Alkaloids	Alkaloids	60-19-5	2234300	2335400	2305000	2155700	2005300	2302600	--	--
MWS4471	173.06	58.03	174.064	C6H10N2O4	[M-H]-	N-Alpha-Acetyl-L-Asparagine	Amino acids and derivatives	Amino acids and derivatives	4033-40-3	111440	128900	126180	140710	117880	113840	--	--
pmb0312	176.1	91.2	175.063	C10H9NO2	[M+H]+	5-Methoxyindole-3-carbaldehyde	Alkaloids	Plumerane	10601-19-1	96331	49501	59818	9	9	9	--	--
mws1195	179.07	147.1	178.063	C10H10O3	[M+H]+	p-Coumaric acid methyl ester	Phenolic acids	Phenolic acids	3943-97-3	128120	128710	123650	51558	57760	54149	--	--
pmb2795	177	145	178.063	C10H10O3	[M-H]-	4-Methoxycinnamic acid	Phenolic acids	Phenolic acids	830-09-1	260990	264640	253670	98008	106200	95819	--	--
MWSmce001	181.05	107.05	180.042	C9H8O4	[M+H]+	5-Acetylsalicylic acid	Phenolic acids	Phenolic acids	13110-96-8	58620	65503	45120	52862	51012	52016	--	--
Lmbn004847	179.07	146.04	180.079	C10H12O3	[M-H]-	4-Methoxyphenylpropionic acid	Phenolic acids	Phenolic acids	-	19013	10289	12424	7322.5	18216	11733	--	--
Zmsp000878	182.08	136.08	181.074	C9H11NO3	[M+H]+	4-Hydroxy-5-(2-oxo-1-pyrrolidinyl)benzoic acid	Alkaloids	Pyrrole alkaloids	-	4027000	4221700	4416800	2535000	2597300	2796900	--	--
MWSslk235	181.07	59.01	182.079	C6H14O6	[M-H]-	Allitol*	Others	Saccharides and Alcohols	488-44-8	273360	257960	284790	158580	139770	118030	--	--
mws4171	183.03	107.01	184.037	C8H8O5	[M-H]-	2,4,6-Trihydroxybenzoic acid methyl ester	Phenolic acids	Phenolic acids	3147-39-5	6068.8	5893.7	6511.7	18418	18241	14435	--	--
pme0137	187.07	125	188.08	C7H12N2O4	[M-H]-	N-Acetyl-L-Glutamine	Amino acids and derivatives	Amino acids and derivatives	2490-97-3	406420	408560	391520	282610	310240	347690	--	--
mws5041	189.12	86.1	188.116	C8H16N2O3	[M+H]+	L-Glycyl-L-isoleucine*	Amino acids and derivatives	Amino acids and derivatives	19461-38-2	75402	92719	82788	81340	100110	88172	--	--
Zmdp000292	189.14	70.07	188.127	C7H16N4O2	[M+H]+	Arginine methyl ester	Amino acids and derivatives	Amino acids and derivatives	-	5389600	5974700	5702100	3053200	3039100	3059300	--	--
pme2244	190.09	118.07	189.07	C11H11NO2	[M+H]+	3-Indolepropionic acid	Alkaloids	Plumerane	830-96-6	28372	25825	40572	230790	260430	407150	--	--
Cmpp003619	193.05	105.07	192.042	C10H8O4	[M+H]+	6,7-Dihydroxy-4-methylcoumarin	Lignans and Coumarins	Coumarins	529-84-0	238080	160530	187990	38603	51708	48184	--	--
MWS20182	195.07	136.05	196.074	C10H12O4	[M-H]-	Dihydroferulic Acid	Phenolic acids	Phenolic acids	1135-23-5	39802	37218	46370	35028	68139	64257	--	--
Lmln010063	205.16	189.13	206.167	C14H22O	[M-H]-	2,6-Di-tert-butylphenol*	Phenolic acids	Phenolic acids	128-39-2	768040	754530	779850	810720	780960	771340	--	--
Lmbn013410	205.16	189.13	206.167	C14H22O	[M-H]-	2,4-Di-Tert-Butylphenol*	Phenolic acids	Phenolic acids	96-76-4	823290	870540	802250	757040	859340	759300	--	--
pmb2620	207.07	133.1	208.074	C11H12O4	[M-H]-	3,4-Dimethoxycinnamic acid	Phenolic acids	Phenolic acids	14737-89-4	11734	13434	12002	10729	7704.4	8775.9	--	--
MWSmce083	207.07	133.03	208.074	C11H12O4	[M-H]-	Ferulic acid methyl ester	Phenolic acids	Phenolic acids	2309-07-1	17027	20399	18468	18262	22286	22522	--	--
Lmsn000954	207.09	59.01	208.095	C8H16O6	[M-H]-	Dambonitol	Others	Saccharides and Alcohols	523-94-4	170050	192700	137150	176910	141070	111650	--	--
Hmln002597	193.05	161.02	216.04	C10H9NaO4	[M-Na]-	Sodium ferulate	Phenolic acids	Phenolic acids	24276-84-4	2127200	1953800	2098300	2044700	2169100	2101600	--	--
MWS1900	215.13	153.13	216.136	C11H20O4	[M-H]-	Undecanedioic acid	Lipids	Free fatty acids	1852-04-6	37965	38201	38634	93150	94998	88740	--	--
mws5042	223.11	120.09	222.1	C11H14N2O3	[M+H]+	L-Glycyl-L-phenylalanine	Amino acids and derivatives	Amino acids and derivatives	721-66-4	115240	100170	59058	80936	70722	90046	--	--
mws0520	224.09	136	223.084	C11H13NO4	[M+H]+	N-Acetyl-L-tyrosine	Amino acids and derivatives	Amino acids and derivatives	537-55-3	39310	37187	42962	32954	30292	23334	--	--
Cmsp002787	227.09	181.05	226.084	C11H14O5	[M+H]+	3,4'-Dihydroxy-3',5'-dimethoxypropiophenone	Phenolic acids	Phenolic acids	136196-47-9	103920	72690	86082	29888	21432	15569	--	--
mws2105	229.09	211.1	228.079	C14H12O3	[M+H]+	Benzyl salicylate	Phenolic acids	Phenolic acids	118-58-1	21099	17184	21602	51842	43727	41695	--	--
Lmhp001461	229.15	70.07	229.154	C11H20N2O3	[M+H]+	L-Prolyl-L-Leucine	Amino acids and derivatives	Amino acids and derivatives	52899-07-7	313100	356120	302000	705920	721070	816530	--	--
Lmhp001670	231.16	72.08	231.17	C11H22N2O3	[M+H]+	L-Valyl-L-Leucine	Amino acids and derivatives	Amino acids and derivatives	3989-97-7	99385	91368	64514	121640	121500	131430	--	--
pmb0962	235.1	118.3	234.158	C10H22N2O4	[M+H]+	L-Lysine-Butanoic Acid	Amino acids and derivatives	Amino acids and derivatives	80407-71-2	23140	16737	19636	9834.4	13062	12296	--	--
Zmsp001775	238.07	210.08	237.064	C11H11NO5	[M+H]+	1-[2-(furan-2-yl)-2-oxoethyl]-5-oxopyrroidine-2-carboxylic acid	Alkaloids	Pyrrole alkaloids	-	2214800	2320700	2287500	1459400	1353900	1514800	--	--
Lmyn000160	237.06	87.01	238.069	C8H14O8	[M-H]-	Mucic acid Dimethyl Ester	Phenolic acids	Phenolic acids	-	1899500	1861100	1604300	1201900	1185200	1328500	--	--
MWS0552	239.2	223.03	240.209	C15H28O2	[M-H]-	Cis-10-Pentadecenoic Acid(C15: 1)	Lipids	Free fatty acids	84743-29-3	1706400	1880300	1930100	1567600	1613700	1603600	--	--
MWS2430	241.22	241.21	242.225	C15H30O2	[M-H]-	13-methylmyristic acid	Lipids	Free fatty acids	2485-71-4	715840	681000	651780	668820	637820	587970	--	--
MWS5231	243.16	181.16	244.167	C13H24O4	[M-H]-	Tridecanedioic acid	Lipids	Free fatty acids	505-52-2	70990	74539	64178	62164	72196	67962	--	--
Lmhp002031	245.18	86.1	245.186	C12H24N2O3	[M+H]+	L-Leucyl-L-Leucine	Amino acids and derivatives	Amino acids and derivatives	3303-31-9	43011	47524	38973	45875	66043	89209	--	--
pmb2591	245.09	203.2	246.1	C13H14N2O3	[M-H]-	N-Acetyl-L-Tryptophan	Amino acids and derivatives	Amino acids and derivatives	1218-34-4	30562	40090	28825	39800	34681	35501	--	--
Zmdp001647	247.13	184.1	246.122	C10H18N2O5	[M+H]+	γ-Glutamyl-L-valine	Amino acids and derivatives	Amino acids and derivatives	-	85359	70422	94501	61630	71445	71407	--	--
MWSHY0159	255.07	137.03	254.058	C15H10O4	[M+H]+	6,2'-Dihydroxyflavone	Flavonoids	Flavones	92439-20-8	25552	32832	26886	11899	16199	15790	--	--
Lmcn009122	253.22	235.21	254.225	C16H30O2	[M-H]-	(7Z)-Hexadecenoic acid*	Lipids	Free fatty acids	2416-19-5	156430	155020	141340	196570	192910	182380	--	--
MWSslk133	257.18	195.18	258.183	C14H26O4	[M-H]-	1,14-Tetradecanedioic Acid	Lipids	Free fatty acids	821-38-5	16656	17039	17056	20512	21541	23152	--	--
Zmdp002216	261.14	86.1	260.137	C11H20N2O5	[M+H]+	L-γ-Glutamyl-L-leucine	Amino acids and derivatives	Amino acids and derivatives	2566-39-4	144130	151660	119610	89466	97561	109700	--	--
Lmhp001732	263.13	70.07	263.139	C14H18N2O3	[M+H]+	L-Prolyl-L-Phenylalanine	Amino acids and derivatives	Amino acids and derivatives	13589-02-1	73859	68904	95729	43506	57544	33471	--	--
Hmjp000461	265.08	103.04	264.084	C10H16O8	[M+H]+	3-O-Glucoside-3-hydroxy-y-butyrolactone	Others	Others	-	162060	193830	196910	87928	60223	127170	--	--
Zmjp000966	268.11	136.06	267.097	C10H13N5O4	[M+H]+	Vidarabine	Others	Others	5536-17-4	34127000	29843000	33814000	39057000	32442000	38382000	--	--
mws1060	267.07	135	268.081	C10H12N4O5	[M-H]-	9-(Arabinosyl)hypoxanthine	Nucleotides and derivatives	Nucleotides and derivatives	7013-16-3	246590	208690	234300	467430	442880	532250	--	--
pmp000086	269.1	177.05	268.095	C13H16O6	[M+H]+	1-Feruloyl-sn-glycerol	Phenolic acids	Phenolic acids	-	79889	46843	75288	220500	269270	247790	--	--
pmp000087	269.1	177.05	268.095	C13H16O6	[M+H]+	2-Feruloyl-sn-glycerol	Phenolic acids	Phenolic acids	-	349910	303900	326020	376540	234870	300460	--	--
mws0383	267.23	267.23	268.24	C17H32O2	[M-H]-	10-Heptadecenoic Acid	Lipids	Free fatty acids	29743-97-3	11791000	11580000	11656000	14147000	14714000	13490000	--	--
mws1297	269.1	101.02	270.11	C13H18O6	[M-H]-	Benzyl glucoside	Phenolic acids	Phenolic acids	4304-12-5	186430	240370	134540	438320	561720	362400	--	--
MWS20159	271.12	91.05	270.11	C13H18O6	[M+H]+	Phenyl-β-D-glucopyranoside	Others	Others	-	40838	28251	39258	70523	78531	73377	--	--
pmf0293	269.29	209.2	270.292	C18H38O	[M-H]-	1-Octadecanol	Lipids	Free fatty acids	112-92-5	92425	89910	97178	80691	73659	76169	--	--
Lmmn003323	271.23	225.22	272.235	C16H32O3	[M-H]-	2-Hydroxyhexadecanoic acid	Organic acids	Organic acids	764-67-0	419590	388920	326040	587830	545780	637090	--	--
pmp001264	274.27	256.27	273.267	C16H35NO2	[M+H]+	Hexadecylsphingosine	Lipids	Sphingolipids	-	7405700	5545200	6450200	5711700	6274600	6257100	--	--
pmb1574	277.2	93	276.209	C18H28O2	[M+H]+	9,12-Octadecadien-6-Ynoic Acid	Lipids	Free fatty acids	61481-29-6	13996	12966	17285	609860	479710	450920	--	--
mws5035	279.17	120.08	278.163	C15H22N2O3	[M+H]+	L-Leucyl-L-phenylalanine	Amino acids and derivatives	Amino acids and derivatives	56217-82-4	52067	45982	52719	57393	60568	39971	--	--
pmb1650	279.2	149.4	278.225	C18H30O2	[M+H]+	Octadeca-11E,13E,15Z-trienoic acid	Lipids	Free fatty acids	25575-00-2	12178000	12167000	11603000	10975000	11193000	11592000	--	--
Lmhn002926	279.05	163.04	280.058	C13H12O7	[M-H]-	p-Coumaroylmalic acid	Phenolic acids	Phenolic acids	-	437010	504960	459250	235130	162820	214410	--	--
mws0629	281.11	166	280.106	C13H16N2O5	[M+H]+	L-Aspartyl-L-Phenylalanine	Amino acids and derivatives	Amino acids and derivatives	13433-09-5	485550	399840	375680	186910	211980	267560	--	--
Hmhp001812	282.12	136.06	281.112	C11H15N5O4	[M+H]+	2'-O-Methyladenosine	Nucleotides and derivatives	Nucleotides and derivatives	2140-79-6	50869	54286	43858	86798	113480	104340	--	--
MWS4354	282.12	150.08	281.112	C11H15N5O4	[M+H]+	N6-methyladenosine	Nucleotides and derivatives	Nucleotides and derivatives	1867-73-8	25541	34563	27728	45369	53889	45471	--	--
MWSmce251	286.1	105.03	285.1	C16H15NO4	[M+H]+	N-Benzoyl-(2R,3S)-3-phenylisoserine	Amino acids and derivatives	Amino acids and derivatives	132201-33-3	163870	140520	128930	153530	109280	108460	--	--
mws1436	287.29	97.2	286.287	C18H38O2	[M+H]+	1,18-Octadecanediol	Lipids	Free fatty acids	3155-43-9	5709.3	10301	5316.6	21215	18887	17634	--	--
Lmyn007883	287.22	287.22	288.23	C16H32O4	[M-H]-	9,16-Dihydroxypalmitic acid	Lipids	Free fatty acids	38076-49-2	674120	635050	670810	3930700	3690600	3749400	--	--
pmb3081	289	97	290.004	C6H11PO11	[M-H]-	Glucarate O-Phosphoric acid	Others	Saccharides and Alcohols	-	3633100	4222000	3765700	4545200	4594500	5271800	--	--
pme3163	289	97	290.04	C7H15O10P	[M-H]-	D-Sedoheptuiose 7-phosphate	Others	Saccharides and Alcohols	2646-35-7	3533400	4121700	4004400	4351300	4841100	5125100	--	--
pmb0885	291	190.9	290.188	C18H26O3	[M+H]+	4-Oxo-9Z,11Z,13E,15E-Octadecatetraenoic Acid	Lipids	Free fatty acids	-	499400	445660	436450	412820	402380	403210	--	--
MWSmce689	293.25	95.09	292.24	C19H32O2	[M+H]+	Methyl linolenate	Lipids	Free fatty acids	301-00-8	4960600	4974700	4778200	8083900	7846800	7710400	--	--
pmb2792	293.21	193.1	294.219	C18H30O3	[M-H]-	13-Hydroxy-6,9,11-octadecatrienoic acid	Lipids	Free fatty acids	74784-20-6	70866	81396	68805	77057	73408	60502	--	--
Lmcn009539	293.25	293.25	294.256	C19H34O2	[M-H]-	E,E,Z-1,3,12-Nonadecatriene-5,14-diol	Lipids	Free fatty acids	-	292810	276730	306080	736350	822840	704090	--	--
Lmqp000329	296.07	104.11	295.056	C8H14N3O7P	[M+H]+	5-Aminoimidazole ribonucleotide	Nucleotides and derivatives	Nucleotides and derivatives	25635-88-5	3389000	4106900	3908400	2254800	2314100	2008500	--	--
Zmsp000237	296.13	134.08	295.127	C11H21NO8	[M+H]+	1,4-Dideoxy-1,4-imino-(2-O-β-D-glucosyl)-D-arabinitol	Alkaloids	Pyrrole alkaloids	-	336510	145370	201310	238420	313940	257380	--	--
Hmqp005411	297.24	81.07	296.234	C18H32O3	[M+H]+	9-Oxo-12Z-Octadecenoic acid*	Lipids	Free fatty acids	112543-32-5	52196	53277	51424	172010	177410	162980	--	--
Hmqp005455	297.24	81.07	296.234	C18H32O3	[M+H]+	15(R)-Hydroxylinoleic Acid*	Lipids	Free fatty acids	177931-23-6	61726	62299	51250	167200	177820	173750	--	--
pmf0297	297.32	183.1	298.324	C20H42O	[M-H]-	1-Eicosanol	Lipids	Free fatty acids	629-96-9	34341	31247	32725	254760	245050	230240	--	--
mws0724	298.08	208	299.087	C10H13N5O6	[M-H]-	8-Hydroxyguanosine	Nucleotides and derivatives	Nucleotides and derivatives	3868-31-3	27839	27047	25981	33920	37260	47443	--	--
Zmhn001358	299.08	137.02	300.084	C13H16O8	[M-H]-	4-O-Glucosyl-4-hydroxybenzoic acid	Phenolic acids	Phenolic acids	-	48848	59138	58222	82332	227070	235780	--	--
Zmhn001926	299.08	137.02	300.084	C13H16O8	[M-H]-	1-O-Salicyl-D-glucose	Phenolic acids	Phenolic acids	60517-74-0	4411600	4189300	4153300	14768000	15845000	15556000	--	--
pmb3142	299.1	137.1	300.085	C13H16O8	[M-H]-	Salicylic acid-2-O-glucoside	Phenolic acids	Phenolic acids	10366-91-3	11124000	12549000	11343000	2558200	2909900	2510900	--	--
pmc1990	299.1	223.1	300.1	C17H16O5	[M-H]-	4'-Hydroxy-5,7-dimethoxyflavanone	Flavonoids	Flavanones	-	27431000	30914000	29688000	29360000	24161000	27645000	--	--
MWS5235	299.26	253.25	300.266	C18H36O3	[M-H]-	12-Hydroxyoctadecanoic acid	Lipids	Free fatty acids	106-14-9	18264	19979	18358	45551	43419	61517	--	--
MWS4295	299.26	253.25	300.266	C18H36O3	[M-H]-	DL-2-hydroxystearic acid	Lipids	Free fatty acids	629-22-1	21716	22854	18766	7905.9	6849.1	7014.6	--	--
Lmqn008288	299.26	299.26	300.267	C18H36O3	[M-H]-	3-Hydroxyoctadecanoic Acid	Lipids	Free fatty acids	45261-96-9	202270	235750	226880	246750	245890	215430	--	--
Hmyp002315	303.04	257.04	302.042	C15H10O7	[M+H]+	3,5,7,4'-Tetrahydroxy-Coumaronochromone	Others	Others	-	586380	555690	456510	664140	870490	691310	--	--
Hmqn000843	301.09	123.01	302.1	C13H18O8	[M-H]-	Tachioside	Phenolic acids	Phenolic acids	109194-60-7	639270	807970	837630	386700	411350	435880	--	--
Zmhn000892	301.09	139.05	302.1	C13H18O8	[M-H]-	4-O-Glucosyl-3,4-dihydroxybenzyl alcohol	Phenolic acids	Phenolic acids	-	13227000	13777000	13218000	26616000	24042000	25052000	--	--
Hmsn002598	301.09	139.04	302.1	C13H18O8	[M-H]-	Salirepin	Phenolic acids	Phenolic acids	26652-12-0	386850	465270	459820	1355600	1571400	1474400	--	--
MWSmce549	303.25	57.07	302.246	C17H34O4	[M+H]+	1-Monomyristin	Lipids	Free fatty acids	589-68-4	356830	341720	328610	330420	289930	357920	--	--
pmb2855	307	145	308.122	C11H20N2O8	[M-H]-	L-Glutamine-O-glycoside	Amino acids and derivatives	Amino acids and derivatives	-	140190	136930	136840	137650	108650	140890	--	--
Lmhn003074	309.06	193.05	310.069	C14H14O8	[M-H]-	Feruloylmalic acid	Phenolic acids	Phenolic acids	-	142440	144120	130700	37215	30574	42799	--	--
pmp000866	311.13	255.1	310.121	C19H18O4	[M+H]+	Moracin N	Others	Others	135248-05-4	418880	619000	324920	384990	333040	320700	--	--
pmp000799	311.13	255.1	310.121	C19H18O4	[M+H]+	Moracin S2	Others	Others	-	384480	538850	325480	370020	284460	280980	--	--
pme3967	312.13	180	311.123	C12H17N5O5	[M+H]+	2-(Dimethylamino)guanosine	Nucleotides and derivatives	Nucleotides and derivatives	2140-67-2	1530400	1658300	1640400	638960	653130	681560	--	--
Lmcp002302	312.13	180.09	311.123	C12H17N5O5	[M+H]+	N6-(2-Hydroxyethyl)adenosine	Nucleotides and derivatives	Nucleotides and derivatives	4338-48-1	1445500	1596200	1563000	623720	689460	685050	--	--
Lmsn002887	311.08	163.04	312.085	C14H16O8	[M-H]-	1-O-Caffeoyl xylose	Phenolic acids	Phenolic acids	-	254330	269540	305990	460350	467100	400780	--	--
Lmyn002403	313.09	101.02	314.1	C14H18O8	[M-H]-	Mandelic acid-β-glucoside	Phenolic acids	Phenolic acids	-	128680	131490	127080	86940	83933	86555	--	--
Lmmn002179	313.09	107.05	314.1	C14H18O8	[M-H]-	Methyl salicylate-2-O-glucoside	Phenolic acids	Phenolic acids	10019-60-0	358240	342550	407040	269240	286150	269550	--	--
pmp000003	317.07	302.04	316.058	C16H12O7	[M+H]+	Nepetin (5,7,3',4'-Tetrahydroxy-6-methoxyflavone)	Flavonoids	Flavones	520-11-6	23079	22761	27877	6390.4	8455.6	5621.3	--	--
pmn001367	315.07	153.02	316.079	C13H16O9	[M-H]-	Protocatechuic acid-4-O-glucoside	Phenolic acids	Phenolic acids	-	31622000	31535000	34210000	96504000	101460000	84331000	--	--
pmb2871	315.07	153	316.079	C13H16O9	[M-H]-	1-O-Gentisoyl-D-glucoside	Phenolic acids	Phenolic acids	23445-11-6	39329000	39424000	38694000	93543000	100920000	96144000	--	--
Hmtn001120	315.11	153.06	316.116	C14H20O8	[M-H]-	5-(2-Hydroxyethyl)-2-O-glucosylphenol	Phenolic acids	Phenolic acids	-	7786600	7928800	7829400	5396100	6040400	5973900	--	--
Zmtn001661	315.11	153.02	316.116	C14H20O8	[M-H]-	Vanilloloside	Phenolic acids	Phenolic acids	74950-96-2	39431000	36062000	37365000	100560000	86156000	91926000	--	--
mws4074	325.14	149.03	324.136	C20H20O4	[M+H]+	Glabranine	Flavonoids	Flavanones	41983-91-9	49232	48059	51524	149290	152400	146400	--	--
pmp000805	325.14	269.1	324.136	C20H20O4	[M+H]+	Moracin I	Others	Others	73338-88-2	53274	52230	53677	63911	61228	63351	--	--
Hmqp006023	326.27	309.27	324.266	C20H36O3	[M+H]+	Ethyl 9-Hydroxy-10,12-octadecadienoic acid	Lipids	Free fatty acids	-	2143.8	3466.1	3378.1	29994	30603	28487	--	--
Zmsp000380	326.15	164.09	325.137	C12H23NO9	[M+H]+	6-O-α-D-galactosyl-1-deoxynojirimycin*	Alkaloids	Piperidine alkaloids	-	17089000	15883000	17393000	39620000	36635000	37402000	--	--
Zmsp000494	326.15	164.09	325.137	C12H23NO9	[M+H]+	2-O-α-D-glucosyl-1-deoxynojirimycin*	Alkaloids	Piperidine alkaloids	-	16956000	16000000	17720000	36914000	38120000	38506000	--	--
pmn001419	325.09	163.04	326.1	C15H18O8	[M-H]-	1-O-[(E)-p-Cumaroyl]-D-glucose*	Phenolic acids	Phenolic acids	-	1849600	1876100	1954600	2640700	2177200	2354900	--	--
Lmqn009304	325.11	293.08	326.115	C19H18O5	[M-H]-	Eucalyptin (5-Hydroxy-7,4'-dimethoxy-6,8-dimethylflavone)	Flavonoids	Flavanones	3122-88-1	219590	202610	211790	383180	433010	418980	--	--
MWS20163	325.13	148.05	326.137	C16H22O7	[M-H]-	Citrusin C	Phenolic acids	Phenolic acids	18604-50-7	28283	30401	34798	58627	61887	61032	--	--
Hmsn002272	327.11	165.05	328.116	C15H20O8	[M-H]-	Demethyl coniferin	Phenolic acids	Phenolic acids	-	293470	274050	336340	279920	291940	294180	--	--
Lmtn002233	327.11	165.06	328.116	C15H20O8	[M-H]-	Androsin	Phenolic acids	Phenolic acids	531-28-2	260590	343280	267980	288140	368440	321670	--	--
pmn001691	327.22	291.2	328.225	C18H32O5	[M-H]-	9,12,13-Trihydroxy-10,15-octadecadienoic acid	Lipids	Free fatty acids	-	173210	173760	170530	1500300	1416600	1403100	--	--
Lmmp003087	331.1	169.05	330.095	C14H18O9	[M+H]+	Mudanoside A	Phenolic acids	Phenolic acids	-	62944	36305	116140	56546	89254	86978	--	--
Zmhn001883	329.09	209.04	330.095	C14H18O9	[M-H]-	Vanillic acid-4-O-glucoside	Phenolic acids	Phenolic acids	32142-31-7	48155	15418	32598	9	9	9	--	--
pmn001517	329.12	167	330.131	C15H22O8	[M-H]-	3,4,5-Trimethoxyphenyl-1-O-Glucoside	Phenolic acids	Phenolic acids	-	24000000	20069000	23813000	24116000	24786000	28974000	--	--
pmp001284	331.28	313.27	330.277	C19H38O4	[M+H]+	Monopalmitin	Lipids	Glycerol ester	542-44-9	97148	82552	102300	97683	96281	102070	--	--
Lmfn000604	331.07	169.01	332.074	C13H16O10	[M-H]-	6-O-Galloyl-D-glucose	Phenolic acids	Phenolic acids	13186-19-1	903120	793100	722160	656430	710570	741070	--	--
Lmmn001294	331.1	153.02	332.111	C14H20O9	[M-H]-	Koaburaside	Phenolic acids	Phenolic acids	41653-73-0	67608	72779	76976	72664	76995	75540	--	--
Lmqn000432	333.06	333.06	334.067	C9H19O11P	[M-H]-	1-(sn-Glycero-3-phospho)-1D-myo-inositol	Others	Saccharides and Alcohols	-	1063000	1209300	1054800	606100	529280	460100	--	--
pmb0382	339.09	177.2	338.079	C19H14O6	[M+H]+	O-Feruloyl 4-hydroxycoumarin	Lignans and Coumarins	Coumarins	-	79942	82065	80287	448030	485570	496090	--	--
pmn001421	337.09	191.05	338.1	C16H18O8	[M-H]-	3-O-p-Coumaroylquinic acid*	Phenolic acids	Phenolic acids	87099-71-6	12074000	12369000	14068000	4818400	4854400	5480000	--	--
pmp000867	341.14	267.1	340.131	C20H20O5	[M+H]+	Morachalcone A	Flavonoids	Chalcones	76472-88-3	852250	725410	807170	1111800	1155100	1119100	--	--
pmp000808	341.14	285.1	340.131	C20H20O5	[M+H]+	Moracin T	Others	Others	1146113-27-0	72669	68213	77674	110170	114240	104110	--	--
pmn001420	341.09	179.04	342.095	C15H18O9	[M-H]-	1-O-[(E)-Caffeoyl]-D-glucose*	Phenolic acids	Phenolic acids	-	622250	697140	677880	958190	842270	916800	--	--
Zmhn001793	341.09	179.03	342.096	C15H18O9	[M-H]-	6-O-Caffeoyl-D-glucose*	Phenolic acids	Phenolic acids	-	409440	436030	488170	564250	707250	624410	--	--
Zmln000899	343.11	181.05	344.111	C15H20O9	[M-H]-	Syringaldehyde-4-O-glucoside	Phenolic acids	Phenolic acids	-	840720	755060	787000	664790	645490	688260	--	--
Lmmn000774	343.1	181.05	344.111	C15H20O9	[M-H]-	Dihydrocaffeoylglucose	Phenolic acids	Phenolic acids	-	790860	834030	788060	637790	653270	654710	--	--
MWSslk074	343.12	59.01	344.132	C12H24O11	[M-H]-	Lactitol	Others	Saccharides and Alcohols	585-86-4	8765800	8286500	8537700	7674200	7545700	7508600	--	--
MWS1983	343.12	89.03	344.132	C12H24O11	[M-H]-	Maltitol	Others	Saccharides and Alcohols	585-88-6	234310	232000	199630	104460	156450	95246	--	--
pmb0801	346.11	184.1	345.106	C14H19NO9	[M+H]+	4-Pyridoxic acid-O-glucoside	Others	Vitamin	-	94399	100640	103940	44673	41527	54666	--	--
Zmgp004016	346.26	328.25	345.252	C18H35NO5	[M+H]+	Broussonetine D*	Alkaloids	Pyrrole alkaloids	-	3462400	3930000	3499600	1956300	1852200	1885600	--	--
Zmgp003758	346.26	328.25	345.252	C18H35NO5	[M+H]+	Broussonetine C*	Alkaloids	Pyrrole alkaloids	-	480220	549880	637520	508790	307540	492500	--	--
pmb3093	351.1	105.1	352.079	C16H16O9	[M-H]-	Esculetin-7-O-quinic acid	Lignans and Coumarins	Coumarins	-	12783000	10378000	11044000	7255800	6573200	6783600	--	--
Lmhp011388	353.27	261.22	352.261	C21H36O4	[M+H]+	2-α-Linolenoyl-glycerol	Lipids	Glycerol ester	55268-58-1	1768800	1906900	1637800	1240500	1289900	1336100	--	--
Lmhp011562	353.27	261.22	352.261	C21H36O4	[M+H]+	1-α-Linolenoyl-glycerol	Lipids	Glycerol ester	-	2618600	2709100	2567700	2755900	2578100	2609300	--	--
mws2108	353.09	191.05	354.095	C16H18O9	[M-H]-	Cryptochlorogenic acid (4-O-Caffeoylquinic acid)	Phenolic acids	Phenolic acids	905-99-7	36405000	33091000	36662000	36681000	32854000	34598000	--	--
Lmhp112042	355.28	263.24	354.277	C21H38O4	[M+H]+	1-Linoleoylglycerol	Lipids	Glycerol ester	2277-28-3	416160	479680	435190	607550	609310	602670	--	--
Lmhp012042	355.28	263.24	354.277	C21H38O4	[M+H]+	2-Linoleoylglycerol	Lipids	Glycerol ester	3443-82-1	520610	588270	552660	682220	669410	667640	--	--
Hmmn002544	355.1	193.05	356.111	C16H20O9	[M-H]-	Ferulic acid-4-O-glucoside	Phenolic acids	Phenolic acids	117405-51-3	6674800	7321300	6738200	3652100	3943000	3937500	--	--
pmb3056	355.1	121.1	356.111	C16H20O9	[M-H]-	Homovanilloylquinic acid	Phenolic acids	Phenolic acids	-	708540	568620	641820	54085	61526	33230	--	--
pmb0296	357.3	265.4	356.293	C21H40O4	[M+H]+	1-Oleoyl-Sn-Glycerol	Lipids	Glycerol ester	129784-87-8	4539600	4057300	4682800	1204100	1514700	1486400	--	--
Lmsp004450	359.15	131.05	358.142	C20H22O6	[M+H]+	Dehydrodiconiferyl alcohol	Phenolic acids	Phenolic acids	97465-82-2	92450	63115	63628	91425	85329	86473	--	--
Lmdn004267	357.13	151.04	358.142	C20H22O6	[M-H]-	Epipinoresinol*	Lignans and Coumarins	Lignans	24404-50-0	167170	165190	180950	172990	173620	163580	--	--
pmb3107	359.1	182.1	360.106	C15H20O10	[M-H]-	Glucosyringic Acid	Phenolic acids	Phenolic acids	-	99674	83231	76616	22059	31009	22036	--	--
Lmmn003748	359.15	180.08	360.157	C20H24O6	[M-H]-	Isolariciresinol	Lignans and Coumarins	Lignans	548-29-8	12312	16417	10843	11214	10980	13907	--	--
Zmgp002639	362.25	344.24	361.246	C18H35NO6	[M+H]+	Broussonetine F	Alkaloids	Pyrrole alkaloids	-	2006300	2152200	2004000	679580	621670	727560	--	--
Lmgp003270	369.16	177.06	368.074	C16H16O10	[M+H]+	Scopoletin-7-O-glucuronide	Lignans and Coumarins	Coumarins	132752-65-9	12588000	12452000	13458000	8597800	8461200	8360900	--	--
pma3724	369.1	177.1	368.111	C17H20O9	[M+H]+	1-O-Feruloylquinic acid	Phenolic acids	Phenolic acids	-	15197000	15296000	15666000	10045000	10826000	10035000	--	--
mws0179	367.1	190.9	368.111	C17H20O9	[M-H]-	Chlorogenic acid methyl ester	Phenolic acids	Phenolic acids	29708-87-0	6642500	6053600	7500200	3278900	2923100	2724200	--	--
Hmgn002833	371.11	297.11	372.12	C20H20O7	[M-H]-	4-Ketopinoresinol	Others	Others	-	107260	119750	110460	109990	107840	106500	--	--
Hmgn004693	371.11	327.03	372.121	C20H20O7	[M-H]-	(8'R,7'S)-(-)-8-Hydroxy-α-conidendrin	Lignans and Coumarins	Lignans	-	16157	19333	22641	18975	16322	18700	--	--
pmb0108	375.2	137.1	374.1	C19H18O8	[M+H]+	Feruloyl syringic acid	Phenolic acids	Phenolic acids	-	77423	68662	69813	26957	36488	38904	--	--
pmn001400	375.11	243.1	376.116	C19H20O8	[M-H]-	2,3,5,4'-Tetrahydroxystilbene-2-O-D-xyloside	Others	Stilbene	-	57728	45172	49052	75434	65112	64187	--	--
pme3337	384.12	252	383.108	C14H17N5O8	[M+H]+	Succinyladenosine	Nucleotides and derivatives	Nucleotides and derivatives	4542-23-8	1369900	1316000	1525100	1518100	1437000	1408300	--	--
Lmbp003208	385.12	223.06	384.106	C17H20O10	[M+H]+	Fraxidin-8-O-glucoside	Lignans and Coumarins	Coumarins	-	113860	109020	109440	219940	222380	237750	--	--
Lmzn001582	387.17	207.1	388.174	C18H28O9	[M-H]-	5'-Glucosyloxyjasmanic acid	Phenolic acids	Phenolic acids	-	515590	556650	471310	353630	330420	287030	--	--
pmc0281	400.15	136.11	399.139	C15H21N5O8	[M+H]+	Ribosyladenosine	Nucleotides and derivatives	Nucleotides and derivatives	-	1861800	1537100	1724600	723210	677850	731500	--	--
Lmhn002573	399.09	205.04	400.101	C17H20O11	[M-H]-	Sinapoylglucuronic acid	Phenolic acids	Phenolic acids	-	124400	149410	139020	17421	30121	24426	--	--
Hmln003529	401.15	269.11	402.152	C18H26O10	[M-H]-	Benzyl β-primeveroside	Phenolic acids	Phenolic acids	130622-31-0	605720	344570	610540	275190	335630	332650	--	--
Cmjn004337	401.14	269.1	402.153	C18H26O10	[M-H]-	Benzyl-(2''-O-xylosyl)glucoside	Phenolic acids	Phenolic acids	-	422260	439150	577940	280990	346480	278370	--	--
pmn001399	405.12	243.1	406.126	C20H22O9	[M-H]-	2,4,6,4'-Tetrahydroxy-stilbene-2-O-glucoside	Others	Stilbene	-	1910800	1668900	2026600	302040	269710	346600	--	--
pma6625	405.13	243.06	406.126	C20H22O9	[M-H]-	E-3,4,5'-Trihydroxy-3'-glucosylstilbene	Others	Stilbene	-	587160	552310	639870	949590	926910	940370	--	--
pmp000814	407.19	283.06	406.178	C25H26O5	[M+H]+	Kuwanon S	Flavonoids	Other Flavonoids	100187-67-5	107860	178040	141250	9	9	9	--	--
pmb0580	417.1	255.1	416.111	C21H20O9	[M+H]+	Chrysin-5-O-glucoside (Toringin)*	Flavonoids	Flavones	1329-10-8	227100	220610	201670	205800	197550	199050	--	--
Lmyp005841	417.12	255.06	416.111	C21H20O9	[M+H]+	Chrysin-7-O-glucoside*	Flavonoids	Flavones	31025-53-3	208420	210100	206070	209030	223260	205090	--	--
Lmbp003668	419.1	287.05	418.09	C20H18O10	[M+H]+	Kaempferol-3-O-arabinoside	Flavonoids	Flavonols	-	345690	281380	323340	774310	870200	784310	--	--
Lmyp004617	419.13	257.08	418.127	C21H22O9	[M+H]+	Pinocembrin-7-O-glucoside (Pinocembroside)	Flavonoids	Flavanones	75829-43-5	10618	12389	13074	15875	15109	16853	--	--
pmp000820	421.16	365.1	420.157	C25H24O6	[M+H]+	Artonin E1	Flavonoids	Other Flavonoids	-	101820	163960	134800	7292	6533.3	5940	--	--
mws1089	421.1	241	422.083	C12H23O14P	[M-H]-	Sucrose-6-phosphate	Others	Saccharides and Alcohols	-	131850	167540	124780	114770	102490	108520	--	--
pmp000825	423.18	299.1	422.173	C25H26O6	[M+H]+	Kuwanon D	Flavonoids	Other Flavonoids	67172-84-3	13117	24528	18093	9	9	9	--	--
MWSHY0150	423.18	311.07	422.173	C25H26O6	[M+H]+	Kuwanon C	Flavonoids	Other Flavonoids	62949-79-5	170080	250360	191900	9	9	9	--	--
Lmhp008337	426.26	285.24	425.254	C19H40NO7P	[M+H]+	LysoPE 14:0(2n isomer)	Lipids	LPE	-	48360	47846	45058	66451	69273	59030	--	--
pmb0864	426.26	285.24	425.254	C19H40NO7P	[M+H]+	LysoPE 14:0	Lipids	LPE	-	10509	9077.6	9774.9	21679	16931	22957	--	--
Lmfn004036	433.08	300.03	434.085	C20H18O11	[M-H]-	Morin-3-O-lyxoside*	Flavonoids	Flavonols	-	144190	131840	130840	295320	276740	289210	--	--
mws2186	435.09	303	434.085	C20H18O11	[M+H]+	Avicularin(Quercetin-3-O-α-L-arabinofuranoside)*	Flavonoids	Flavonols	572-30-5	646170	537350	628560	1408100	1421400	1298100	--	--
Lmfn004065	433.08	300.03	434.085	C20H18O11	[M-H]-	Morin-3-O-arabinoside*	Flavonoids	Flavonols	-	121180	169070	156510	326200	318710	330590	--	--
Lmdp003509	435.09	303.06	434.085	C20H18O11	[M+H]+	Quercetin-3-O-xyloside (Reynoutrin)*	Flavonoids	Flavonols	549-32-6	783770	900210	898360	1774000	2014400	1700200	--	--
HJN087	433.12	271.06	434.121	C21H22O10	[M-H]-	Naringenin-4'-O-glucoside*	Flavonoids	Flavanones	-	246870	231190	192340	625460	622880	636000	--	--
HJN055	435.13	273.08	436.136	C21H24O10	[M-H]-	Dihydrocharcone-4'-O-glucoside	Flavonoids	Chalcones	-	440780	437890	500360	268740	310790	260570	--	--
Lmfn004093	435.13	315.09	436.137	C21H24O10	[M-H]-	Phloretin-4'-O-glucoside (Trilobatin)	Flavonoids	Chalcones	4192-90-9	45772	35832	43710	26419	53959	39613	--	--
Lmhp008440	438.26	297.24	437.254	C20H40NO7P	[M+H]+	LysoPE 15:1	Lipids	LPE	-	42542	54780	42896	57502	63424	55687	--	--
Lmhp008273	438.26	297.24	437.254	C20H40NO7P	[M+H]+	LysoPE 15:1(2n isomer)	Lipids	LPE	-	43834	52666	42179	60010	60880	49274	--	--
Lmhp009187	440.28	299.26	439.27	C20H42NO7P	[M+H]+	LysoPE 15:0	Lipids	LPE	-	79904	76050	84912	82642	82719	82796	--	--
Lmhp008885	440.28	299.26	439.27	C20H42NO7P	[M+H]+	LysoPE 15:0(2n isomer)	Lipids	LPE	-	72640	80934	79815	79015	85163	55505	--	--
pmb0862	440.28	184.07	439.27	C20H42NO7P	[M+H]+	LysoPC 12:0	Lipids	LPC	20559-18-6	12864	12869	8041.9	117340	126530	128300	--	--
pme1014	445.3	341.3	444.303	C31H40O2	[M+H]+	Menatetrenone (Vitamin K2)	Others	Vitamin	11032-49-8	381990	559600	549200	519200	552990	462310	--	--
Lmhp007836	448.25	307.23	447.239	C21H38NO7P	[M+H]+	LysoPE 16:3	Lipids	LPE	-	16399	20244	15523	27197	24888	26402	--	--
mws0089	447.09	285.04	448.101	C21H20O11	[M-H]-	Kaempferol-7-O-glucoside*	Flavonoids	Flavonols	16290-07-6	23301000	20873000	22922000	28644000	26889000	26650000	--	--
pmn001560	447.09	191	448.101	C21H20O11	[M-H]-	Cimicifugic acid A	Phenolic acids	Phenolic acids	205114-65-4	115130	76223	84658	144830	175370	153160	--	--
Hmpp003270	449.11	287.05	448.101	C21H20O11	[M+H]+	Luteolin-4'-O-glucoside	Flavonoids	Flavones	6920-38-3	16358000	15931000	16433000	21348000	21152000	21574000	--	--
Lmtn002796	449.1	287.05	450.116	C21H22O11	[M-H]-	Aromadendrin-7-O-glucoside	Flavonoids	Flavanonols	28189-90-4	377190	302500	333960	949420	879870	929630	--	--
HJN086	449.11	287.06	450.116	C21H22O11	[M-H]-	Eriodictyol-3'-O-glucoside	Flavonoids	Flavanones	-	1089200	1139200	1006500	1447300	1449200	1377800	--	--
mws0057	451.12	289	450.116	C21H22O11	[M+H]+	Eriodictyol-7-O-glucoside	Flavonoids	Flavanones	38965-51-4	240100	244660	365020	9	9	9	--	--
pmb0876	454.29	313.27	453.286	C21H44NO7P	[M+H]+	LysoPE 16:0	Lipids	LPE	53862-35-4	4032900	3926600	3438700	9480700	9193200	9765900	--	--
pmd0160	454.29	313.27	453.286	C21H44NO7P	[M+H]+	LysoPE 16:0(2n isomer)	Lipids	LPE	-	3612200	3529500	3355700	3681800	3423700	3866500	--	--
pmp000836	455.17	323.1	454.163	C25H26O8	[M+H]+	Nigrasin A	Flavonoids	Other Flavonoids	-	8256.2	12055	9101	4969.1	3972.1	6001.2	--	--
MWSmce134	453.35	453.35	454.345	C30H46O3	[M-H]-	Betulonic acid	Terpenoids	Triterpene	4481-62-3	8264.6	6672.6	8192.5	17165	17464	15772	--	--
pmb0464	458.1	116.3	457.143	C16H27NO14	[M+H]+	L-Aspartic acid-O-diglucoside	Amino acids and derivatives	Amino acids and derivatives	-	9703400	11219000	10989000	3972600	4283400	4990600	--	--
pmb2654	460.1	117.9	461.153	C19H27NO12	[M-H]-	Anthranilate-1-O-Sophoroside	Phenolic acids	Phenolic acids	-	3189100	3101500	3182800	1981900	1776000	2044000	--	--
Lmzn001894	461.07	285.04	462.08	C21H18O12	[M-H]-	Kaempferol-3-O-glucuronide	Flavonoids	Flavonols	22688-78-4	36647	45648	41182	73460	71881	63098	--	--
Lmhn002321	461.07	167.04	462.08	C21H18O12	[M-H]-	Vnilloylcaffeoyltartaric acid	Phenolic acids	Phenolic acids	-	1226000	903650	972050	614890	840360	622050	--	--
pmp000579	463.12	301.07	462.116	C22H22O11	[M+H]+	Diosmetin-7-O-galactoside	Flavonoids	Flavanones	-	433550	458040	398720	272310	292150	306450	--	--
Hmdn001667	463.05	300.99	464.06	C20H16O13	[M-H]-	Ellagic acid-4-O-glucoside	Tannins	Tannin	-	162690	140300	149900	338310	343520	320130	--	--
Lmdp003286	465.1	303.06	464.095	C21H20O12	[M+H]+	Isohyperoside*	Flavonoids	Flavonols	35589-21-0	18950000	17807000	17881000	22325000	25127000	22838000	--	--
Hmcn001884	463.09	301.03	464.095	C21H20O12	[M-H]-	6-Hydroxyluteolin 5-glucoside	Flavonoids	Flavones	-	28138000	23071000	18009000	26754000	27050000	30011000	--	--
Zmhp004034	465.1	303.05	464.095	C21H20O12	[M+H]+	Rhodiolgin	Flavonoids	Flavonols	94696-39-6	11087000	12102000	11901000	950950	2184000	1183200	--	--
pme1598	463.12	301	464.132	C22H24O11	[M-H]-	Hesperetin-5-O-glucoside	Flavonoids	Flavanones	69651-80-5	21610000	19600000	20363000	26146000	22692000	27072000	--	--
Lmhp009464	466.29	325.27	465.286	C22H44NO7P	[M+H]+	LysoPE 17:1(2n isomer)	Lipids	LPE	-	249890	208270	228850	102770	108600	115760	--	--
Lmhp010162	468.31	327.29	467.301	C22H46NO7P	[M+H]+	LysoPE 17:0	Lipids	LPE	-	17551	18863	10259	11426	9373.9	14650	--	--
pmd0130	468.31	184.07	467.301	C22H46NO7P	[M+H]+	LysoPC 14:0	Lipids	LPC	20559-16-4	881320	1047400	887870	2666300	2517300	2379100	--	--
Hmmp002121	469.12	317.08	468.113	C23H16O11	[M+H]+	Isorhamnetin-3-O-gallate	Flavonoids	Flavonols	-	22108	11210	15690	132820	102670	100500	--	--
Hmjn008136	469.33	469.33	470.34	C30H46O4	[M-H]-	Camaldulenic acid	Terpenoids	Triterpene	71850-15-2	123510	164500	124460	9	9	9	--	--
Hmbn005207	471.35	471.35	472.355	C30H48O4	[M-H]-	Hederagenin	Terpenoids	Triterpene	465-99-6	342970	412560	410250	47272	37303	37086	--	--
pmn001706	471.35	471.35	472.355	C30H48O4	[M-H]-	2-Hydroxyoleanolic acid*	Terpenoids	Triterpene	26707-60-8	124370	125290	137650	67064	45642	54382	--	--
Zmpn008194	471.35	471.35	472.355	C30H48O4	[M-H]-	Corosolic acid*	Terpenoids	Triterpene	4547-24-4	382570	448090	375180	45762	36772	42755	--	--
Lmhp008233	474.26	333.24	473.254	C23H40NO7P	[M+H]+	LysoPE 18:4	Lipids	LPE	-	94931	88895	97369	124950	121620	111280	--	--
Lmhp008589	476.28	335.26	475.27	C23H42NO7P	[M+H]+	LysoPE 18:3(2n isomer)	Lipids	LPE	-	5127200	5668600	5546900	5337500	5632200	5725400	--	--
Lmhp008801	476.28	335.26	475.27	C23H42NO7P	[M+H]+	LysoPE 18:3	Lipids	LPE	-	344970	414510	297200	704430	536170	505190	--	--
HJAP056	477.14	315.1	476.131	C23H24O11	[M+H]+	Dihydroxy-dimethoxyflavone-7-O-glucoside	Flavonoids	Flavones	-	16056	18308	13796	7968.6	14341	8919.8	--	--
pmb0881	478.29	337.27	477.286	C23H44NO7P	[M+H]+	LysoPE 18:2	Lipids	LPE	-	412930	739200	767210	1483200	1507800	1896400	--	--
pmb0874	478.29	337.27	477.286	C23H44NO7P	[M+H]+	LysoPE 18:2(2n isomer)	Lipids	LPE	-	8738300	8723100	8413300	11001000	11166000	10997000	--	--
Lmmp003783	479.09	303.05	478.075	C21H18O13	[M+H]+	Quercetin-3-O-glucuronide	Flavonoids	Flavonols	22688-79-5	25198	26143	20874	36141	33512	41942	--	--
Hmcp002207	479.12	317.06	478.111	C22H22O12	[M+H]+	Isorhamnetin-7-O-glucoside (Brassicin)*	Flavonoids	Flavonols	6743-96-0	642870	559690	694650	321320	425430	399560	--	--
pma0214	479	317.1	478.111	C22H22O12	[M+H]+	6-C-Methylquercetin-3-O-glucoside	Flavonoids	Flavonols	-	403010	412190	441200	268950	267250	227410	--	--
Lmjp003044	479.12	317.06	478.111	C22H22O12	[M+H]+	Isorhamnetin-3-O-Glucoside*	Flavonoids	Flavonols	5041-82-7	613980	627380	593110	380700	440180	426590	--	--
Lmjp002906	479.12	317.07	478.111	C22H22O12	[M+H]+	Rhamnetin-3-O-Glucoside*	Flavonoids	Flavonols	27875-34-9	601270	636060	653540	388920	465090	460220	--	--
pmb2260	480.31	184.07	479.301	C23H46NO7P	[M+H]+	LysoPC 15:1	Lipids	LPC	-	932830	1184700	1024700	1222600	1303700	1348100	--	--
mws0289	480.31	339.29	479.301	C23H46NO7P	[M+H]+	LysoPE 18:1	Lipids	LPE	89576-29-4	2923300	3093100	3013800	7826800	8665800	7393100	--	--
pmb0856	480.31	339.29	479.301	C23H46NO7P	[M+H]+	LysoPE 18:1(2n isomer)	Lipids	LPE	-	23196000	27079000	23995000	35540000	33790000	33579000	--	--
pmb2319	482.32	184.07	481.317	C23H48NO7P	[M+H]+	LysoPC 15:0	Lipids	LPC	108273-89-8	3212600	3481000	3328400	3573000	3639700	3411600	--	--
Lmhp009129	482.32	184.07	481.317	C23H48NO7P	[M+H]+	LysoPC 15:0(2n isomer)	Lipids	LPC	-	4673600	5167000	5116300	5061600	5289000	5089400	--	--
HJN104	481.14	319.08	482.105	C21H22O13	[M-H]-	Dihydromyricetin-3-O-glucoside	Flavonoids	Flavanonols	-	445590	421500	298900	53473	60484	40162	--	--
pmb3072	481.14	319.3	482.142	C22H26O12	[M-H]-	3-O-p-Coumaroylshikimic acid-O-glucoside	Phenolic acids	Phenolic acids	-	365830	321520	306140	34056	39436	48708	--	--
Hmyn007168	483.27	255.23	484.278	C22H45O9P	[M-H]-	LysoPG 16:0	Lipids	Glycerol ester	-	2080900	1621700	1664800	2425500	2410700	2611200	--	--
Hmbp002498	487.14	193.05	486.137	C21H26O13	[M+H]+	Scopoletin-7-O-xylosyl(1→6)glucoside	Lignans and Coumarins	Coumarins	-	2055900	1204800	2008700	1187100	827190	1182100	--	--
Lmhn002895	487.09	193.06	488.095	C23H20O12	[M-H]-	Feruloylcaffeoyltartaric acid	Phenolic acids	Phenolic acids	-	166100	188000	136050	192360	138710	189700	--	--
Lmmn000214	487.17	341.11	488.174	C18H32O15	[M-H]-	Solatriose	Others	Saccharides and Alcohols	528-40-5	3639900	3147900	3155100	2598800	2461100	2878500	--	--
Lmmn003398	489.11	285.04	490.111	C23H22O12	[M-H]-	Kaempferol-3-O-(6''-acetyl)glucoside*	Flavonoids	Flavonols	-	1661000	1892600	1035200	2454100	1082500	739160	--	--
Lmmp003903	491.12	287.05	490.111	C23H22O12	[M+H]+	Kaempferol-3-O-(2''-acetyl)glucoside*	Flavonoids	Flavonols	-	4152600	4263400	4281100	4897500	4788000	5201500	--	--
pmb0863	492.31	184.07	491.301	C24H46NO7P	[M+H]+	LysoPC 16:2(2n isomer)	Lipids	LPC	-	151270	176400	155590	721280	758180	636840	--	--
pma1303	492.31	184.07	491.301	C24H46NO7P	[M+H]+	LysoPC 16:2	Lipids	LPC	-	155420	181260	182070	691620	756810	720440	--	--
Lmhp008833	494.32	184.07	493.317	C24H48NO7P	[M+H]+	LysoPC 16:1(2n isomer)	Lipids	LPC	-	14178000	15495000	14524000	17962000	16924000	17942000	--	--
pmp001270	494.32	184.07	493.317	C24H48NO7P	[M+H]+	LysoPC 16:1	Lipids	LPC	76790-27-7	1744800	1798700	1788400	1432000	1363300	1320700	--	--
pmd0132	496.34	184.07	495.332	C24H50NO7P	[M+H]+	LysoPC 16:0(2n isomer)	Lipids	LPC	-	2710300	2533900	2569000	2440400	2536000	2684700	--	--
pmb0855	496.34	184.07	495.332	C24H50NO7P	[M+H]+	LysoPC 16:0	Lipids	LPC	17364-16-8	11253000	10706000	10328000	17541000	18230000	17772000	--	--
Lmgp003989	499.13	163.04	498.116	C25H22O11	[M+H]+	Dicaffeoylshikimic acid	Phenolic acids	Phenolic acids	-	19139000	19858000	12753000	15862000	19971000	22320000	--	--
pmb3064	499.15	163.2	500.153	C22H28O13	[M-H]-	3-O-p-Coumaroylquinic acid-O-glucoside	Phenolic acids	Phenolic acids	-	385980	298020	330900	132150	122630	101780	--	--
pmb3061	499.15	163.1	500.153	C22H28O13	[M-H]-	5-O-p-Coumaroylquinic acid O-glucoside	Phenolic acids	Phenolic acids	-	401440	385400	443780	81306	91020	83755	--	--
Lmhp009802	504.31	363.29	503.301	C25H46NO7P	[M+H]+	LysoPE 20:3(2n isomer)	Lipids	LPE	-	143100	167460	134300	348070	267780	338420	--	--
Lmhp010040	504.31	363.29	503.301	C25H46NO7P	[M+H]+	LysoPE 20:3	Lipids	LPE	-	110990	173330	130790	329770	393330	320110	--	--
pmn001642	503.08	459.1	504.09	C23H20O13	[M-H]-	Kaempferol-3-O-(2''-O-acetyl)glucuronide	Flavonoids	Flavonols	-	4583300	5378400	5184000	4913100	3090800	4101500	--	--
HJAP135	505.12	257.08	504.126	C24H24O12	[M+H]+	Pinocembrin-7-O-(6''-O-malonyl)glucoside	Flavonoids	Flavanones	-	151250	154270	164520	174890	172480	172520	--	--
Lmsn004970	503.12	179.04	504.127	C24H24O12	[M-H]-	3,6-Di-O-caffeoyl glucose	Phenolic acids	Phenolic acids	-	196250	144650	193140	273370	380890	291410	--	--
pmb3000	503.12	341.1	504.127	C24H24O12	[M-H]-	Chrysoeriol-7-O-(6''-acetyl)glucoside	Flavonoids	Flavones	-	1945500	1811600	2624100	3031500	3882400	2547300	--	--
pmp001141	506.2	145	505.195	C25H31NO10	[M+H]+	Cimicifugamide	Alkaloids	Phenolamine	-	125330	119230	178380	64872	48134	76831	--	--
Lmhp010514	506.32	365.31	505.317	C25H48NO7P	[M+H]+	LysoPE 20:2(2n isomer)	Lipids	LPE	-	1903500	1919800	1864000	2119600	2154100	2174800	--	--
Lmhp010757	506.32	365.31	505.317	C25H48NO7P	[M+H]+	LysoPE 20:2	Lipids	LPE	-	185940	110910	134400	600050	605870	597630	--	--
Lmhp008718	506.32	184.07	505.317	C25H48NO7P	[M+H]+	LysoPC 17:2	Lipids	LPC	-	875460	955320	842700	2320200	2503100	2400300	--	--
Zmsp004363	507.12	303.05	506.106	C23H22O13	[M+H]+	Quercetin-3-O-(6''-acetyl)glucoside	Flavonoids	Flavonols	-	2830800	3286400	2871000	3140700	3337700	3190200	--	--
Lmhp009590	508.34	184.07	507.332	C25H50NO7P	[M+H]+	LysoPC 17:1	Lipids	LPC	-	5548900	6319300	6008800	2519300	2689100	2888600	--	--
pmb0565	509.13	347.08	508.122	C23H24O13	[M+H]+	Syringetin-3-O-glucoside	Flavonoids	Flavonols	40039-49-4	1134600	1042700	1085000	394850	349940	434380	--	--
Lmhp010515	510.36	184.07	509.348	C25H52NO7P	[M+H]+	LysoPC 17:0(2n isomer)	Lipids	LPC	-	1315600	1296300	1158400	903330	863780	905320	--	--
pmb2406	510.36	184.07	509.348	C25H52NO7P	[M+H]+	LysoPC 17:0	Lipids	LPC	50930-23-9	940710	980830	792730	667600	638560	618710	--	--
Lmhp009773	515.32	261.22	514.314	C27H46O9	[M+H]+	1-α-Linolenoyl-glycerol-3-O-glucoside	Lipids	Glycerol ester	-	1104800	775190	804860	544390	392100	805290	--	--
Lmhp009526	515.32	261.22	514.314	C27H46O9	[M+H]+	2-α-Linolenoyl-glycerol-1-O-glucoside	Lipids	Glycerol ester	-	1148700	1194000	1173900	642990	695420	794300	--	--
Hmqp006235	516.3	184.07	515.297	C26H46NO7P	[M+H]+	LysoPC 18:4	Lipids	LPC	-	1163900	1239500	1336600	1605400	1505900	1656200	--	--
pmn001382	515.12	353.09	516.127	C25H24O12	[M-H]-	Isochlorogenic acid A*	Phenolic acids	Phenolic acids	2450-53-5	7715000	6789900	7402800	6355400	6638900	6855800	--	--
Wmzn002116	515.12	353.09	516.127	C25H24O12	[M-H]-	3,5-Dicaffeoylquinic acid*	Phenolic acids	Phenolic acids	-	237550	361290	427230	178160	239280	244720	--	--
pmn001384	515.12	353.09	516.127	C25H24O12	[M-H]-	Isochlorogenic acid C*	Phenolic acids	Phenolic acids	57378-72-0	7278900	7843500	8455300	6433500	5973800	6387000	--	--
Lmhp010334	517.34	263.24	516.33	C27H48O9	[M+H]+	2-Linoleoylglycerol-1-O-glucoside	Lipids	Glycerol ester	-	393110	322360	378680	75267	59827	53303	--	--
Lmhp010573	517.34	263.24	516.33	C27H48O9	[M+H]+	1-Linoleoylglycerol-3-O-glucoside	Lipids	Glycerol ester	-	148260	107770	128390	31221	35458	43948	--	--
pmb0865	518.32	184.07	517.317	C26H48NO7P	[M+H]+	LysoPC 18:3	Lipids	LPC	-	11218000	10619000	11076000	9396500	9727400	8905500	--	--
pmp001251	520.34	184.07	519.332	C26H50NO7P	[M+H]+	LysoPC 18:2(2n isomer)	Lipids	LPC	-	15057000	17351000	15609000	19202000	20783000	21513000	--	--
pmn001644	519.08	300	520.085	C23H20O14	[M-H]-	Quercetin-3-O-(2''-acetyl)glucuronide	Flavonoids	Flavonols	-	200950	154290	212950	102020	119010	114710	--	--
pma0791	521	273	520.122	C24H24O13	[M+H]+	Naringenin-7-O-(6''-malonyl)glucoside	Flavonoids	Flavanones	-	517660	527810	473650	698540	762730	796610	--	--
Li512111	519.11	315.05	520.122	C24H24O13	[M-H]-	Isorhamnetin-3-O-(6''-acetylglucoside)	Flavonoids	Flavonols	-	1058600	929990	898670	299770	696780	638800	--	--
Cmsp003083	521.2	131.05	520.194	C26H32O11	[M+H]+	Dehydrodiconiferyl alcohol-4-O-glucoside	Others	Others	107870-88-2	4376300	4228300	4722800	4761900	4910300	4765000	--	--
Lmhp010190	522.36	184.07	521.348	C26H52NO7P	[M+H]+	LysoPC 18:1	Lipids	LPC	-	3453300	3628300	3492600	6965200	6967200	7104400	--	--
pmb3041	521.09	329.2	522.101	C23H22O14	[M-H]-	Tricin-7-O-saccharic acid	Flavonoids	Flavones	-	4641900	4161500	4533000	2602500	2664100	2677900	--	--
Lmyn003971	521.2	359.15	522.21	C26H34O11	[M-H]-	Dihydrodehydrodiconiferyl alcohol-4-O-β-D-glucopyranoside	Lignans and Coumarins	Lignans	-	9	9	9	63224	42705	49896	--	--
Cmsp005051	523.23	137.06	522.21	C26H34O11	[M+H]+	Isolariciresinol-9-O-glucoside	Lignans and Coumarins	Lignans	-	31292	28171	40924	30925	32733	33093	--	--
HJN083	521.2	359.15	522.211	C26H34O11	[M-H]-	Lariciresinol-4'-O-glucoside	Lignans and Coumarins	Lignans	143663-00-7	98009	75839	91929	40950	53643	57408	--	--
Zmgp002288	524.31	362.25	523.299	C24H45NO11	[M+H]+	Broussonetine L	Alkaloids	Pyrrole alkaloids	-	402410	409540	604570	272870	201320	247150	--	--
mws0126	524.37	184.07	523.364	C26H54NO7P	[M+H]+	LysoPC 18:0	Lipids	LPC	19420-57-6	3233400	3078300	2972100	4538200	4127500	4650100	--	--
pmd0136	524.37	184.07	523.364	C26H54NO7P	[M+H]+	LysoPC 18:0(2n isomer)	Lipids	LPC	-	7761000	7907100	6840100	5472500	5360100	5860400	--	--
Lmtn003096	523.21	361.14	524.226	C26H36O11	[M-H]-	Secoisolariciresinol 4-O-glucoside	Lignans and Coumarins	Lignans	-	4599700	5192400	5186200	4080300	4454400	4222600	--	--
Lmjp003731	531.15	177.06	530.142	C26H26O12	[M+H]+	3,4-O-Dicaffeoylquinic Acid Methyl Ester*	Phenolic acids	Phenolic acids	-	228150	228160	259760	129990	141110	119570	--	--
Lmjp003822	531.15	177.06	530.142	C26H26O12	[M+H]+	3,5-O-Dicaffeoylquinic Acid Methyl Ester*	Phenolic acids	Phenolic acids	159934-13-1	263940	253480	266200	147030	135910	133020	--	--
Lmhp008924	532.34	184.07	531.332	C27H50NO7P	[M+H]+	LysoPC 19:3	Lipids	LPC	-	192850	213090	192090	182910	151050	150900	--	--
Lmhp007598	534.36	184.07	533.348	C27H52NO7P	[M+H]+	LysoPC 19:2(2n isomer)	Lipids	LPC	-	575270	453810	459530	3984100	4291300	3657500	--	--
Lmhp007840	534.36	184.07	533.348	C27H52NO7P	[M+H]+	LysoPC 19:2	Lipids	LPC	-	789760	678900	570520	2227400	2212900	2387300	--	--
Lmdp004892	535.11	287.05	534.101	C24H22O14	[M+H]+	Kaempferol-3-O-(6''-malonyl)galactoside*	Flavonoids	Flavonols	-	17882000	20527000	18284000	21042000	17042000	16321000	--	--
Lmmp003817	535.11	287.05	534.101	C24H22O14	[M+H]+	Kaempferol-3-O-(6''-malonyl)glucoside*	Flavonoids	Flavonols	-	37962000	33822000	40420000	38808000	39544000	37238000	--	--
pmp001110	535.14	517.13	534.137	C25H26O13	[M+H]+	Apigenin-6-C-xyloside-8-C-arabinoside	Flavonoids	Flavonoid carbonoside	-	85798	92348	94605	65026	84800	68342	--	--
Lmhp010908	536.37	184.07	535.364	C27H54NO7P	[M+H]+	LysoPC 19:1	Lipids	LPC	-	873050	984220	855660	1185900	1152000	1165600	--	--
pmb0686	537.12	289	536.117	C24H24O14	[M+H]+	Eriodictyol-7-O-(6''-malonyl)glucoside	Flavonoids	Flavanones	-	10635000	10394000	10700000	10625000	10792000	10402000	--	--
pmb2228	538.39	184.07	537.379	C27H56NO7P	[M+H]+	LysoPC 19:0	Lipids	LPC	108273-88-7	900900	746020	688030	3044500	3246600	3021200	--	--
Zmdn003480	537.2	375.15	538.205	C26H34O12	[M-H]-	Cycloolivil-6-O-glucoside	Lignans and Coumarins	Lignans	-	27495	35948	41302	22504	17192	34315	--	--
Lmhp009890	546.36	184.07	545.348	C28H52NO7P	[M+H]+	LysoPC 20:3	Lipids	LPC	1199257-41-4	6686800	7915800	7942700	9114400	9284000	8737700	--	--
pmd0147	548.37	184.07	547.364	C28H54NO7P	[M+H]+	LysoPC 20:2	Lipids	LPC	-	1059200	1024500	978100	1906400	2297800	2091900	--	--
pmd0146	548.37	184.07	547.364	C28H54NO7P	[M+H]+	LysoPC 20:2(2n isomer)	Lipids	LPC	-	8129800	8777500	8202100	10317000	10336000	10112000	--	--
pmb0608	549.12	301.4	548.117	C25H24O14	[M+H]+	Chrysoeriol-7-O-(6''-malonyl)glucoside	Flavonoids	Flavones	-	430810	384070	409890	285180	292800	325580	--	--
Lmhp011549	550.39	184.07	549.379	C28H56NO7P	[M+H]+	LysoPC 20:1	Lipids	LPC	-	4504100	4104600	3779600	5296500	4654500	4836300	--	--
pmp000589	551.1	303.05	550.096	C24H22O15	[M+H]+	Quercetin-7-O-(6''-malonyl)glucoside	Flavonoids	Flavonols	-	4308000	3262800	3288900	3352300	3072500	3391800	--	--
Hmln002189	549.09	505.11	550.096	C24H22O15	[M-H]-	Quercetin-3-O-(6''-malonyl)galactoside	Flavonoids	Flavonols	-	30834000	32096000	31889000	30451000	31158000	32663000	--	--
pmb2979	549.12	387.1	550.132	C25H26O14	[M-H]-	Hesperetin-7-O-(6''-malonyl)glucoside	Flavonoids	Flavanones	-	125410	109340	116320	22102	25859	20387	--	--
Lmmn002260	551.21	389.17	552.221	C27H36O12	[M-H]-	5'-Methoxyisolariciresinol-9'-O-glucoside	Lignans and Coumarins	Lignans	-	895120	847800	876830	1552500	1387700	1517400	--	--
Rfmb25702	561.2	357.13	562.205	C28H34O12	[M-H]-	Pinoresinol-4-O-(6''-acetyl)glucoside	Lignans and Coumarins	Lignans	-	1216300	1031500	1545300	756730	677020	821760	--	--
HJAP064	565.12	317.08	564.088	C25H24O15	[M+H]+	Isorhamnetin-3-O-(6''-malonylglucoside)	Flavonoids	Flavonols	-	2388100	2267200	2127700	963110	1137800	897000	--	--
mws1409	578.9	402.6	580.034	C15H22N2O18P2	[M-H]-	Uridine-5'-diphosphoglucuronic acid	Nucleotides and derivatives	Nucleotides and derivatives	-	18627	16813	15036	65227	52709	52406	--	--
Zmjp003179	581.15	449.11	580.142	C26H28O15	[M+H]+	Orientin-2''-O-xyloside	Flavonoids	Flavonoid carbonoside	-	34635	20113	40799	58608	83952	70393	--	--
pmb0492	584.28	325	583.268	C34H37N3O6	[M+H]+	N',N'',N'''-p-Coumaroyl-cinnamoyl-caffeoyl spermidine	Alkaloids	Phenolamine	-	10081	9554.8	11617	33030	36312	30956	--	--
Rfmb056	591.21	387.14	592.216	C29H36O13	[M-H]-	Medioresinol-4'-O-(6'''-acetyl)glucoside	Lignans and Coumarins	Lignans	-	348000	341580	307620	100020	101860	113930	--	--
MWSslk094	593.13	125.03	594.137	C30H26O13	[M-H]-	Proanthocyanidins	Tannins	Proanthocyanidins	20347-71-1	10285	10292	9	36631	18882	38852	--	--
pmp000593	595.17	449.1	594.158	C27H30O15	[M+H]+	Luteolin-7-O-rutinoside*	Flavonoids	Flavones	3563-98-2	2521000	2689900	2748000	7592600	7725300	6527200	--	--
pme1605	593.15	285	594.158	C27H30O15	[M-H]-	Kaempferol-3-O-robinobioside(Biorobin)*	Flavonoids	Flavonols	17297-56-2	1569600	1551600	1360600	4706800	4926700	5973300	--	--
Lmnp002413	595.17	449.11	594.158	C27H30O15	[M+H]+	Luteolin-6-C-rhamnoside-7-O-glucoside	Flavonoids	Flavonoid carbonoside	-	806670	613770	760010	119420	139720	100090	--	--
Lmtp004044	597.14	303.04	596.138	C26H28O16	[M+H]+	Quercetin-3-O-apiosyl(1→2)galactoside*	Flavonoids	Flavonols	-	506880	473950	466910	301980	283500	273070	--	--
pmp001080	609.18	463.12	608.174	C28H32O15	[M+H]+	Diosmetin-7-O-Neohesperidoside (Neodiosmin)	Flavonoids	Flavanones	38665-01-9	52594	47206	47535	322840	267420	206010	--	--
Hmgp002121	609.18	463.08	608.176	C31H28O13	[M+H]+	Hispidulin-7-O-(6''-O-p-Coumaroyl)Glucoside	Flavonoids	Flavones	-	26307	52675	39459	223690	211680	213270	--	--
pmb0624	611.16	431.3	610.153	C27H30O16	[M+H]+	Isoorientin-7-O-glucoside	Flavonoids	Flavonoid carbonoside	-	43375	53468	51377	122340	87782	102720	--	--
Hmpp002612	611.16	287.05	610.153	C27H30O16	[M+H]+	Luteolin-7-O-gentiobioside*	Flavonoids	Flavones	-	1382100	1350400	2938500	1956600	2355300	2304900	--	--
Lmbp002592	611.16	287.05	610.153	C27H30O16	[M+H]+	Kaempferol-3,7-di-O-glucoside	Flavonoids	Flavonols	-	781800	858560	818300	1495300	1529200	1680700	--	--
Lmbp002336	611.16	303.05	610.153	C27H30O16	[M+H]+	Quercetin-3-O-(2''-O-rhamnosyl)galactoside	Flavonoids	Flavonols	-	45589000	45441000	34342000	3268600	3252100	3490900	--	--
pmn001583	609.15	300	610.153	C27H30O16	[M-H]-	Quercetin-3-O-robinobioside*	Flavonoids	Flavonols	52525-35-6	1800000	1893000	1704500	2972000	3364500	3490400	--	--
Zmxp003107	611.16	287.06	610.153	C27H30O16	[M+H]+	Luteolin-7,3'-di-O-glucoside*	Flavonoids	Flavones	52187-80-1	1382300	1268100	3033900	2154500	2402500	1803300	--	--
Zmjp003031	611.16	449.11	610.153	C27H30O16	[M+H]+	Orientin-2''-O-galactoside	Flavonoids	Flavonoid carbonoside	-	7977000	7613600	7187100	13636000	13914000	13290000	--	--
Lmsp004166	611.16	303.05	610.153	C27H30O16	[M+H]+	Quercetin-3-O-glucoside-7-O-rhamnoside	Flavonoids	Flavonols	-	9873900	10667000	10391000	18691000	20160000	17101000	--	--
HJAP020	613.15	289.07	612.169	C27H32O16	[M+H]+	Eriodictyol-5,3'-Di-O-glucoside	Flavonoids	Flavanones	-	4556.2	6435.2	7351.2	55674	48106	54075	--	--
pmb0628	613.18	451.1	612.169	C27H32O16	[M+H]+	Eriodictyol-8-C-glucoside-4'-O-glucoside	Flavonoids	Flavanones	-	411530	388370	377140	614880	642180	734680	--	--
HJAP120	625.17	317.07	624.168	C28H32O16	[M+H]+	Rhamnetin-3-O-Rutinoside*	Flavonoids	Flavonols	-	150890	178130	145370	267200	272660	267130	--	--
Lmmp002963	625.18	317.06	624.169	C28H32O16	[M+H]+	6-C-Methylquercetin-3-O-rutinoside	Flavonoids	Flavonols	-	165450	167980	150180	270770	283450	256030	--	--
MWSHY0064	625.17	317.07	624.169	C28H32O16	[M+H]+	Isorhamnetin-3-O-neohespeidoside*	Flavonoids	Flavonols	55033-90-4	191690	145860	212890	285170	323950	240850	--	--
Hmlp003068	627.15	303.05	626.148	C27H30O17	[M+H]+	Meratin	Flavonoids	Flavones	27215-04-9	9640900	9428500	11544000	15593000	10372000	13630000	--	--
pmp000596	627.16	465.1	626.148	C27H30O17	[M+H]+	Quercetin-3-O-(2''-O-galactosyl)glucoside	Flavonoids	Flavonols	56782-99-1	107350	118600	175450	182310	194720	213540	--	--
Zmdp003457	627.16	319.05	626.148	C27H30O17	[M+H]+	Myricetin-3-O-galactoside-3'-O-rhamnoside	Flavonoids	Flavonols	-	35153	31992	21327	31684	39447	50898	--	--
pmp001310	627.16	303.1	626.148	C27H30O17	[M+H]+	6-Hydroxykaempferol-3,6-O-Diglucoside	Flavonoids	Flavonols	-	2597600	2521700	2569400	3390900	3432800	3354300	--	--
pmb2970	625.18	565.3	626.185	C28H34O16	[M-H]-	Hesperetin-5,7-di-O-glucoside	Flavonoids	Flavanones	-	251940	241940	266550	250520	265800	268060	--	--
Hmgp003086	639.19	331.08	638.184	C29H34O16	[M+H]+	Tricin-7-O-rutinoside*	Flavonoids	Flavones	-	30844	25906	34938	83080	106160	89497	--	--
Lmgp004959	639.19	331.08	638.185	C29H34O16	[M+H]+	Tricin-7-O-neohesperidoside*	Flavonoids	Flavones	53766-40-8	26058	39452	24513	60192	69981	59767	--	--
Hmcp001578	641.17	479.11	640.163	C28H32O17	[M+H]+	Isorhamnetin-3,7-O-diglucoside*	Flavonoids	Flavonols	6758-51-6	91683	74316	96521	42751	40450	64994	--	--
Lmsp003252	641.17	317.07	640.164	C28H32O17	[M+H]+	Isorhamnetin-3-O-sophoroside*	Flavonoids	Flavonols	-	185330	197370	199280	147320	169870	132690	--	--
pmb2653	649.1	145	650.227	C24H42O20	[M-H]-	D(+)-Melezitose O-rhamnoside	Others	Saccharides and Alcohols	-	47317	47181	64674	30647	74439	46699	--	--
Hmln001836	651.16	489.12	652.164	C29H32O17	[M-H]-	Kaempferol-3-O-(6''-Acetyl)glucosyl-(1→3)-Galactoside	Flavonoids	Flavonols	-	1665000	1523000	2435800	2148600	2747200	3891100	--	--
Hmqp003184	667.15	287.06	666.143	C29H30O18	[M+H]+	Luteolin-7-O-(6''-malonyl)glucoside-5-O-arabinoside	Flavonoids	Flavones	-	475700	432300	330240	625540	562490	669560	--	--
mws1153	665.21	161.02	666.216	C31H38O16	[M-H]-	2'-Acetylacteoside	Phenolic acids	Phenolic acids	94492-24-7	63079	50497	53093	29387	32600	34673	--	--
Hmln001682	667.15	462.08	668.159	C29H32O18	[M-H]-	Quercetin-3-O-(6''-acetyl)glucosyl-(1→3)-Galactoside	Flavonoids	Flavonols	-	735120	477360	769740	714430	544270	534130	--	--
Zmgp002938	670.36	508.31	669.357	C30H55NO15	[M+H]+	Broussonetine P	Alkaloids	Pyrrole alkaloids	-	25824	27931	24601	101290	117710	120990	--	--
pmp001276	677.37	677.37	676.367	C33H56O14	[M+H]+	1-Linolenoyl-rac-glycerol-diglucoside	Lipids	Free fatty acids	-	6367900	6626900	6134200	4604600	4528600	4968700	--	--
Lmhp008513	677.37	261.22	676.367	C33H56O14	[M+H]+	2-α-Linolenoyl-glycerol-1,3-di-O-glucoside	Lipids	Glycerol ester	-	884810	645270	684580	572440	617280	784120	--	--
Lmhp008744	677.37	261.22	676.367	C33H56O14	[M+H]+	1-α-Linolenoyl-glycerol-2,3-di-O-glucoside	Lipids	Glycerol ester	-	857670	893470	787520	813570	525820	622280	--	--
HJN102	677.17	515.14	678.158	C34H30O15	[M-H]-	3,4,5-Tricaffeoylquinic acid	Phenolic acids	Phenolic acids	86632-03-3	1575000	2016100	1657700	1489900	2338100	1917200	--	--
Lmgn002250	677.17	191.06	678.18	C31H34O17	[M-H]-	Dicaffeoylquinic acid-O-glucoside	Phenolic acids	Phenolic acids	-	849730	993700	997640	1549700	1618200	1626100	--	--
pmp000859	679.25	661.2	678.247	C40H38O10	[M+H]+	Guangsangon H1	Flavonoids	Flavanonols	-	15222	23628	17322	11464	16410	16978	--	--
Lmhp009190	679.39	263.24	678.383	C33H58O14	[M+H]+	2-Linoleoylglycerol-1,3-di-O-glucoside	Lipids	Glycerol ester	-	116910	87506	117580	30397	34204	33839	--	--
Lmhp009384	679.39	263.24	678.383	C33H58O14	[M+H]+	1-Linoleoylglycerol-2,3-di-O-glucoside	Lipids	Glycerol ester	-	118380	133630	129530	38240	34989	47299	--	--
Hmlp003185	681.17	287.05	680.159	C30H32O18	[M+H]+	Luteolin-7-O-(6''-malonyl)glucoside-5-O-rhamnoside	Flavonoids	Flavones	-	41981000	41891000	41232000	66415	74452	65131	--	--
Lmmp003266	683.15	303.05	682.138	C29H30O19	[M+H]+	Quercetin-3-O-(2''-malonyl)glucoside-7-O-arabinoside	Flavonoids	Flavonols	-	225360	251960	253460	56213	41357	97965	--	--
pmn001370	681.24	519.19	682.247	C32H42O16	[M-H]-	Pinoresinol-4,4'-O-di-O-glucoside	Lignans and Coumarins	Lignans	63902-38-5	728890	795360	880080	702640	688860	634290	--	--
Hmcp001629	697.16	449.1	696.153	C30H32O19	[M+H]+	Kaempferol-3-O-(6''-Malonyl)glucoside-7-O-Glucoside	Flavonoids	Flavonols	-	26468000	27621000	25720000	32980000	31905000	32231000	--	--
pmn001368	699.25	537.2	700.258	C32H44O17	[M-H]-	Olivil-4,4'-Di-O-glucoside	Lignans and Coumarins	Lignans	-	15483	13977	20746	44529	46311	56014	--	--
Lmmp002995	713.15	303.06	712.149	C30H32O20	[M+H]+	Quercetin-7-O-(2''-malonyl)glucosyl-5-O-glucoside	Flavonoids	Flavonols	-	988160	998910	888960	2403200	2956700	2614700	--	--
pmb0709	713.16	465.2	712.149	C30H32O20	[M+H]+	Quercetin-7-O-(6''-malonyl)glucosyl-5-O-glucoside	Flavonoids	Flavonols	-	738820	708390	700230	2042500	2270600	2270500	--	--
pmb0706	713.16	465.1	712.149	C30H32O20	[M+H]+	Quercetin-3-O-(6''-malonyl)glucosyl-5-O-glucoside	Flavonoids	Flavonols	-	23849000	21921000	22548000	19943000	22665000	20327000	--	--
Hmcp001658	727.17	479.11	726.164	C31H34O20	[M+H]+	Isorhamnetin-3-O-(6''-malonylglucoside)-7-O-glucoside	Flavonoids	Flavonols	-	104100	120370	140200	56511	74774	66546	--	--
Zmlp003063	741.23	433.12	740.209	C33H40O19	[M+H]+	Luteolin-7-O-(2''-O-rhamnosyl)rutinoside	Flavonoids	Flavones	-	1798500	1744900	1756200	246980	260840	275650	--	--
pmb2991	739.21	269.2	740.216	C33H40O19	[M-H]-	Apigenin-7-O-glucoside-4'-O-rutinoside	Flavonoids	Flavones	-	43187	48046	41623	9	9	9	--	--
Lmsp003881	741.22	287.06	740.216	C33H40O19	[M+H]+	Kaempferol-3-O-rutinoside-7-O-rhamnoside*	Flavonoids	Flavonols	-	48580000	49425000	53262000	8540000	10140000	8757400	--	--
HJAP061	743.2	303.05	742.195	C32H38O20	[M+H]+	Quercetin-3-O-(2''-O-arabinosyl)rutinoside*	Flavonoids	Flavonols	-	339940	297390	382440	436640	421870	409780	--	--
Hmqp002870	743.2	287.06	742.196	C32H38O20	[M+H]+	Luteolin-7-O-Sophoroside-5-O-arabinoside	Flavonoids	Flavones	-	3823200	3429200	3357900	370830	477560	515840	--	--
pmb0691	757.22	431.4	756.211	C33H40O20	[M+H]+	Isoorientin-7-O-(2''-rhamnosyl)glucoside	Flavonoids	Flavonoid carbonoside	-	12994	11213	12339	41847	44041	52954	--	--
Lmsp003161	757.22	287.06	756.211	C33H40O20	[M+H]+	Kaempferol-3-O-sophoroside-7-O-rhamnoside	Flavonoids	Flavonols	-	3049700	3540100	3441800	13856000	13278000	13736000	--	--
Lnrp102163	757.21	303.05	756.211	C33H40O20	[M+H]+	Quercetin-3-O-rutinoside-7-O-rhamnoside	Flavonoids	Flavonols	-	3482100	2985200	3328600	2307200	3183800	2713600	--	--
Lmpp003268	757.22	287.06	756.211	C33H40O20	[M+H]+	Kaempferol-3-O-rutinoside-7-O-glucoside	Flavonoids	Flavonols	-	431730	519140	451670	649570	729670	658550	--	--
pmb0639	757.22	595.2	756.211	C33H40O20	[M+H]+	Apigenin-8-C-glucoside-7-O-Sophoroside	Flavonoids	Flavonoid carbonoside	-	131810	141790	139280	607540	612910	548980	--	--
pmp001105	757.22	287.06	756.211	C33H40O20	[M+H]+	Kaempferol-3-O-neohesperidoside-7-O-glucoside	Flavonoids	Flavonols	-	2971500	3505100	3278300	13632000	13646000	13893000	--	--
HJAP127	757.22	303.05	756.212	C33H40O20	[M+H]+	Quercetin-3-O-(2''-O-Rhamnosyl)rutinoside	Flavonoids	Flavonols	55696-57-6	53236000	49443000	54763000	3713000	4461000	5888800	--	--
Lmjp003206	759.2	303.05	758.191	C32H38O21	[M+H]+	Quercetin-3-O-Sambubioside-5-O-Glucoside	Flavonoids	Flavonols	-	4271000	3887700	3501800	223900	198280	191100	--	--
Hmcp001329	759.2	303.05	758.191	C32H38O21	[M+H]+	Quercetin-3-O-xylosyl(1→2)glucosyl(1→2)glucoside	Flavonoids	Flavonols	-	3661.8	9229.5	8415.2	18386	17302	24905	--	--
pmn001505	763.43	763.4	764.435	C41H64O13	[M-H]-	Oleanolic acid-3-O-xylosyl(1→3)glucuronide	Terpenoids	Triterpene Saponin	-	414230	417680	446000	277620	256800	254730	--	--
Lmmp002334	773.21	303.05	772.206	C33H40O21	[M+H]+	Quercetin-3-O-rutinoside-7-O-glucoside	Flavonoids	Flavonols	-	1297800	1444100	1773200	1172600	1297000	1172100	--	--
Lmmp002755	773.21	303.05	772.206	C33H40O21	[M+H]+	Quercetin-7-O-rutinoside-4'-O-glucoside	Flavonoids	Flavonols	-	138240	164160	175940	547220	484600	641470	--	--
Lmsp002982	773.21	303.05	772.206	C33H40O21	[M+H]+	Quercetin-3-O-sophoroside-7-O-rhamnoside	Flavonoids	Flavonols	-	4848200	4107900	4459600	12789000	11842000	10668000	--	--
Hmcp004055	789.21	303.05	788.201	C33H40O22	[M+H]+	Quercetin-5,7,4ʹ-tri-O-glucoside	Flavonoids	Flavonols	-	29718	28574	25616	79763	68915	62527	--	--
pmp001312	789.21	303.1	788.201	C33H40O22	[M+H]+	6-Hydroxykaempferol-3,7,6-O-triglycoside	Flavonoids	Flavonols	-	116200	148860	134710	173280	208050	225910	--	--
Lmjp003360	845.2	303.05	844.191	C35H40O24	[M+H]+	Quercetin-3-O-(2''-malonyl)sophoroside-7-O-arabinoside	Flavonoids	Flavonols	-	92169	68508	65320	9	9	9	--	--
Lmqp002349	859.21	697.16	858.207	C36H42O24	[M+H]+	Kaempferol-3-O-(6''''-malonyl)sophorotrioside	Flavonoids	Flavonols	-	36574	26793	21177	66071	61306	59512	--	--
Lmhp002374	919.27	303.05	918.264	C39H50O25	[M+H]+	Quercetin-3-O-glucosyl(1→4)rhamnoside-7-O-rutinoside	Flavonoids	Flavonols	-	63942	54886	42214	4543.2	3243.2	4257.5	--	--
HJAP136	919.27	303.05	918.264	C39H50O25	[M+H]+	Quercetin-3-O-(2''-O-rhamnosyl)rutinoside-7-O-glucoside	Flavonoids	Flavonols	-	16510	7191.2	5782	52396	57776	38283	--	--
Lmwp004293	935.25	303.05	934.238	C42H46O24	[M+H]+	Quercetin-3-O-(2'''-p-coumaroyl)sophoroside-7-O-glucoside	Flavonoids	Flavonols	-	35206	41198	48702	76586	69639	79690	--	--
Hmap001789	951.26	303.05	950.254	C39H50O27	[M+H]+	Quercetin-3-O-gentiotetroside	Flavonoids	Flavonols	-	18245	26640	19306	28692	24101	46292	--	--
MWSmce668	505.99	158.93	506.996	C10H16N5O13P3	[M-H]-	ATP; Adenosine 5'-Triphosphate	Nucleotides and derivatives	Nucleotides and derivatives	56-65-5	14993	14919	10418	25636	36100	47474	C00002	ko00190,ko00195,ko00230,ko00908,ko00998,ko01100,ko01110,ko01240
pmb0530	664.12	136.2	663.109	C21H27N7O14P2	[M+H]+	Nicotinic acid adenine dinucleotide	Nucleotides and derivatives	Nucleotides and derivatives	53-84-9	961320	922880	1227600	2609700	2986100	3018800	C00003	ko00190,ko00730,ko00760,ko01100,ko01240
pme2651	742.1	620.1	743.075	C21H28N7O17P3	[M-H]-	NADP (Nicotinamide adenine dinucleotide phosphate)	Nucleotides and derivatives	Nucleotides and derivatives	53-59-8	470150	428130	525640	503720	494620	479790	C00006	ko00195,ko00480,ko00760,ko01100,ko01240
pme2117	426	159	427.029	C10H15N5O10P2	[M-H]-	Adenosine 5'-diphosphate	Nucleotides and derivatives	Nucleotides and derivatives	58-64-0	117050	147780	135850	192160	213490	188420	C00008	ko00190,ko00195,ko00230,ko00908,ko01100,ko01110,ko01240
pme3007	402.99	159	404.002	C9H14N2O12P2	[M-H]-	Uridine 5'-diphosphate	Nucleotides and derivatives	Nucleotides and derivatives	27821-45-0	56301	68069	56088	125950	116690	110060	C00015	ko00240,ko00908,ko01100,ko01240
pme2746	784.15	437	785.157	C27H33N9O15P2	[M-H]-	Riboflavin 5'-Adenosine Diphosphate	Nucleotides and derivatives	Nucleotides and derivatives	146-14-5	475710	468050	472980	706030	722290	856740	C00016	ko00740,ko01100,ko01110,ko01240
pmb0981	348.07	136	347.063	C10H14N5O7P	[M+H]+	Adenosine 5'-monophosphate	Nucleotides and derivatives	Nucleotides and derivatives	61-19-8	4107600	4157000	5003000	2176000	2270000	2440600	C00020	ko00230,ko00908,ko01100,ko01110,ko01240
pme1286	385.13	250	384.122	C14H20N6O5S	[M+H]+	S-(5'-Adenosy)-L-homocysteine	Amino acids and derivatives	Amino acids and derivatives	979-92-0	75600	69514	67955	244910	240500	236210	C00021	ko00270,ko01100,ko01230,ko01240
pme0014	148.06	84	147.053	C5H9NO4	[M+H]+	L-Glutamic acid	Amino acids and derivatives	Amino acids and derivatives	56-86-0	20765000	24098000	25229000	31615000	33768000	35121000	C00025	ko00220,ko00250,ko00330,ko00332,ko00340,ko00430,ko00480,ko00524,ko00630,ko00650,ko00660,ko00860,ko00910,ko00970,ko01100,ko01110,ko01200,ko01210,ko01230,ko01240,ko02010
pme2380	145.01	101	146.022	C5H6O5	[M-H]-	α-Ketoglutaric acid	Organic acids	Organic acids	328-50-7	2023000	2104200	2163300	1627200	1720100	1739000	C00026	ko00020,ko00040,ko00053,ko00220,ko00250,ko00300,ko00310,ko00340,ko00430,ko00630,ko00650,ko00660,ko01100,ko01110,ko01200,ko01210,ko01230,ko01240
pmb2922	565.05	323.1	566.055	C15H24N2O17P2	[M-H]-	Uridine 5'-diphospho-D-glucose	Nucleotides and derivatives	Nucleotides and derivatives	133-89-1	1918700	2009600	2022300	5829100	5138600	5717700	C00029	ko00040,ko00052,ko00053,ko00240,ko00500,ko00520,ko00524,ko00561,ko00908,ko01100,ko01110,ko01240
mws4170	179.06	59.01	180.063	C6H12O6	[M-H]-	D-Glucose*	Others	Saccharides and Alcohols	14431-43-7	17130000	17352000	18114000	5917400	5367600	5699700	C00031	ko00010,ko00030,ko00052,ko00500,ko00520,ko00524,ko00901,ko01100,ko01110,ko02010
mws0192	117.02	73	118.027	C4H6O4	[M-H]-	Succinic acid*	Organic acids	Organic acids	110-15-6	37637000	45719000	39728000	36116000	37122000	31774000	C00042	ko00020,ko00190,ko00250,ko00310,ko00350,ko00360,ko00620,ko00630,ko00640,ko00650,ko00760,ko00920,ko01100,ko01110,ko01200
Lmqn000780	606.08	384.98	607.082	C17H27N3O17P2	[M-H]-	Uridine 5'-diphospho-N-acetylglucosamine	Nucleotides and derivatives	Nucleotides and derivatives	528-04-1	227460	214920	241850	156440	158560	150250	C00043	ko00520,ko00524,ko01100
pme0026	147.11	84	146.106	C6H14N2O2	[M+H]+	L-Lysine	Amino acids and derivatives	Amino acids and derivatives	56-87-1	6723600	7143300	6860100	19151000	18291000	20114000	C00047	ko00300,ko00310,ko00780,ko00960,ko00970,ko01100,ko01110,ko01210,ko01230,ko02010
mws0219	132.03	88	133.038	C4H7NO4	[M-H]-	L-Aspartic Acid	Amino acids and derivatives	Amino acids and derivatives	56-84-8	3660300	3892700	3798800	7046000	6594300	6804300	C00049	ko00220,ko00250,ko00260,ko00261,ko00270,ko00300,ko00340,ko00410,ko00460,ko00710,ko00760,ko00770,ko00970,ko01100,ko01110,ko01200,ko01210,ko01230,ko01240,ko02010
MWS5083	455.1	96.97	456.105	C17H21N4O9P	[M-H]-	Flavin Single Nucleotide(FMN)	Nucleotides and derivatives	Nucleotides and derivatives	6184-17-4	217840	176270	161570	327810	340840	311730	C00061	ko00190,ko00740,ko01100,ko01110,ko01240
mws0260	175.12	116	174.112	C6H14N4O2	[M+H]+	L-Arginine	Amino acids and derivatives	Amino acids and derivatives	74-79-3	13671000	12761000	15093000	6584100	6195600	6798700	C00062	ko00220,ko00261,ko00330,ko00472,ko00970,ko01100,ko01110,ko01230,ko02010
pme0193	147.08	84	146.069	C5H10N2O3	[M+H]+	L-Glutamine	Amino acids and derivatives	Amino acids and derivatives	56-85-9	6482500	6343500	7046300	17844000	16520000	20287000	C00064	ko00220,ko00230,ko00240,ko00250,ko00630,ko00750,ko00910,ko00970,ko01100,ko01230,ko01240,ko02010
pme0010	106	60	105.043	C3H7NO3	[M+H]+	L-Serine	Amino acids and derivatives	Amino acids and derivatives	56-45-1	1071800	866520	1010600	2825000	2522400	2522800	C00065	ko00260,ko00261,ko00270,ko00460,ko00564,ko00600,ko00630,ko00920,ko00970,ko01100,ko01110,ko01200,ko01230,ko01240,ko02010
Hmfn000531	175.02	87.01	176.032	C6H8O6	[M-H]-	L-Ascorbic acid (Vitamin C)	Others	Vitamin	50-81-7	17480	21730	24746	54477	57124	51817	C00072	ko00053,ko00480,ko01100,ko01110,ko01240
pme1210	150.06	61	149.051	C5H11NO2S	[M+H]+	L-Methionine	Amino acids and derivatives	Amino acids and derivatives	63-68-3	502460	404760	473090	446130	405370	377710	C00073	ko00270,ko00966,ko00970,ko01100,ko01110,ko01210,ko01230,ko01240
mws2125	166.98	78.7	167.982	C3H5O6P	[M-H]-	Phosphoenolpyruvate	Organic acids	Organic acids	138-08-9	386130	375890	319810	114050	115200	138130	C00074	ko00010,ko00020,ko00400,ko00440,ko00620,ko00710,ko00998,ko01100,ko01110,ko01200,ko01230,ko01240
mws0282	203.08	116.05	204.09	C11H12N2O2	[M-H]-	L-Tryptophan	Amino acids and derivatives	Amino acids and derivatives	73-22-3	5203000	5409400	5395500	2999500	2943900	2773800	C00078	ko00260,ko00380,ko00400,ko00901,ko00966,ko00970,ko00998,ko01100,ko01110,ko01210,ko01230,ko01240
pme0021	166.09	120.08	165.07	C9H11NO2	[M+H]+	L-Phenylalanine	Amino acids and derivatives	Amino acids and derivatives	63-91-2	11246000	11311000	11260000	12681000	12805000	12653000	C00079	ko00360,ko00400,ko00460,ko00940,ko00960,ko00966,ko00970,ko00998,ko01100,ko01110,ko01210,ko01230,ko02010
mws0250	182.08	136.1	181.074	C9H11NO3	[M+H]+	L-Tyrosine	Amino acids and derivatives	Amino acids and derivatives	60-18-4	17477000	16956000	18848000	11488000	10247000	11280000	C00082	ko00130,ko00261,ko00350,ko00360,ko00400,ko00460,ko00730,ko00940,ko00950,ko00965,ko00966,ko00970,ko00998,ko01100,ko01110,ko01210,ko01230,ko01240
pme3313	259	97	260.03	C6H13O9P	[M-H]-	D-Fructose 6-phosphate*	Others	Saccharides and Alcohols	643-13-0	760890	1128900	795300	2070300	2231700	1724600	C00085	ko00052,ko00500,ko00710,ko01100,ko01110,ko01200
pme0519	341.11	119.03	342.116	C12H22O11	[M-H]-	D-Sucrose*	Others	Saccharides and Alcohols	57-50-1	3307500	4925200	1948400	3107800	2693100	1811900	C00089	ko00052,ko00500,ko01100,ko01110,ko02010
mws0866	259.02	97	260.03	C6H13O9P	[M-H]-	D-Glucose 6-phosphate*	Others	Saccharides and Alcohols	56-73-5	4048700	4254400	4575100	8463500	8069300	8494400	C00092	ko00500,ko00524,ko00562,ko00998,ko01100,ko01110
mws1090	259.02	97	260.03	C6H13O9P	[M-H]-	Glucose-1-phosphate*	Others	Saccharides and Alcohols	59-56-3	4078400	4395000	4333200	9048300	8343300	8926800	C00103	ko00010,ko00040,ko00052,ko00500,ko00520,ko00523,ko00561,ko01100,ko01110,ko01240
pme3188	323.03	211	324.036	C9H13N2O9P	[M-H]-	Uridine 5'-monophosphate	Nucleotides and derivatives	Nucleotides and derivatives	58-97-9	63968	69921	85720	87336	113980	122960	C00105	ko00240,ko01100,ko01240
pme0257	111.02	80	112.027	C4H4N2O2	[M-H]-	Uracil	Nucleotides and derivatives	Nucleotides and derivatives	66-22-8	40403	18420	22322	20674	32588	21078	C00106	ko00240,ko00410,ko00770,ko01100
mws1078	138.05	92.1	137.048	C7H7NO2	[M+H]+	Anthranilic Acid	Phenolic acids	Phenolic acids	118-92-3	57387	57589	56205	80888	84546	107850	C00108	ko00380,ko00400,ko00998,ko01058,ko01100,ko01110,ko01230
Zmzn000078	168.99	78.96	169.998	C3H7O6P	[M-H]-	Dihydroxyacetone phosphate	Others	Saccharides and Alcohols	57-04-5	79807	63139	61508	125730	129600	128250	C00111	ko00010,ko00040,ko00051,ko00052,ko00561,ko00562,ko00564,ko00640,ko00710,ko00760,ko01100,ko01110,ko01200,ko01230
pmb0484	104.1	60.1	103.091	C5H13NO	[M+H]+	Choline	Alkaloids	Alkaloids	62-49-7	40487000	42342000	40428000	57432000	55036000	56835000	C00114	ko00260,ko00564,ko01100,ko02010
pma6455	229.01	96.97	230.02	C5H11O8P	[M-H]-	Ribulose-5-phosphate	Others	Saccharides and Alcohols	4300-28-1	48429	42436	43410	73610	79578	57670	C00117	ko00030,ko00230,ko00440,ko00710,ko00750,ko01100,ko01110,ko01200,ko01230,ko01240
pme2266	245.1	227	244.088	C10H16N2O3S	[M+H]+	Biotin	Others	Vitamin	58-85-5	585120	577330	623880	488530	439980	391940	C00120	ko00780,ko01100,ko01240,ko02010
Zmgn000173	149.05	75.01	150.053	C5H10O5	[M-H]-	D-Ribose*	Others	Saccharides and Alcohols	50-69-1	213340	202050	198030	106490	117370	130830	C00121	ko00030,ko01100,ko02010
mws0376	115	71	116.011	C4H4O4	[M-H]-	Fumaric acid	Organic acids	Organic acids	110-17-8	16338000	12390000	14512000	9082800	7516800	9360100	C00122	ko00020,ko00190,ko00220,ko00250,ko00350,ko00360,ko00620,ko00650,ko00760,ko01100,ko01110,ko01200
mws0227	132.1	86.2	131.095	C6H13NO2	[M+H]+	L-Leucine*	Amino acids and derivatives	Amino acids and derivatives	61-90-5	30957000	28427000	30962000	15347000	15365000	15875000	C00123	ko00280,ko00290,ko00966,ko00970,ko01100,ko01110,ko01210,ko01230,ko02010
pmf0139	179.06	59	180.063	C6H12O6	[M-H]-	D-Galactose*	Others	Saccharides and Alcohols	59-23-4	16677000	17074000	17613000	5643800	5612000	5602700	C00124	ko00052,ko01100
mws4134	611.14	306.08	612.152	C20H32N6O12S2	[M-H]-	Oxiglutatione	Amino acids and derivatives	Amino acids and derivatives	27025-41-8	43897	50357	56270	377290	389470	420300	C00127	ko00480,ko01100,ko01240
pmb0532	349.05	137.3	348.047	C10H13N4O8P	[M+H]+	Inosine 5'-monophosphate	Nucleotides and derivatives	Nucleotides and derivatives	131-99-7	284820	308070	348750	180430	201660	242890	C00130	ko00230,ko01100,ko01110,ko01240
mws0254	156.08	110	155.069	C6H9N3O2	[M+H]+	L-Histidine	Amino acids and derivatives	Amino acids and derivatives	71-00-1	195810	199720	241890	129500	117540	96148	C00135	ko00340,ko00410,ko00970,ko01100,ko01110,ko01230,ko02010
Hmln000297	179.05	59.01	180.063	C6H12O6	[M-H]-	Inositol*	Others	Saccharides and Alcohols	87-89-8	17323000	17531000	17169000	5891300	5600100	5657900	C00137	ko00052,ko00053,ko00562,ko01100,ko01110,ko02010,ko04070
pme2755	222	144	221.09	C8H15NO6	[M+H]+	N-Acetyl-D-glucosamine*	Others	Saccharides and Alcohols	7512-17-6	3288000	3487300	3463600	2692000	2790100	2877900	C00140	ko00520,ko01100,ko02010
pmb0998	364.07	152.1	363.058	C10H14N5O8P	[M+H]+	Guanosine 5'-monophosphate	Nucleotides and derivatives	Nucleotides and derivatives	85-32-5	35799	32291	35456	39374	44220	38399	C00144	ko00230,ko01100
pme0040	136.06	119	135.054	C5H5N5	[M+H]+	Adenine	Nucleotides and derivatives	Nucleotides and derivatives	73-24-5	1272900	1230500	1092000	2283100	2316200	2315800	C00147	ko00230,ko00908,ko01100
pme0006	116.07	70.1	115.063	C5H9NO2	[M+H]+	L-Proline	Amino acids and derivatives	Amino acids and derivatives	147-85-3	7992000	7810100	8446300	4751800	4722900	5674600	C00148	ko00330,ko00332,ko00970,ko01100,ko01110,ko01230,ko02010
mws0275	133.01	71.01	134.022	C4H6O5	[M-H]-	L-Malic acid	Organic acids	Organic acids	97-67-6	502310	687190	688030	400270	378840	372880	C00149	ko00020,ko00620,ko00630,ko00710,ko01100,ko01110,ko01200
mws0001	133.06	74	132.054	C4H8N2O3	[M+H]+	L-Asparagine	Amino acids and derivatives	Amino acids and derivatives	70-47-3	3524100	3874400	4413200	15697000	13390000	14816000	C00152	ko00250,ko00460,ko00970,ko01100,ko01110,ko01230
mws0133	123.06	80.05	122.048	C6H6N2O	[M+H]+	Nicotinamide	Others	Vitamin	98-92-0	802400	914860	781330	1996900	2217100	2218300	C00153	ko00760,ko01100,ko01240
mws0749	137.02	93	138.032	C7H6O3	[M-H]-	4-Hydroxybenzoic acid	Phenolic acids	Phenolic acids	99-96-7	489120	570090	478040	889160	837210	934100	C00156	ko00130,ko00790,ko01100,ko01110,ko01240
mws0281	191.02	111.01	192.027	C6H8O7	[M-H]-	Citric Acid*	Organic acids	Organic acids	77-92-9	7210900	6259000	8451300	20794000	21748000	18854000	C00158	ko00020,ko00250,ko00630,ko01100,ko01110,ko01200,ko01210,ko01230,ko01240
pmf0138	179.06	59	180.063	C6H12O6	[M-H]-	D-Mannose*	Others	Saccharides and Alcohols	3458-28-4	16547000	16870000	17452000	5968900	5519800	5730200	C00159	ko00051,ko00052,ko00520,ko01100,ko02010
mws0159	163.04	91	164.047	C9H8O3	[M-H]-	Phenylpyruvic acid	Organic acids	Organic acids	156-06-9	976110	720540	704430	2114100	1811600	2046900	C00166	ko00360,ko00400,ko00960,ko01100,ko01110,ko01210,ko01230
ML10172161	103	59.01	104.011	C3H4O4	[M-H]-	Hydroxypyruvic acid*	Organic acids	Organic acids	1113-60-6	625840	563300	619150	698720	672010	703000	C00168	ko00260,ko00630,ko01100,ko01110,ko01200
pme1474	298.1	136	297.09	C11H15N5O3S	[M+H]+	5'-Deoxy-5'-(methylthio)adenosine	Nucleotides and derivatives	Nucleotides and derivatives	2457-80-9	21247000	21614000	22788000	47168000	48576000	46777000	C00170	ko00270,ko00908,ko01100
pmb0501	131.13	114.1	130.122	C5H14N4	[M+H]+	Agmatine*	Alkaloids	Alkaloids	306-60-5	1580700	1580300	1701800	867880	906710	849960	C00179	ko00330,ko01100
mws0256	118.09	72.1	117.079	C5H11NO2	[M+H]+	L-Valine	Amino acids and derivatives	Amino acids and derivatives	72-18-4	49225000	45717000	53238000	39485000	38620000	42796000	C00183	ko00280,ko00290,ko00311,ko00460,ko00770,ko00966,ko00970,ko01100,ko01110,ko01210,ko01230,ko01240,ko02010
mws0230	120.07	74	119.058	C4H9NO3	[M+H]+	L-Threonine	Amino acids and derivatives	Amino acids and derivatives	72-19-5	893120	923280	1135200	1551200	1557900	1569400	C00188	ko00260,ko00261,ko00290,ko00860,ko00970,ko01100,ko01110,ko01230,ko02010
Zmfn000481	535.04	323.03	536.044	C14H22N2O16P2	[M-H]-	Uridine-5'-Diphosphate-D-Xylose	Nucleotides and derivatives	Nucleotides and derivatives	3616-06-6	314820	323760	311430	555850	550520	627300	C00190	ko00520,ko00908,ko01100
pme3705	193.04	73	194.043	C6H10O7	[M-H]-	D-Glucoronic acid*	Others	Saccharides and Alcohols	6556-12-3	391610	335840	351480	222970	191170	212840	C00191	ko00040,ko00053,ko00520,ko00562,ko01100,ko01240
mws0639	153.02	109.03	154.027	C7H6O4	[M-H]-	2,3-Dihydroxybenzoic Acid*	Phenolic acids	Phenolic acids	303-38-8	83758	72180	76442	109510	135420	121960	C00196	ko01110
Zmgn000447	184.98	78.96	185.993	C3H7O7P	[M-H]-	3-Phospho-D-glyceric acid	Others	Saccharides and Alcohols	820-11-1	420940	383460	461310	317010	315620	315180	C00197	ko00010,ko00030,ko00260,ko00270,ko00561,ko00630,ko00710,ko01100,ko01110,ko01200,ko01230,ko01240
pmf0096	88.99	70.9	89.995	C2H2O4	[M-H]-	Oxalic acid	Organic acids	Organic acids	144-62-7	18726	24623	24486	17831	19591	21140	C00209	ko00230,ko00630,ko01100
pme0230	268.1	136.06	267.097	C10H13N5O4	[M+H]+	Adenosine	Nucleotides and derivatives	Nucleotides and derivatives	58-61-7	35987000	35925000	34397000	40414000	41742000	38142000	C00212	ko00230,ko01100,ko02010
pme0264	243.1	127	242.09	C10H14N2O5	[M+H]+	Thymidine	Nucleotides and derivatives	Nucleotides and derivatives	50-89-5	163530	163460	146400	330220	328990	338960	C00214	ko00240,ko01100
mws1499	149.05	59.01	150.053	C5H10O5	[M-H]-	D-Arabinose*	Others	Saccharides and Alcohols	10323-20-3	1118400	1073000	1121600	409670	386880	303630	C00216	ko00040,ko00053
mws0183	153.02	109.03	154.027	C7H6O4	[M-H]-	3,4-Dihydroxybenzoic acid (Protocatechuic acid)*	Phenolic acids	Phenolic acids	99-50-3	68337	95159	78493	136210	153380	122170	C00230	ko01100,ko01110
pme1109	152.06	135	151.049	C5H5N5O	[M+H]+	Guanine*	Nucleotides and derivatives	Nucleotides and derivatives	73-40-5	215010	218560	208220	2991400	3127700	3234200	C00242	ko00230,ko01100
MA10039641	341.11	89.02	342.116	C12H22O11	[M-H]-	Lactobiose*	Others	Saccharides and Alcohols	63-42-3	9973300	6808800	7359000	3928600	3114100	4131000	C00243	ko00052,ko01100,ko02010
mws1488	255.23	237.22	256.24	C16H32O2	[M-H]-	Palmitic acid	Lipids	Free fatty acids	57-10-3	144980	158440	142970	151810	158420	133670	C00249	ko00061,ko00062,ko00071,ko00073,ko01040,ko01100,ko01212
Zmjp000624	168.06	150.05	167.058	C8H9NO3	[M+H]+	Pyridoxal	Others	Vitamin	66-72-8	70153	100870	95930	90724	84953	77915	C00250	ko00750,ko01100,ko01240
pme0490	124.04	78	123.032	C6H5NO2	[M+H]+	Nicotinic acid (Vitamin B3)	Others	Vitamin	59-67-6	32327	48901	47682	38009	59371	49998	C00253	ko00760,ko00960,ko01100,ko01110,ko01240
mws0232	377.15	243.09	376.138	C17H20N4O6	[M+H]+	Riboflavin (Vitamin B2)	Others	Vitamin	83-88-5	548140	622330	573310	1054500	1144000	1190100	C00255	ko00740,ko01100,ko01110,ko01240,ko02010
pme0534	195.05	74.9	196.058	C6H12O7	[M-H]-	Gluconic acid	Others	Saccharides and Alcohols	526-95-4	1524500	1211700	1148500	1664400	1308000	1391700	C00257	ko00030,ko01100,ko01110,ko01200
mws0671	120.07	74.1	119.058	C4H9NO3	[M+H]+	L-Homoserine	Amino acids and derivatives	Amino acids and derivatives	672-15-1	1048300	832350	914630	1526100	1587200	1678700	C00263	ko00260,ko00270,ko00300,ko00920,ko01100,ko01110,ko01230
Zmzn000079	199	78.96	200.009	C4H9O7P	[M-H]-	D-Erythrose-4-phosphate	Others	Saccharides and Alcohols	585-18-2	116370	126440	114240	139910	140770	144810	C00279	ko00030,ko00400,ko00710,ko00750,ko00998,ko01100,ko01110,ko01200,ko01230,ko01240
pme1119	269.09	137	268.081	C10H12N4O5	[M+H]+	Inosine	Nucleotides and derivatives	Nucleotides and derivatives	58-63-9	319990	350950	314040	151880	160970	135440	C00294	ko00230,ko01100,ko02010
pme2165	155.01	111	156.017	C5H4N2O4	[M-H]-	Orotic acid	Others	Vitamin	65-86-1	9	9	9	1426700	1843100	2023000	C00295	ko00240,ko01100,ko01240
mws0277	191.06	85	192.063	C7H12O6	[M-H]-	Quinic Acid	Organic acids	Organic acids	77-95-2	22711000	27289000	22307000	10608000	10619000	8646800	C00296	ko00400,ko01100
mws0248	243.06	110	244.07	C9H12N2O6	[M-H]-	Uridine	Nucleotides and derivatives	Nucleotides and derivatives	58-96-8	65206	54934	49713	142310	156910	135550	C00299	ko00240,ko01100,ko02010
ML10197929	130.09	88.04	131.069	C4H9N3O2	[M-H]-	Creatine	Organic acids	Organic acids	57-00-1	68128	67806	85272	61347	57776	48646	C00300	ko00260,ko00330,ko01100
Zmyn000453	191.02	111.01	192.027	C6H8O7	[M-H]-	Isocitric Acid*	Organic acids	Organic acids	320-77-4	10848000	7939900	11613000	20137000	22027000	19839000	C00311	ko00020,ko00630,ko01100,ko01110,ko01200,ko01210,ko01230,ko01240
pme1383	170.08	134.1	169.074	C8H11NO3	[M+H]+	Pyridoxine	Others	Vitamin	65-23-6	31007	33685	46591	47696	44382	42062	C00314	ko00750,ko01100,ko01240
pme0008	176.1	113	175.096	C6H13N3O3	[M+H]+	L-Citrulline	Amino acids and derivatives	Amino acids and derivatives	372-75-8	769520	648690	878540	1414900	1369400	1270200	C00327	ko00220,ko01100,ko01110,ko01230
pmb0786	180.09	163.06	179.079	C6H13NO5	[M+H]+	D-Glucosamine	Others	Saccharides and Alcohols	3416-24-8	5389600	3636000	3344900	4016300	4394900	3259300	C00329	ko00520,ko01100
pme1184	268.1	152	267.097	C10H13N5O4	[M+H]+	2'-Deoxyguanosine	Nucleotides and derivatives	Nucleotides and derivatives	961-07-9	81478	81938	96005	392020	415540	422020	C00330	ko00230,ko01100,ko02010
mws1189	193.04	72.8	194.033	C6H10O7	[M-H]-	D-Galacturonic acid*	Others	Saccharides and Alcohols	685-73-4	292660	308570	290690	183460	170290	157960	C00333	ko00040,ko00053,ko00520,ko01100,ko01240,ko02010
pme3011	104.07	68.8	103.063	C4H9NO2	[M+H]+	γ-Aminobutyric acid*	Organic acids	Organic acids	56-12-2	966560	929460	942770	2492200	2618300	2871100	C00334	ko00250,ko00330,ko00410,ko00650,ko00760,ko01100
mws0704	140.01	78.96	141.019	C2H8NO4P	[M-H]-	O-Phosphorylethanolamine	Alkaloids	Alkaloids	1071-23-4	74295	83952	74977	24093	13733	13728	C00346	ko00563,ko00564,ko00600,ko01100
pme3311	339	97	339.996	C6H14O12P2	[M-H]-	D-Fructose-1,6-biphosphate	Others	Saccharides and Alcohols	488-69-7	25147	34074	41008	58239	47200	64218	C00354	ko00400,ko00710,ko01100,ko01110,ko01200
pme3827	198.08	152.2	197.069	C9H11NO4	[M+H]+	3,4-Dihydroxy-L-phenylalanine (L-Dopa)	Amino acids and derivatives	Amino acids and derivatives	59-92-7	53351	59408	57902	46352	51552	60698	C00355	ko00350,ko00950,ko00965,ko01100,ko01110
pme3184	332.08	136	331.068	C10H14N5O6P	[M+H]+	2'-Deoxyadenosine-5'-monophosphate	Nucleotides and derivatives	Nucleotides and derivatives	653-63-4	208910	244670	253100	216680	252930	257590	C00360	ko00230,ko01100
pme0513	151.06	59	152.068	C5H12O5	[M-H]-	Xylitol*	Others	Saccharides and Alcohols	87-99-0	100920	147010	101410	185210	195150	187110	C00379	ko00040,ko01100,ko02010
mws0255	112.05	95	111.043	C4H5N3O	[M+H]+	Cytosine*	Nucleotides and derivatives	Nucleotides and derivatives	71-30-7	137480	127150	144450	138480	154410	113120	C00380	ko00240,ko01100
pme1975	103	59	104.06	C3H4O4	[M-H]-	Malonic acid	Organic acids	Organic acids	141-82-2	2851200	2899600	2705600	3211000	3107300	3370800	C00383	ko00061,ko00240,ko00410,ko01100,ko01212
pme0256	151.03	151	152.033	C5H4N4O2	[M-H]-	Xanthine	Nucleotides and derivatives	Nucleotides and derivatives	69-89-6	97583	58548	77672	65676	81992	53569	C00385	ko00230,ko00232,ko01100,ko01110
pme1178	284.1	152	283.092	C10H13N5O5	[M+H]+	Guanosine	Nucleotides and derivatives	Nucleotides and derivatives	118-00-3	3330000	3098200	3379500	15259000	13973000	15804000	C00387	ko00230,ko01100,ko02010
mws1155	181.07	101.02	182.079	C6H14O6	[M-H]-	D-Mannitol*	Others	Saccharides and Alcohols	69-65-8	43987	47480	34753	31392	27934	30851	C00392	ko00051,ko01100,ko02010
mws0005	161.11	144	160.1	C10H12N2	[M+H]+	Tryptamine	Alkaloids	Plumerane	61-54-1	62747	72617	154960	43025	44976	44550	C00398	ko00380,ko00901,ko01100,ko01110
mws0258	132.1	86	131.095	C6H13NO2	[M+H]+	L-Isoleucine*	Amino acids and derivatives	Amino acids and derivatives	73-32-5	29660000	29482000	30834000	15935000	15077000	15897000	C00407	ko00280,ko00290,ko00460,ko00960,ko00966,ko00970,ko01100,ko01110,ko01210,ko01230,ko02010
Rfmb319	130.09	84.08	129.079	C6H11NO2	[M+H]+	Pipecolic acid	Organic acids	Organic acids	4043-87-2	13880000	13932000	15978000	5895800	5802600	5912200	C00408	ko00310,ko00960,ko01100,ko01110
pme2550	173.02	137	174.016	C6H6O6	[M-H]-	Cis-Aconitic acid	Organic acids	Organic acids	585-84-2	943320	826120	1004000	678580	692960	633530	C00417	ko00020,ko00630,ko00660,ko01100,ko01110,ko01210
mws2213	147.05	77.01	148.052	C9H8O2	[M-H]-	Cinnamic acid	Phenolic acids	Phenolic acids	140-10-3	6360.3	6262.4	5013.1	54162	54893	48369	C00423	ko00130,ko00360,ko00940,ko00998,ko01100,ko01110
pma3649	132.1	86.1	131.058	C5H9NO3	[M+H]+	5-Aminolevulinate	Alkaloids	Alkaloids	106-60-5	3385900	3517100	3056100	1505100	1987300	1866200	C00430	ko00260,ko00860,ko01100,ko01110,ko01240,ko02010
pme0120	118.09	101	117.079	C5H11NO2	[M+H]+	5-Aminovaleric acid	Organic acids	Organic acids	660-88-8	63294	49973	38216	59199	96530	66390	C00431	ko00310,ko00330,ko01100
Zmyn000155	173.11	131.08	174.1	C7H14N2O3	[M-H]-	N-α-Acetyl-L-ornithine	Amino acids and derivatives	Amino acids and derivatives	6205-08-9	100190	80141	128000	138810	177860	136420	C00437	ko00220,ko01100,ko01110,ko01210,ko01230
mws0213	151.06	71	152.068	C5H12O5	[M-H]-	Ribitol*	Others	Saccharides and Alcohols	488-81-3	52552	50963	42714	45538	70869	64034	C00474	ko00040,ko00740,ko01100
pme3732	244.09	112	243.086	C9H13N3O5	[M+H]+	Cytidine	Nucleotides and derivatives	Nucleotides and derivatives	65-46-3	233210	291940	189720	317450	387190	366130	C00475	ko00240,ko01100,ko02010
pme1002	138.09	103	137.084	C8H11NO	[M+H]+	L-Tyramine	Amino acids and derivatives	Amino acids and derivatives	51-67-2	30000000	30446000	31932000	31386000	29928000	29444000	C00483	ko00350,ko00950,ko01100,ko01110,ko01240
Zmgn000217	129.02	85.03	130.027	C5H6O4	[M-H]-	Methylenesuccinic acid	Organic acids	Organic acids	97-65-4	36079	26448	44295	29760	60727	43080	C00490	ko00660,ko01100
mws0221	241.03	152	240.024	C6H12N2O4S2	[M+H]+	L-Cystine	Amino acids and derivatives	Amino acids and derivatives	56-89-3	80522	62931	72560	46987	55112	31139	C00491	ko00270,ko01100,ko02010
pme2125	503.16	179	504.169	C18H32O16	[M-H]-	Raffinose*	Others	Saccharides and Alcohols	512-69-6	87670	106190	122270	94699	130810	138050	C00492	ko00052,ko01100,ko02010
mws0154	173.05	93	174.053	C7H10O5	[M-H]-	Shikimic acid	Organic acids	Organic acids	138-59-0	2410100	2231900	2939500	1907100	2165300	2081300	C00493	ko00400,ko01100,ko01110,ko01230,ko01240
mws0344	165.04	75	166.048	C5H10O6	[M-H]-	D-Xylonic acid	Others	Saccharides and Alcohols	526-91-0	3598500	3246600	3038300	2965600	3085300	3274100	C00502	ko00040,ko01100
pme0376	271.06	151	272.068	C15H12O5	[M-H]-	Naringenin (5,7,4'-Trihydroxyflavanone)*	Flavonoids	Flavanones	480-41-1	39322	41738	44551	45530	50027	46802	C00509	ko00941,ko00943,ko01100,ko01110
pme2827	239	223	240.245	C16H32O	[M-H]-	Palmitaldehyde	Lipids	Free fatty acids	629-80-1	15587000	17185000	17643000	16235000	16030000	17187000	C00517	ko00071
pme1292	167.1	123.04	168.042	C8H8O4	[M-H]-	Homogentisic acid	Phenolic acids	Phenolic acids	451-13-8	85645	64799	112850	365480	402120	384400	C00544	ko00130,ko00350,ko01100,ko01240
pme3961	252.11	136	251.102	C10H13N5O3	[M+H]+	2'-Deoxyadenosine	Nucleotides and derivatives	Nucleotides and derivatives	958-09-8	113390	88378	91581	268530	323090	281430	C00559	ko00230,ko01100,ko02010
mws1336	138.06	120	137.048	C7H7NO2	[M+H]+	4-Aminobenzoic acid	Phenolic acids	Phenolic acids	150-13-0	115790	104640	105400	220070	279820	241110	C00568	ko00790,ko01100,ko01240
mws0884	328.05	134.2	329.053	C10H12N5O6P	[M-H]-	Cyclic 3',5'-Adenylic acid	Nucleotides and derivatives	Nucleotides and derivatives	60-92-4	51894	55012	46969	28423	37533	42419	C00575	ko00230,ko01100
pme0066	116.1	74	117.054	C3H7N3O2	[M-H]-	Guanidinoacetate	Alkaloids	Alkaloids	352-97-6	21713	19013	22114	18760	13108	15774	C00581	ko00260,ko00330,ko01100
Lmbn002862	137.02	93.03	138.032	C7H6O3	[M-H]-	3-Hydroxybenzoic Acid	Organic acids	Organic acids	99-06-9	539140	622370	672940	6403800	6379500	6478100	C00587	ko00400
pmb1754	184	125	184.073	C5H15NO4P+	[M]+	O-Phosphocholine	Alkaloids	Alkaloids	107-73-3	977030	912350	1038300	975720	895230	893760	C00588	ko00564,ko01100
mws0093	179.07	146	180.079	C10H12O3	[M-H]-	Coniferyl alcohol	Phenolic acids	Phenolic acids	458-35-5	73896	69648	63555	30022	49703	35896	C00590	ko00940,ko00998,ko01100,ko01110
pme0075	188.06	128	189.064	C7H11NO5	[M-H]-	N-Acetyl-L-glutamic acid	Amino acids and derivatives	Amino acids and derivatives	1188-37-0	35747	46279	40845	654780	661500	779510	C00624	ko00220,ko01100,ko01110,ko01210,ko01230
mws0180	153.02	109.03	154.027	C7H6O4	[M-H]-	2,5-Dihydroxybenzoic acid; Gentisic Acid*	Phenolic acids	Phenolic acids	490-79-9	100730	68691	80955	148750	140820	102370	C00628	ko00350,ko01100
mws0628	121.03	92	122.037	C7H6O2	[M-H]-	4-Hydroxybenzaldehyde	Phenolic acids	Phenolic acids	123-08-0	347570	327810	352360	364260	347860	356940	C00633	ko01100
pme1228	221.09	204	220.085	C11H12N2O3	[M+H]+	5-Hydroxy-L-tryptophan	Amino acids and derivatives	Amino acids and derivatives	56-69-9	76338	90168	80263	53793	62712	50259	C00643	ko00380,ko01100
Lmgp000796	150.06	61.01	149.048	C8H7NO2	[M+H]+	4-Hydroxymandelonitrile	Alkaloids	Phenolamine	13093-65-7	653820	634580	697410	556940	455510	472390	C00650	--
ML10171848	147.03	85.03	148.037	C5H8O5	[M-H]-	D-Arabinono-1,4-lactone	Others	Saccharides and Alcohols	2782-09-4	270360	239350	221700	339880	320630	337360	C00652	ko00053
pme3186	169	79	169.998	C3H7O6P	[M-H]-	DL-Glyceraldehyde-3-phosphate	Organic acids	Organic acids	591-59-3	64582	72163	90146	75182	112640	106150	C00661	--
pme0278	191.1	128	190.095	C7H14N2O4	[M+H]+	2,6-Diaminooimelic acid	Organic acids	Organic acids	583-93-7	137120	128510	132260	59607	51931	58468	C00666	ko00300,ko01100,ko01110,ko01230
mws0120	258.11	104.11	257.103	C8H20NO6P	[M+H]+	Choline Alfoscerate	Lipids	PC	28319-77-9	1061900	888080	1212200	676040	654420	868330	C00670	ko00564,ko00565
pmb2507	213.1	97	214.024	C5H11O7P	[M-H]-	2-Deoxyribose-1-phosphate	Nucleotides and derivatives	Nucleotides and derivatives	17210-42-3	11383000	9452100	11357000	3077700	2960800	3370400	C00672	ko00030,ko00240,ko01100
mws0863	213.02	97	214.024	C5H11O7P	[M-H]-	2-Deoxyribose-5'-phosphate	Nucleotides and derivatives	Nucleotides and derivatives	102916-66-5	1285600	1776800	1259600	2132700	2001300	2072300	C00673	ko00030,ko01100
Zmyn000230	147.03	57.03	148.037	C5H8O5	[M-H]-	2-Dehydro-3-deoxy-L-arabinonate	Others	Saccharides and Alcohols	-	423790	468640	604430	658810	612620	419760	C00684	ko00053,ko01100
mws2523	421.08	241.1	422.083	C12H23O14P	[M-H]-	Trehalose 6-phosphate	Others	Saccharides and Alcohols	4484-88-2	226060	265380	244280	175720	131120	177170	C00689	ko00500,ko01100,ko01110
mws1589	503.16	179	504.169	C18H32O16	[M-H]-	D-Panose*	Others	Saccharides and Alcohols	33401-87-5	39300	33638	51589	20154	47262	47970	C00713	--
mws0191	118.09	59	117.079	C5H11NO2	[M+H]+	Betaine	Alkaloids	Alkaloids	107-43-7	859980	912270	1041600	736640	809420	693960	C00719	ko00260,ko01100,ko02010
mws0018	203.22	83	202.216	C10H26N4	[M+H]+	Spermine	Alkaloids	Alkaloids	71-44-3	8752700	8220700	9082200	7389900	7699900	7143300	C00750	ko00330,ko00410,ko00480,ko00770,ko01100,ko01240
mws0458	151.04	136	152.047	C8H8O3	[M-H]-	Vanillin*	Phenolic acids	Phenolic acids	121-33-5	165130	148030	109850	176930	114900	149900	C00755	ko00998,ko01100,ko01110
mws0906	341.12	179	342.131	C16H22O8	[M-H]-	Coniferin	Phenolic acids	Phenolic acids	531-29-3	564070	544200	503410	219910	247180	215280	C00761	ko00940
mws0214	181.07	71	182.079	C6H14O6	[M-H]-	D-Sorbitol*	Others	Saccharides and Alcohols	50-70-4	209870	163000	192050	96264	88996	96262	C00794	ko00051,ko00052,ko01100,ko02010
Lmgn001670	137.03	108.02	138.032	C7H6O3	[M-H]-	Salicylic acid	Phenolic acids	Phenolic acids	69-72-7	1922600	2036000	1983200	2788700	2979600	2995100	C00805	ko00360,ko01100,ko01110,ko04075
pme1439	165.05	119	164.047	C9H8O3	[M+H]+	p-Coumaric acid	Phenolic acids	Phenolic acids	501-98-4	94343	99810	72716	84279	111000	104450	C00811	ko00130,ko00350,ko00940,ko00950,ko00998,ko01100,ko01110
Zmyn000108	209.03	85.03	210.038	C6H10O8	[M-H]-	D-Saccharic acid*	Others	Saccharides and Alcohols	87-73-0	1084200	1658800	1540200	1109900	1099400	1138900	C00818	ko00053,ko01100
mws1038	277.12	146	278.13	C11H22N2O4S	[M-H]-	Pantetheine	Others	Others	496-65-1	8235.5	12404	8829	13923	8845.5	10844	C00831	ko00332,ko00770,ko01110
pme2596	184.06	148	183.053	C8H9NO4	[M+H]+	4-Pyridoxic acid	Others	Vitamin	82-82-6	128500	117050	145780	77547	82570	82247	C00847	ko00750,ko01100
mws0178	353.09	191.01	354.095	C16H18O9	[M-H]-	Chlorogenic acid (3-O-Caffeoylquinic acid)	Phenolic acids	Phenolic acids	327-97-9	2198000	2365200	2118600	1999700	2016000	2109200	C00852	ko00940,ko00941,ko00945,ko01110
pma2987	142.1	124.09	141.09	C6H11N3O	[M+H]+	Histidinol	Alkaloids	Alkaloids	501-28-0	13917000	13573000	14568000	12555000	11986000	11875000	C00860	ko00340,ko01100,ko01110,ko01230
mws1337	220.12	202.1	219.111	C9H17NO5	[M+H]+	D-Pantothenic Acid	Others	Vitamin	79-83-4	25572000	25988000	26331000	14410000	14714000	15915000	C00864	ko00410,ko00770,ko01100,ko01110,ko01240
pme2828	140	99	139.027	C6H5NO3	[M+H]+	4-Nitrophenol	Phenolic acids	Phenolic acids	100-02-7	643420	439190	538580	582330	557760	450130	C00870	--
pme3096	118	74	119.022	C3H5NO4	[M-H]-	Aminomalonic acid	Organic acids	Organic acids	1068-84-4	1554300	1452300	1572000	1384600	1114000	1263000	C00872	--
Zmpn000199	209.03	85.03	210.038	C6H10O8	[M-H]-	D-Galactaric acid*	Others	Saccharides and Alcohols	526-99-8	884840	1295700	1100300	779310	1012500	1077400	C00879	ko00053,ko01100
pme1194	228.1	112	227.091	C9H13N3O4	[M+H]+	2'-Deoxycytidine	Nucleotides and derivatives	Nucleotides and derivatives	951-77-9	36874	38752	39337	129900	134230	139860	C00881	ko00240,ko01100,ko02010
mws0262	149.01	87	150.016	C4H6O6	[M-H]-	L-Tartaric acid	Organic acids	Organic acids	87-69-4	80821	112010	108260	75275	45498	31357	C00898	ko00630,ko01100
mws0609	344.04	150	345.047	C10H12N5O7P	[M-H]-	Guanosine 3',5'-cyclic monophosphate	Nucleotides and derivatives	Nucleotides and derivatives	7665-99-8	432170	387290	374570	51129	79868	71290	C00942	ko00230,ko01100
mws1346	162.08	98	161.069	C6H11NO4	[M+H]+	DL-2-Aminoadipic acid	Alkaloids	Alkaloids	542-32-5	970950	868930	1000700	554160	563850	647870	C00956	ko00300,ko00310,ko00311,ko01100,ko01110,ko01210,ko01230
mws1094	287.06	259	288.063	C15H12O6	[M-H]-	Aromadendrin (Dihydrokaempferol)	Flavonoids	Flavanonols	480-20-6	15243	14896	15301	20072	13971	16318	C00974	ko00941,ko01100,ko01110
mws0677	219.11	160	218.106	C12H14N2O2	[M+H]+	N-Acetyl-5-hydroxytryptamine	Alkaloids	Plumerane	1210-83-9	100480	90675	95331	113910	145010	207940	C00978	ko00380,ko01100,ko01110
mws1050	148.06	88	147.053	C5H9NO4	[M+H]+	O-Acetylserine	Amino acids and derivatives	Amino acids and derivatives	5147-00-2	643590	512240	775500	579440	758870	713510	C00979	ko00270,ko00908,ko00920,ko01100,ko01110,ko01200,ko01230,ko04122
pme2268	138.05	94.07	137.048	C7H7NO2	[M+H]+	Trigonelline	Alkaloids	Pyridine alkaloids	535-83-1	14113000	14874000	15444000	17016000	19037000	20073000	C01004	ko00760
pme1137	140.03	94	139.027	C6H5NO3	[M+H]+	6-Hydroxynicotinic acid	Alkaloids	Pyridine alkaloids	5006-66-6	133570	146360	166920	143940	126080	140820	C01020	ko00760,ko01100
pme3033	104.07	86	103.063	C4H9NO2	[M+H]+	N,N-Dimethylglycine	Amino acids and derivatives	Amino acids and derivatives	1118-68-9	973790	932770	883200	2120700	2201800	2221600	C01026	ko00260,ko01100
mws0567	146.09	87	145.085	C5H11N3O2	[M+H]+	4-Guanidinobutyric acid	Organic acids	Organic acids	463-00-3	2252000	2244900	2252000	1770900	1766300	1987000	C01035	ko00330,ko01100
pme2559	174.04	88	175.048	C6H9NO5	[M-H]-	N-Acetyl-L-Aspartic Acid	Amino acids and derivatives	Amino acids and derivatives	997-55-7	193460	215950	193060	182900	216640	246310	C01042	ko00250,ko01100
MWS2413	130.05	58.03	131.058	C5H9NO3	[M-H]-	N-acetyl-beta-alanine	Amino acids and derivatives	Amino acids and derivatives	3025-95-4	11040	15063	13465	15791	19414	25221	C01073	ko00410
mws0264	341.11	119	342.116	C12H22O11	[M-H]-	D-Trehalose*	Others	Saccharides and Alcohols	99-20-7	4487100	2586000	2274200	2343400	2784600	1763800	C01083	ko00500,ko01100,ko01110,ko02010
mws0576	103.04	59.1	104.047	C4H8O3	[M-H]-	3-Hydroxybutyric acid	Organic acids	Organic acids	300-85-6	3225000	3335700	3044200	3935300	3932800	3811200	C01089	ko00072,ko00650,ko01100
Zmpn000095	261.04	78.96	262.045	C6H15O9P	[M-H]-	Sorbitol-6-phosphate	Others	Saccharides and Alcohols	20479-58-7	48155	46136	46677	59686	57507	54791	C01096	ko00051,ko01100
mws2608	222.1	84.05	221.09	C8H15NO6	[M+H]+	N-Acetyl-D-galactosamine*	Others	Saccharides and Alcohols	1811-31-0	1817100	1978100	1833600	1513000	1588600	1687900	C01132	ko00052,ko01100
Lmbn000193	103	59.01	104.011	C3H4O4	[M-H]-	Tartronate semialdehyde*	Organic acids	Organic acids	2480-77-5	655330	606760	576250	815280	803590	837360	C01146	ko00053,ko00630,ko01100
pme0181	170.09	124	169.085	C7H11N3O2	[M+H]+	3-Methyl-L-Histidine*	Amino acids and derivatives	Amino acids and derivatives	368-16-1	2231200	2488700	2793100	1280800	1147800	890370	C01152	ko00340,ko01100
mws0216	132.07	86	131.058	C5H9NO3	[M+H]+	Trans-4-Hydroxy-L-proline	Amino acids and derivatives	Amino acids and derivatives	51-35-4	14418000	16090000	11926000	8678900	9375000	9117800	C01157	ko00330,ko01100,ko02010
pmn001518	331.07	169.01	332.074	C13H16O10	[M-H]-	1-O-Galloyl-D-glucose	Phenolic acids	Phenolic acids	58511-73-2	3744600	3950900	4084800	7390800	7529300	7388900	C01158	--
HJN003	385.11	223.06	386.122	C17H22O10	[M-H]-	1-O-Sinapoyl-D-glucose	Phenolic acids	Phenolic acids	-	1132500	1174800	1181300	1024900	999510	1128800	C01175	ko00940
mws2212	179.03	135.05	180.042	C9H8O4	[M-H]-	Caffeic acid	Phenolic acids	Phenolic acids	331-39-5	422120	278870	304590	329130	307850	273500	C01197	ko00940,ko01100,ko01110
Lmsn015919	658.85	482.93	659.861	C6H18O24P6	[M-H]-	Phytic acid	Organic acids	Organic acids	83-86-3	11645	10947	10750	9762.3	9355.4	9147.8	C01204	ko00562,ko01100,ko04070
Zmyn004548	291.2	235.17	292.204	C18H28O3	[M-H]-	12-Oxo-phytodienoic acid	Lipids	Free fatty acids	85551-10-6	120270	130120	124970	654380	648790	627390	C01226	ko00592,ko01100,ko01110
Zmyn000083	338.99	78.96	339.996	C6H14O12P2	[M-H]-	D-Glucose 1,6-bisphosphate	Others	Saccharides and Alcohols	10139-18-1	13280	16738	13051	13693	12362	13253	C01231	ko00500,ko01100
Cmyn001328	339.07	177.02	340.079	C15H16O9	[M-H]-	Daphnin*	Lignans and Coumarins	Coumarins	486-55-5	22180000	21860000	21825000	12847000	14553000	12733000	C01421	--
mws0014	193.05	134.01	194.058	C10H10O4	[M-H]-	Ferulic acid*	Phenolic acids	Phenolic acids	537-98-4	55736	40724	53332	51904	55467	63788	C01494	ko00940,ko01100,ko01110
MWSmce199	149.05	59.02	150.053	C5H10O5	[M-H]-	L-Xylose*	Others	Saccharides and Alcohols	609-06-3	1032300	1104000	1001300	368090	325090	331040	C01510	--
MWSHY0058	287.06	153.02	286.048	C15H10O6	[M+H]+	Luteolin (5,7,3',4'-Tetrahydroxyflavone)	Flavonoids	Flavones	491-70-3	14446	16005	14006	19990	21723	17801	C01514	ko00941,ko00944,ko01100,ko01110
mws1077	355.1	193.05	354.095	C16H18O9	[M+H]+	Scopoletin-7-O-glucoside (Scopolin)	Lignans and Coumarins	Coumarins	531-44-2	3566400	3983100	3863000	15474000	15020000	15589000	C01527	ko00940,ko01110
mws1489	283.26	283.26	284.272	C18H36O2	[M-H]-	Stearic Acid	Lipids	Free fatty acids	57-11-4	3283200	2671400	2609300	2829300	1757600	1616400	C01530	ko00061,ko01040
mws1491	279.23	279.23	280.24	C18H32O2	[M-H]-	Linoleic acid	Lipids	Free fatty acids	60-33-3	39100000	39730000	39378000	55921000	56257000	46187000	C01595	ko00591,ko01040,ko01100
Zmyn004238	157.12	59.01	158.131	C9H18O2	[M-H]-	Nonanoic Acid	Organic acids	Organic acids	112-05-0	373630	432600	487420	291700	326870	356030	C01601	--
mws2118	435.13	166.7	436.137	C21H24O10	[M-H]-	Phloretin-2'-O-glucoside (Phlorizin)	Flavonoids	Chalcones	60-81-1	322200	305400	325470	156240	168540	142510	C01604	ko00941,ko01110
pme0282	165.02	77.04	166.027	C8H6O4	[M-H]-	Phthalic acid*	Phenolic acids	Phenolic acids	88-99-3	1058400	1167000	1265100	1181700	1084900	1238700	C01606	ko01100,ko02010
mws0044	303.05	125.02	304.058	C15H12O7	[M-H]-	Dihydroquercetin(Taxifolin)	Flavonoids	Flavanonols	480-18-2	37616	38260	33758	27231	27112	40880	C01617	ko00941,ko01100,ko01110
pmf0174	157.16	157.2	158.167	C10H22O	[M-H]-	1-Decanol*	Others	Saccharides and Alcohols	112-30-1	2182700	2175700	1843200	2808300	2544700	2556500	C01633	--
pme1841	103.12	86.1	102.116	C5H14N2	[M+H]+	Cadaverine	Alkaloids	Alkaloids	462-94-2	33553	35829	33709	53740	51833	52871	C01672	ko00310,ko00480,ko00960,ko01100,ko01110
pme2237	181.07	101	182.079	C6H14O6	[M-H]-	Dulcitol*	Others	Saccharides and Alcohols	608-66-2	40752	39749	50752	26523	15955	24939	C01697	ko00052,ko01100
mws5038	341.11	89.02	342.116	C12H22O11	[M-H]-	Isomaltulose*	Others	Saccharides and Alcohols	13718-94-0	4659200	8427500	6844500	3729200	2407100	2587700	C01742	--
pmb0782	86.1	69.2	85.089	C5H11N	[M+H]+	Piperidine	Alkaloids	Piperidine alkaloids	110-89-4	2511000	2350200	2514000	1317200	1309700	1457900	C01746	ko00960
mws0045	449.11	303.05	448.101	C21H20O11	[M+H]+	Quercetin-3-O-rhamnoside(Quercitrin)	Flavonoids	Flavonols	522-12-3	52977	50632	72285	69866	77522	65486	C01750	ko00944
MWSCX014	193.05	133.03	192.042	C10H8O4	[M+H]+	Scopoletin (7-Hydroxy-5-methoxycoumarin)	Lignans and Coumarins	Coumarins	92-61-5	206190	199110	142900	237270	193870	229690	C01752	ko00940,ko01110
mws0668	283.07	151	284.076	C10H12N4O6	[M-H]-	Xanthosine	Nucleotides and derivatives	Nucleotides and derivatives	146-80-5	707270	805260	854960	696060	665810	742850	C01762	ko00230,ko00232,ko01100,ko01110,ko02010
Lmmn001643	163.04	119.05	164.047	C9H8O3	[M-H]-	2-Hydroxycinnamic acid*	Phenolic acids	Phenolic acids	583-17-5	201650	191650	208730	240840	228990	234960	C01772	ko00360,ko00940,ko01100,ko01110
MWS4305	119.04	59.01	120.042	C4H8O4	[M-H]-	Erythrose	Others	Saccharides and Alcohols	583-50-6	24732000	24169000	26170000	26651000	24059000	25496000	C01796	--
mws0437	151.06	71	152.068	C5H12O5	[M-H]-	D-Arabitol*	Others	Saccharides and Alcohols	488-82-4	259550	129310	205390	504240	415250	593380	C01904	ko00040,ko01100
pme3388	189.13	144	188.127	C7H16N4O2	[M+H]+	Homoarginine	Amino acids and derivatives	Amino acids and derivatives	156-86-5	906660	890470	1028000	456480	502250	450660	C01924	--
mws1587	132.1	86	131.095	C6H13NO2	[M+H]+	L-Norleucine*	Amino acids and derivatives	Amino acids and derivatives	327-57-1	31143000	30167000	31287000	15725000	15926000	16658000	C01933	--
Lmsn000381	341.11	89.02	342.116	C12H22O11	[M-H]-	D-Maltose*	Others	Saccharides and Alcohols	133-99-3	6301900	4644400	6397300	2587400	2419500	3439100	C01971	--
MWS2076	110.06	65.04	109.053	C6H7NO	[M+H]+	2-Aminophenol	Alkaloids	Phenolamine	95-55-6	52219	44235	42554	63991	66992	62080	C01987	ko00380,ko01100
pme1691	147.13	87.2	146.118	C7H16NO2	[M+H]+	Acetylcholine	Alkaloids	Alkaloids	60-31-1	112720	91545	91338	116560	108250	128570	C01996	ko00564
mws0976	243.06	153	244.07	C9H12N2O6	[M-H]-	β-Pseudouridine	Nucleotides and derivatives	Nucleotides and derivatives	1445-07-4	38695	24987	39940	23956	23119	28149	C02067	ko00240,ko01100
Hmcn000192	209.07	59.01	210.073	C7H14O7	[M-H]-	Sedoheptulose	Others	Saccharides and Alcohols	3019-74-7	1200900	1250000	1273000	862510	891820	997600	C02076	ko00710,ko01100
mws0736	189.12	86	188.116	C8H16N2O3	[M+H]+	N-Glycyl-L-leucine*	Amino acids and derivatives	Amino acids and derivatives	869-19-2	112170	89401	97957	129590	105000	80564	C02155	--
mws0470	117.02	73	118.027	C4H6O4	[M-H]-	Methylmalonic acid*	Organic acids	Organic acids	516-05-2	115670000	85765000	114640000	102890000	100430000	120280000	C02170	ko00240,ko00280,ko00640,ko01100
Zmtn001624	188.04	144.05	189.043	C10H7NO3	[M-H]-	N-Acetylisatin	Alkaloids	Plumerane	574-17-4	1634300	1730500	1714100	48054	48017	54774	C02172	ko00380
MWS1846	151.04	93.03	152.047	C8H8O3	[M-H]-	Phenoxyacetic acid	Phenolic acids	Phenolic acids	122-59-8	24142	40803	26329	194760	270490	175800	C02181	--
MWSmce274	123.05	93.04	124.052	C7H8O2	[M-H]-	Salicyl Alcohol	Others	Others	90-01-7	19620	36855	36453	154400	148870	158200	C02323	--
pme0274	132.1	69	131.095	C6H13NO2	[M+H]+	6-Aminocaproic acid	Organic acids	Organic acids	60-32-2	2829600	2854600	2895500	1517100	1630500	1539800	C02378	ko01100
mws0193	190.12	127	189.111	C7H15N3O3	[M+H]+	L-Homocitrulline	Amino acids and derivatives	Amino acids and derivatives	1190-49-4	141790	144530	137280	196630	208310	227730	C02427	--
Zmtn001464	204.03	160.04	205.038	C10H7NO4	[M-H]-	4,8-Dihydroxyquinoline-2-carboxylic acid	Organic acids	Organic acids	59-00-7	63568	77008	74866	445110	419160	420610	C02470	ko00380
pmb3101	175.06	115	176.068	C7H12O5	[M-H]-	2-Isopropylmalic Acid*	Organic acids	Organic acids	49601-06-1	22046000	21794000	21989000	25798000	23141000	23560000	C02504	ko00290,ko00620,ko01100,ko01110,ko01210,ko01230
pmb0752	369.12	177.1	368.111	C17H20O9	[M+H]+	3-O-Feruloylquinic acid	Phenolic acids	Phenolic acids	1899-29-2	665080	593820	768820	191540	180150	182310	C02572	--
pmb2826	147.03	87.1	148.037	C5H8O5	[M-H]-	L-Citramalic acid	Organic acids	Organic acids	6236-09-5	1406800	1339900	1519500	1673100	1671100	1503700	C02614	ko00660,ko01100
ML10176345	171.03	109.03	172.037	C7H8O5	[M-H]-	3-Dehydroshikimic acid	Organic acids	Organic acids	2922-42-1	40884	46505	49586	64626	60008	62443	C02637	ko00400,ko01100,ko01110,ko01230,ko01240
Lmgn000160	131.05	70.03	132.053	C4H8N2O3	[M-H]-	3-Ureidopropionic Acid	Organic acids	Organic acids	462-88-4	155840	156440	154630	485090	398090	406280	C02642	ko00240,ko00410,ko00770,ko01100
Zmjn001813	159.07	97.06	160.074	C7H12O4	[M-H]-	Pimelic acid*	Organic acids	Organic acids	111-16-0	48150	68965	66704	81095	73966	68677	C02656	ko00780,ko01100,ko01240
mws4175	175.02	85.03	176.032	C6H8O6	[M-H]-	D-Glucurono-6,3-lactone	Others	Saccharides and Alcohols	32449-92-6	47907	40230	63728	92312	85005	80920	C02670	ko00053,ko01100
mws0474	229.14	211	230.152	C12H22O4	[M-H]-	Dodecanedioic aicd	Lipids	Free fatty acids	693-23-2	9988.5	11123	9111.9	23244	25057	24339	C02678	--
pmb2640	199.17	199.17	200.178	C12H24O2	[M-H]-	Dodecanoic acid (Lauric acid)	Lipids	Free fatty acids	143-07-7	131690	148710	146660	184070	181110	195280	C02679	ko00061,ko01100,ko01110
pme0253	174.11	86	173.105	C8H15NO3	[M+H]+	N-Acetyl-L-leucine	Amino acids and derivatives	Amino acids and derivatives	1188-21-2	11133	20836	16496	24930	37712	23343	C02710	--
pme2693	131.12	114.09	130.111	C6H14N2O	[M+H]+	N-Acetylputrescine*	Alkaloids	Alkaloids	18233-70-0	1618300	1597600	1758100	899020	895440	895780	C02714	ko00330,ko01100
pme0122	189.12	126	188.116	C8H16N2O3	[M+H]+	N6-Acetyl-L-lysine	Amino acids and derivatives	Amino acids and derivatives	692-04-6	303970	248900	293850	193540	160130	193550	C02727	ko00310,ko01100
pma0948	138.09	121.1	137.084	C8H11NO	[M+H]+	Phenylethanolamine	Alkaloids	Alkaloids	7568-93-6	13270000	13408000	13016000	13199000	12759000	12627000	C02735	--
Lmbn002648	163.04	119.05	164.047	C9H8O3	[M-H]-	α-Hydroxycinnamic Acid*	Phenolic acids	Phenolic acids	5801-57-0	52555	59448	36923	100290	106980	94844	C02763	ko00360,ko01100
Zmhn002227	385.11	223.06	386.121	C17H22O10	[M-H]-	4-O-Glucosyl-sinapate	Phenolic acids	Phenolic acids	-	102790	104940	97816	86543	54706	69350	C02919	--
ML10195036	300.3	60.05	299.282	C18H37NO2	[M+H]+	3-Dehydrosphinganine	Lipids	Sphingolipids	16105-69-4	18727	15994	16770	44369	46953	37244	C02934	ko00600,ko01100
pmb0819	157	130	156.069	C10H8N2	[M+H]+	3-Indoleacetonitrile	Alkaloids	Plumerane	771-51-7	34021	23580	34910	18643	29795	11704	C02938	ko00380,ko01100
pme0295	146.08	86	145.074	C6H11NO3	[M+H]+	4-Acetamidobutyric acid	Organic acids	Organic acids	3025-96-5	9	9	9	1129700	1131600	1186900	C02946	ko00330,ko01100
pmb0751	321.1	147.3	320.09	C16H16O7	[M+H]+	Trans-5-O-(p-Coumaroyl)shikimate	Phenolic acids	Phenolic acids	-	19520000	17845000	19659000	18768000	18088000	17035000	C02947	ko00940,ko00941,ko00945,ko01100,ko01110
ML10180524	244.09	112.05	243.086	C9H13N3O5	[M+H]+	Cytarabine	Nucleotides and derivatives	Nucleotides and derivatives	147-94-4	561510	548590	574590	371500	423520	519430	C02961	--
pme2617	166.05	102	165.046	C5H11NO3S	[M+H]+	L-Methionine Sulfoxide	Amino acids and derivatives	Amino acids and derivatives	3226-65-1	1198600	1149200	1144900	943090	983850	830650	C02989	ko00270
Zmyn005384	299.26	253.26	300.266	C18H36O3	[M-H]-	2R-Hydroxyoctadecanoic Acid	Lipids	Free fatty acids	26633-48-7	23999	27338	22518	6294.2	6601	8967.1	C03042	--
Lmbn000198	133.01	71.01	134.022	C4H6O5	[M-H]-	3-Dehydro-L-Threonic Acid	Others	Saccharides and Alcohols	-	40027000	39479000	40917000	23797000	22534000	21724000	C03064	ko00053,ko01100
Zmpn000638	130.05	88.04	131.069	C4H9N3O2	[M-H]-	3-Guanidinopropionic acid	Organic acids	Organic acids	353-09-3	71009	62647	75318	98721	89857	106540	C03065	--
Lmgp002593	123.04	77.04	122.037	C7H6O2	[M+H]+	3-hydroxybenzaldehyde	Phenolic acids	Phenolic acids	100-83-4	771920	809600	830740	2334000	2411500	2552000	C03067	--
pme2758	162.04	144	163.048	C5H9NO5	[M-H]-	4-Hydroxy-L-glutamic acid	Amino acids and derivatives	Amino acids and derivatives	3913-68-6	57839	65973	72569	59922	71608	75013	C03079	--
Lmbn001467	158.08	116.07	159.09	C7H13NO3	[M-H]-	5-Acetamidopentanoic Acid	Organic acids	Organic acids	1072-10-2	13654	14893	11356	9807.6	9411.9	11334	C03087	ko00310,ko01100
Lmbn006210	305.25	59.01	306.256	C20H34O2	[M-H]-	Dihomo-gamma-linolenic acid; (8Z,11Z,14Z)-Icosatrienoic acid*	Lipids	Free fatty acids	1783-84-2	9024.5	4347.9	6159.8	11105	16322	13245	C03242	ko00591,ko01040,ko01100
mws0341	131.07	85	132.079	C6H12O3	[M-H]-	2-Hydroxyisocaproic acid	Organic acids	Organic acids	20312-37-2	272240	329340	255270	375370	332030	371050	C03264	--
MWS1771	196.1	91.05	195.09	C10H13NO3	[M+H]+	L-Tyrosine methyl ester	Amino acids and derivatives	Amino acids and derivatives	1080-06-4	74929	53152	55849	77138	83715	85290	C03404	--
pmb2657	289.1	97.1	290.123	C10H18N4O6	[M-H]-	Argininosuccinic acid	Organic acids	Organic acids	2387-71-5	593920	592570	534840	599420	638660	617730	C03406	ko00220,ko00250,ko01100,ko01110,ko01230
Zmgn002106	206.08	58.03	207.09	C11H13NO3	[M-H]-	N-Acetyl-L-phenylalanine	Amino acids and derivatives	Amino acids and derivatives	2018-61-3	313170	389110	389730	383730	374170	381330	C03519	ko00360,ko01100
pmb0302	126.1	96	125.024	C2H8NO3P	[M+H]+	2-Aminoethylphosphonate	Lipids	Glycerol ester	2041-14-7	80980	37897	44460	64798	91444	43658	C03557	ko00440,ko01100,ko02010
Zmzn000113	146.05	102.06	147.053	C5H9NO4	[M-H]-	L-threo-3-Methylaspartate	Amino acids and derivatives	Amino acids and derivatives	6061-13-8	1138700	977140	1166300	1544000	1396100	1378600	C03618	ko00630,ko00660,ko01100,ko01200
NK10251888	203.15	70.07	202.143	C8H18N4O2	[M+H]+	NG,NG-Dimethyl-L-arginine	Amino acids and derivatives	Amino acids and derivatives	30315-93-6	1515000	1446700	1556000	847180	907940	1020300	C03626	--
pme3017	104.07	58	103.063	C4H9NO2	[M+H]+	2-Aminoisobutyric acid*	Organic acids	Organic acids	62-57-7	5525100	5667300	6279800	9184200	9658100	9257200	C03665	--
Lmwp011196	391.28	149.02	390.277	C24H38O4	[M+H]+	Bis(2-ethylhexyl)phthalate	Phenolic acids	Phenolic acids	117-81-7	24192000	18591000	18915000	14510000	7422000	9187100	C03690	--
pme2914	161.05	99	162.053	C6H10O5	[M-H]-	3-Hydroxy-3-methylpentane-1,5-dioic acid	Amino acids and derivatives	Amino acids and derivatives	503-49-1	4281700	4752700	4000000	4893500	5130200	4872300	C03761	--
Zmzp000145	189.16	84.08	188.152	C9H20N2O2	[M+H]+	Trimethyllysine	Amino acids and derivatives	Amino acids and derivatives	23284-33-5	1100000	1294400	949550	690500	827610	902140	C03793	ko00310,ko01100
mws2104	193.07	99.01	194.079	C7H14O6	[M-H]-	D-Pinitol	Others	Saccharides and Alcohols	10284-63-6	67862	74525	65934	43335	53042	51130	C03844	--
Zmjp000182	189.13	70.07	188.127	C7H16N4O2	[M+H]+	N-Monomethyl-L-arginine	Amino acids and derivatives	Amino acids and derivatives	17035-90-4	5824900	6036200	6567500	3243600	3237900	2823200	C03884	--
pme2459	449.11	287.2	448.101	C21H20O11	[M+H]+	Luteolin-7-O-glucoside (Cynaroside)	Flavonoids	Flavones	5373-11-5	1996500	2464600	1340300	56781	50908	42971	C03951	ko00944
ML10181668	130.09	84.08	129.079	C6H11NO2	[M+H]+	Cycloleucine	Amino acids and derivatives	Amino acids and derivatives	52-52-8	39360000	32952000	30955000	18096000	18432000	20143000	C03969	--
pmb0789	332.13	152.07	331.127	C14H21NO8	[M+H]+	Pyridoxine-5'-O-glucoside	Others	Vitamin	-	915710	925550	980810	783730	688610	633360	C03996	--
Lmbn006152	279.23	59.01	280.24	C18H32O2	[M-H]-	(9Z,11E)-Octadecadienoic acid	Lipids	Free fatty acids	2540-56-9	91244	96936	85493	134330	125340	93204	C04056	ko00591
pme3351	144.1	126	145.074	C6H11NO3	[M-H]-	Allysine(6-Oxo DL-Norleucine)	Amino acids and derivatives	Amino acids and derivatives	1962-83-0	1819900	1590900	1642200	1889200	1892100	1743800	C04076	ko00300,ko00310,ko00960,ko01100,ko01110,ko01230
pmb3079	300.05	96.9	301.056	C8H16NO9P	[M-H]-	N-Acetyl-D-glucosamine-1-phosphate	Others	Saccharides and Alcohols	6866-69-9	185800	217640	182210	188050	217200	184500	C04256	--
pmb0764	144.05	113.2	143.04	C6H9NOS	[M+H]+	4-Methyl-5-thiazoleethanol	Others	Others	137-00-8	27752	29836	36420	40638	22118	41015	C04294	ko00730,ko01100,ko01240
Zmzn001549	325.09	119.05	326.1	C15H18O8	[M-H]-	Ferulic acid-1-O-glucoside	Phenolic acids	Phenolic acids	14364-05-7	26623000	29515000	29105000	34802000	34545000	35776000	C04415	--
MWSHY0189	433.11	271.07	432.106	C21H20O10	[M+H]+	Apigenin-7-O-glucoside(Cosmosiin)	Flavonoids	Flavones	578-74-5	255830	309320	281680	666770	670880	691150	C04608	ko00944
pmb2804	311.1	171.3	312.23	C18H32O4	[M-H]-	13S-Hydroperoxy-9Z,11E-octadecadienoic acid	Lipids	Free fatty acids	33964-75-9	99206	82244	101470	1445200	1494900	1442900	C04717	ko00591,ko01100
Zmzn003953	309.2	227.2	310.214	C18H30O4	[M-H]-	13(s)-hydroperoxy-(9z,11e,15z)-octadecatrienoic acid	Lipids	Free fatty acids	67597-26-6	123900	139110	144750	92700	91292	115320	C04785	ko00592,ko01100,ko01110
mws1164	179.06	59.01	180.063	C6H12O6	[M-H]-	D-Fructose*	Others	Saccharides and Alcohols	7660-25-5	17153000	17557000	18178000	5720900	5788900	5668000	C05003	--
mws0982	126.1	68	125.095	C6H11N3	[M+H]+	1-Methylhistamine	Alkaloids	Alkaloids	501-75-7	23597	17933	21429	34381	38565	32457	C05127	ko00340,ko01100
MWSmce116	252.1	136.06	251.102	C10H13N5O3	[M+H]+	5'-Deoxyadenosine	Nucleotides and derivatives	Nucleotides and derivatives	4754-39-6	22524	17997	23805	60805	89296	89311	C05198	--
mws1375	304.15	185.09	303.143	C12H21N3O6	[M+H]+	Nicotianamine	Alkaloids	Alkaloids	34441-14-0	142980	103290	142580	277100	238120	216520	C05324	--
mws0491	122.1	105	121.089	C8H11N	[M+H]+	Phenethylamine	Alkaloids	Alkaloids	64-04-0	482790	506970	533490	1038200	1036300	1070800	C05332	ko00360,ko01100
mws0097	357.13	151	358.142	C20H22O6	[M-H]-	Pinoresinol*	Lignans and Coumarins	Lignans	487-36-5	181610	162810	185370	167870	158510	134490	C05366	ko00998,ko01100,ko01110
mws1333	341.11	113	342.116	C12H22O11	[M-H]-	Melibiose*	Others	Saccharides and Alcohols	585-99-9	3951600	3947300	1783900	1661000	1669400	1404000	C05402	ko00052,ko01100,ko02010
MWSmce486	503.16	383.12	504.169	C18H32O16	[M-H]-	Manninotriose*	Others	Saccharides and Alcohols	13382-86-0	42357	39554	37306	36144	30788	32415	C05404	ko00052,ko01100
MA10039492	173.01	71.03	174.016	C6H6O6	[M-H]-	Dehydroascorbic acid	Others	Vitamin	490-83-5	529970	453320	580550	402820	439860	429730	C05422	ko00053,ko00480,ko01100
mws0091	463.09	300.03	464.095	C21H20O12	[M-H]-	Quercetin-3-O-glucoside (Isoquercitrin)*	Flavonoids	Flavonols	482-35-9	14350000	12161000	11189000	16232000	18408000	17151000	C05623	ko00944,ko01100,ko01110
mws0059	609.15	301	610.153	C27H30O16	[M-H]-	Quercetin-3-O-rutinoside (Rutin)*	Flavonoids	Flavonols	153-18-4	2351100	2376100	2414600	3943300	4032100	4484000	C05625	ko00944,ko01100,ko01110
mws0064	287.06	135	288.063	C15H12O6	[M-H]-	Eriodictyol (5,7,3',4'-Tetrahydroxyflavanone)	Flavonoids	Flavanones	552-58-9	31449	33420	43894	7921.6	12431	8314.6	C05631	ko00941,ko01100,ko01110
pme3083	164.04	120	165.043	C8H7NO3	[M-H]-	2-(Formylamino)benzoic acid	Phenolic acids	Phenolic acids	3342-77-6	57804	59429	81973	132680	158750	127500	C05653	ko00380,ko01100
pmb0818	206.1	147.5	205.074	C11H11NO3	[M+H]+	Methoxyindoleacetic acid	Alkaloids	Plumerane	3471-31-6	326030	345700	364830	139000	124040	134180	C05660	ko00380
NK10253223	168.06	94.06	167.058	C8H9NO3	[M+H]+	2-Amino-3-methoxybenzoic acid	Phenolic acids	Phenolic acids	3177-80-8	79504	109870	92764	100630	92142	81378	C05831	ko00380
pma3101	256.2	124.1	256.082	C11H14NO6+	[M+H]+	Nicotinate D-ribonucleoside	Others	Vitamin	17720-18-2	5523500	6469100	6289200	733760	784240	884070	C05841	ko00760,ko01100
mws1012	147.04	103	146.037	C9H6O2	[M+H]+	Coumarin	Lignans and Coumarins	Coumarins	91-64-5	15973	16061	15017	18196	25643	24158	C05851	ko00940,ko01110
Zmgn001448	175.06	115.04	176.068	C7H12O5	[M-H]-	2-Propylmalic Acid*	Organic acids	Organic acids	-	20152000	20067000	20496000	24202000	23371000	22682000	C05994	ko00620
Lmbn001609	145.05	83.05	146.058	C6H10O4	[M-H]-	2-Acetyl-2-Hydroxybutanoic Acid	Organic acids	Organic acids	-	142560	174470	152190	245910	253050	239460	C06006	ko00290,ko01100,ko01110,ko01210,ko01230
Lmbn001288	131.03	87.04	132.042	C5H8O4	[M-H]-	2-Hydroxy-2-methyl-3-oxobutanoic acid	Organic acids	Organic acids	71698-08-3	6545600	6336800	6479700	2084300	2157300	2084500	C06010	ko00290,ko00650,ko00660,ko00770,ko01100,ko01110,ko01210,ko01230
Lmgn000224	145.01	57.03	146.022	C5H6O5	[M-H]-	2-Methyl-3-oxosuccinic acid	Organic acids	Organic acids	-	207830	266550	271640	150020	159360	146270	C06030	ko00660
mws2368	137.06	119.05	138.068	C8H10O2	[M-H]-	Tyrosol	Phenolic acids	Phenolic acids	501-94-0	305080	313160	311210	463030	442880	473800	C06044	ko00350,ko01100
Lmtn004049	263.13	204.12	264.136	C15H20O4	[M-H]-	Abscisic acid	Organic acids	Organic acids	21293-29-8	808410	759060	749280	635130	677940	657560	C06082	ko00906,ko01100,ko01110,ko04075
mws0972	131.07	85	132.079	C6H12O3	[M-H]-	6-Hydroxyhexanoic acid	Organic acids	Organic acids	1191-25-9	76814	67532	81786	456750	454850	445570	C06103	--
mws0208	145.05	101	146.058	C6H10O4	[M-H]-	Adipic Acid*	Organic acids	Organic acids	124-04-9	5412700	5506500	5567100	4115100	4167500	4072900	C06104	ko01100
Zmyn000110	258.04	78.96	259.046	C6H14NO8P	[M-H]-	D-Glucosamine 1-phosphate	Others	Saccharides and Alcohols	2152-75-2	40674	37889	49098	69729	60394	75075	C06156	ko00520,ko01100
MWSmce675	271.08	108.02	272.09	C12H16O7	[M-H]-	Arbutin	Phenolic acids	Phenolic acids	497-76-7	103570	99638	92542	98748	98036	101180	C06186	ko00010
pmc0066	333.05	137.05	332.052	C10H13N4O7P	[M+H]+	2'-Deoxyinosine-5'-monophosphate	Nucleotides and derivatives	Nucleotides and derivatives	3393-18-8	176460	234030	207000	370150	361580	387070	C06196	ko00230
Lmbn001930	121.03	77.04	122.037	C7H6O2	[M-H]-	2-Hydroxybenzaldehyde (Salicylaldehyde)	Phenolic acids	Phenolic acids	90-02-8	218090	166170	183440	171930	210290	217850	C06202	ko01100
pme0281	165.02	121.03	166.027	C8H6O4	[M-H]-	Terephthalic acid*	Phenolic acids	Phenolic acids	100-21-0	12199000	11178000	11581000	12348000	12065000	12859000	C06337	ko01100
mws0119	227.2	227.2	228.209	C14H28O2	[M-H]-	Myristic Acid	Lipids	Free fatty acids	544-63-8	14897000	16485000	14828000	14791000	14327000	14876000	C06424	ko00061,ko01100
pmf0397	311.3	183.1	312.303	C20H40O2	[M-H]-	Arachidic acid	Lipids	Free fatty acids	506-30-9	108150	94393	110540	243960	203530	260270	C06425	ko01040
mws0366	277.22	277.22	278.225	C18H30O2	[M-H]-	γ-Linolenic Acid*	Lipids	Free fatty acids	506-26-3	88190000	89716000	90226000	115560000	119850000	121810000	C06426	ko00591,ko01040,ko01100
mws0367	277.22	277.22	278.225	C18H30O2	[M-H]-	α-Linolenic Acid*	Lipids	Free fatty acids	463-40-1	88050000	91161000	88218000	116860000	117450000	117250000	C06427	ko00592,ko01040,ko01100,ko01110
pma0134	121.04	93.06	120.042	C4H8O4	[M+H]+	D-(-)-Threose	Others	Saccharides and Alcohols	95-43-2	732020	679690	707830	648220	641990	683220	C06463	--
pme2960	273.08	153	272.068	C15H12O5	[M+H]+	Naringenin chalcone	Flavonoids	Chalcones	73692-50-9	20236	20464	25051	22504	19885	13560	C06561	ko00941,ko01100,ko01110
Zmhn002301	325.09	163.04	326.1	C15H18O8	[M-H]-	p-Coumaric acid-4-O-glucoside*	Phenolic acids	Phenolic acids	117405-48-8	22706000	22437000	22870000	29167000	29543000	30717000	C06739	--
pme2433	106.09	88	105.079	C4H11NO2	[M+H]+	Diethanolamine	Alkaloids	Alkaloids	111-42-2	48271	48102	51619	134380	155860	155100	C06772	ko00564
ML10175762	105.07	77.04	104.063	C8H8	[M+H]+	Styrene	Others	Others	100-42-5	33754	41958	42962	94116	102300	98346	C07083	ko01100
Lmbn005923	277.22	59.01	278.225	C18H30O2	[M-H]-	Crepenynic acid	Lipids	Free fatty acids	2277-31-8	1340000	1455200	1408200	1940800	2033100	2027000	C07289	ko00591
pme2529	163.2	101	164.068	C6H12O5	[M-H]-	1,5-Anhydro-D-glucitol	Others	Saccharides and Alcohols	154-58-5	66668	49089	82621	38138	47282	35255	C07326	--
Lmqn000351	325.11	59.01	326.121	C12H22O10	[M-H]-	Rutinose	Others	Saccharides and Alcohols	90-74-4	95007	90146	93967	46275	54271	39445	C08247	--
mws0237	187.1	125	188.105	C9H16O4	[M-H]-	Azelaic acid	Organic acids	Organic acids	123-99-9	1120800	1272700	1151400	5609000	5835100	5852600	C08261	--
pme0266	201.11	139	202.121	C10H18O4	[M-H]-	Sebacate	Organic acids	Organic acids	111-20-6	8972.7	10916	10889	64892	70291	80399	C08277	--
mws0242	173.08	111	174.089	C8H14O4	[M-H]-	Suberic Acid	Organic acids	Organic acids	505-48-6	644480	582980	610230	3199300	3354900	3293200	C08278	--
pmf0400	339.33	183.2	340.334	C22H44O2	[M-H]-	Docosanoic acid (Behenic acid)	Lipids	Free fatty acids	112-85-6	367490	245370	341920	655810	789490	1029000	C08281	ko00073,ko01040
pmn001686	287.22	241.22	288.23	C16H32O4	[M-H]-	10,16-Dihydroxypalmitic acid	Lipids	Free fatty acids	3233-90-7	26090	22418	23640	126930	137530	124910	C08285	ko00073
pmb0426	219.1	174.4	218.142	C13H18N2O	[M+H]+	N,N-Dimethyl-5-methoxytryptamine	Alkaloids	Plumerane	1019-45-0	34467	50288	32535	15309	28394	37478	C08309	--
Lmyn011997	337.31	337.31	338.318	C22H42O2	[M-H]-	Erucic acid	Lipids	Free fatty acids	112-86-7	241190	183450	231910	427550	449780	684860	C08316	ko01040
mws5045	215.17	169.16	216.173	C12H24O3	[M-H]-	12-Hydroxydodecanoic acid	Lipids	Free fatty acids	505-95-3	10578	10294	10899	14273	16451	16441	C08317	--
pmb2643	225.19	207	226.193	C14H26O2	[M-H]-	Myristoleic acid	Lipids	Free fatty acids	544-64-9	5950.2	6645.1	4710.7	6917	8266.6	6981.4	C08322	--
mws0361	253.22	235.19	254.225	C16H30O2	[M-H]-	Palmitoleic Acid*	Lipids	Free fatty acids	373-49-9	175630	176260	173090	215920	215770	206830	C08362	ko00061
MWSmce520	281.25	155.09	282.256	C18H34O2	[M-H]-	Petroselinic acid	Lipids	Free fatty acids	593-39-5	6771.6	6642	5652.1	10898	12852	10302	C08363	--
pmb0889	279.23	95.1	278.225	C18H30O2	[M+H]+	Punicic acid (9Z,11E,13Z-octadecatrienoic acid)	Lipids	Free fatty acids	544-72-9	740210	752570	921570	9941600	8950200	9735800	C08364	--
Lmbn009444	297.24	183.14	298.251	C18H34O3	[M-H]-	Ricinoleic acid	Lipids	Free fatty acids	141-22-0	34268	28077	28331	229230	226110	223890	C08365	--
MWSmce333	284.1	152.06	283.092	C10H13N5O5	[M+H]+	Crotonoside; 2-Hydroxyadenosine	Nucleotides and derivatives	Nucleotides and derivatives	1818-71-9	257980	241680	245530	1383900	1450000	1520100	C08432	--
Lmmn004032	163.11	148.06	164.12	C11H16O	[M-H]-	Cis-Jasmone	Others	Others	488-10-8	3147600	3394700	3022200	3500600	2199000	3348200	C08490	--
pme1654	209.12	59.02	210.126	C12H18O3	[M-H]-	Jasmonic acid	Organic acids	Organic acids	77026-92-7	2604300	2571700	2672500	3390400	3440900	3488300	C08491	ko00592,ko01100,ko01110,ko04075
mws0103	146.06	91	145.053	C9H7NO	[M+H]+	Indole-3-carboxaldehyde	Alkaloids	Plumerane	487-89-8	94303	102030	91285	82428	94857	109620	C08493	--
MWSmce108	273.07	137.02	272.068	C15H12O5	[M+H]+	Butein	Flavonoids	Chalcones	487-52-5	19374	11742	12703	18659	17291	14207	C08578	ko00941
HJN110	455.36	455.36	456.36	C30H48O3	[M-H]-	Betulinic acid	Terpenoids	Triterpene	472-15-1	23586	21466	26300	54753	52126	44473	C08619	--
mws4053	455.35	455.35	456.36	C30H48O3	[M-H]-	Ursolic acid	Terpenoids	Triterpene	77-52-1	465240	682330	640410	88693	90173	99743	C08988	--
mws1179	433.11	271	434.121	C21H22O10	[M-H]-	Naringenin-7-O-glucoside (Prunin)*	Flavonoids	Flavanones	529-55-5	227690	243100	246140	166390	152060	176340	C09099	ko00941
mws1013	177.02	133.2	178.027	C9H6O4	[M-H]-	Esculetin	Lignans and Coumarins	Coumarins	305-01-1	131100	113350	163920	141230	162990	170300	C09263	--
mws1015	339.07	177	340.079	C15H16O9	[M-H]-	Esculin (6,7-DihydroxyCoumarin-6-glucoside)*	Lignans and Coumarins	Coumarins	531-75-9	21749000	20908000	21096000	12767000	14965000	15707000	C09264	--
MWSslk171	407.13	227.07	408.142	C20H24O9	[M-H]-	Nodakenin	Lignans and Coumarins	Coumarins	495-31-8	114790	140550	120900	1026500	994820	1105600	C09279	--
mws1076	207.07	151	206.058	C11H10O4	[M+H]+	Scoparone	Lignans and Coumarins	Coumarins	120-08-1	42715	45538	47081	75246	76625	71926	C09311	--
Hmqn002118	161.02	133.03	162.032	C9H6O3	[M-H]-	7-Hydroxycoumarin	Lignans and Coumarins	Lignans	93-35-6	900000	708570	877910	487800	329270	549120	C09315	ko00940,ko01110
Zmnn007376	227.07	93.03	228.079	C14H12O3	[M-H]-	Xanthyletin	Lignans and Coumarins	Coumarins	553-19-5	174140	178560	151150	171630	165100	173530	C09317	--
pmb0069	122	105	121.053	C7H7NO	[M+H]+	Benzamide	Phenolic acids	Phenolic acids	55-21-0	151730	142080	144650	311880	333450	335490	C09815	--
mws0914	271.06	151	272.068	C15H12O5	[M-H]-	Pinobanksin*	Flavonoids	Flavanonols	548-82-3	42549	41697	37533	40939	46162	46139	C09826	ko00941
MWS1962	153.13	83.05	152.12	C10H16O	[M+H]+	cis-Citral	Organic acids	Organic acids	5392-40-5	505240	458950	485590	266290	306980	295630	C09847	ko01110
pmp000585	519.11	433.11	518.106	C24H22O13	[M+H]+	Apigenin-7-O-(6''-malonyl)glucoside	Flavonoids	Flavones	86546-87-4	18626	24426	18293	24296	29615	40111	C10020	--
mws0058	299.06	284	300.063	C16H12O6	[M-H]-	Diosmetin (5,7,3'-Trihydroxy-4'-methoxyflavone)	Flavonoids	Flavanones	520-34-3	36889	27662	21716	14703	18186	13422	C10038	--
pmp000001	301.07	286.05	300.063	C16H12O6	[M+H]+	Hispidulin (5,7,4'-Trihydroxy-6-methoxyflavone)	Flavonoids	Flavones	1447-88-7	23979	23228	19060	14116	14587	11203	C10058	--
mws0061	463.09	300	464.095	C21H20O12	[M-H]-	Quercetin-3-O-galactoside (Hyperin)*	Flavonoids	Flavonols	482-36-0	13239000	10826000	11390000	14249000	14801000	13077000	C10073	--
Zmpn004713	301.04	149.03	302.043	C15H10O7	[M-H]-	Isoetin (5,7,2',4',5'-Pentahydroxyflavone)	Flavonoids	Flavones	1621-84-7	42708	46667	48479	31858	39153	62119	C10079	--
MWSslk092	343.08	328.06	344.09	C18H16O7	[M-H]-	Usnic acid	Phenolic acids	Phenolic acids	125-46-2	5429.8	7729	8161.6	5929.1	1936.1	1181	C10101	--
pmp000587	535.11	449.1	534.101	C24H22O14	[M+H]+	Luteolin-7-O-(6''-malonyl)glucoside	Flavonoids	Flavones	-	502890	493370	551680	573830	592650	573940	C10103	--
MWSHY0105	421.16	365.11	420.157	C25H24O6	[M+H]+	Morusin	Flavonoids	Other Flavonoids	62596-29-6	95447	150080	121590	7719.2	3578.6	5972.2	C10106	--
mws0043	403.14	373.1	402.131	C21H22O8	[M+H]+	Nobiletin (5,6,7,8,3',4'-Hexamethoxyflavone)	Flavonoids	Flavones	478-01-3	5378.4	8486.4	19510	14479	4957.5	4893.4	C10112	--
MWSmce471	148.1	86.06	147.09	C6H13NO3	[M+H]+	Fagomine*	Alkaloids	Piperidine alkaloids	53185-12-9	5821100	5997300	6279300	6092600	5806800	6074800	C10144	--
Hmcp001618	743.2	449.1	742.195	C32H38O20	[M+H]+	Quercetin-3-O-(2''-O-Xylosyl)rutinoside*	Flavonoids	Flavonols	129235-39-8	281360	291790	317750	32400	34540	41026	C10175	ko00944
Zmpp002571	303.05	257.05	302.043	C15H10O7	[M+H]+	Robinetin	Flavonoids	Flavonols	490-31-3	200540	384720	259180	113900	239720	245720	C10177	--
mws1035	741.22	433	740.216	C33H40O19	[M+H]+	Kaempferol-3-O-robinoside-7-O-rhamnoside (Robinin)*	Flavonoids	Flavonols	301-19-9	1475600	1597900	1434900	193790	217440	234640	C10178	--
MWSmce484	405.12	137.02	406.126	C20H22O9	[M-H]-	Astringin	Others	Stilbene	29884-49-9	132770	106090	129050	43668	60695	42258	C10245	--
Lmtp005493	275.13	135.08	274.121	C16H18O4	[M+H]+	4,4'-Dihydroxy-3,5-dimethoxybibenzyl	Phenolic acids	Phenolic acids	39499-96-2	9	9	9	108910	107410	112340	C10256	--
Zmhn001970	389.12	227.08	390.131	C20H22O8	[M-H]-	Piceid	Others	Stilbene	27208-80-6	55749	45412	35958	98763	117330	99604	C10275	--
mws1359	255.1	239	256.11	C16H16O3	[M-H]-	Pterostilbene	Others	Stilbene	537-42-8	20786	26273	27279	22496	25310	24319	C10287	ko00945
Hmln002806	335.08	179.03	336.085	C16H16O8	[M-H]-	5-O-Caffeoylshikimic acid	Phenolic acids	Phenolic acids	180981-12-8	2328800	2240400	2272900	1102200	1048800	1018400	C10434	ko00940,ko00941,ko00945,ko01100,ko01110
mws1584	515.12	191.05	516.127	C25H24O12	[M-H]-	1,3-O-Dicaffeoylquinic Acid (Cynarin)*	Phenolic acids	Phenolic acids	30964-13-7	2961700	3107800	2895100	2083900	2117700	2319400	C10445	--
Cmyp005063	425.18	147.04	424.173	C21H28O9	[M+H]+	Grandidentatin	Phenolic acids	Phenolic acids	15732-48-6	69528	50330	56296	73733	99567	97035	C10463	--
Li512115	515.12	353.09	516.127	C25H24O12	[M-H]-	Isochlorogenic acid B*	Phenolic acids	Phenolic acids	14534-61-3	8046400	7397000	8760500	7231300	7637300	6350400	C10468	--
pme0422	193.06	134	194.058	C10H10O4	[M-H]-	Isoferulic Acid*	Phenolic acids	Phenolic acids	537-73-5	43485	50084	47702	48096	57465	70675	C10470	--
pmf0440	163.08	91.1	162.068	C10H10O2	[M+H]+	4-MethoxycinnaMaldehyde	Phenolic acids	Phenolic acids	1963-36-6	65839	72666	66794	72197	74624	72906	C10475	--
Lmdn003756	193.05	135.05	194.058	C10H10O4	[M-H]-	Methyl caffeate	Phenolic acids	Phenolic acids	3843-74-1	17912	20994	24105	44362	49356	67005	C10477	--
MWSCX015	165.05	91.05	164.047	C9H8O3	[M+H]+	(E)-3-(3,4-dihydroxyphenyl)acrylaldehyde	Phenolic acids	Phenolic acids	-	271820	220180	249600	228310	222390	289730	C10945	ko00940,ko01110
MWSslk097	195.06	163.04	194.058	C10H10O4	[M+H]+	Dimethyl phthalate	Phenolic acids	Phenolic acids	131-11-3	38807	47166	38672	40073	43812	43039	C11233	--
mws0582	322.11	130	321.099	C11H19N3O6S	[M+H]+	S-(Methyl)glutathione	Amino acids and derivatives	Amino acids and derivatives	2922-56-7	811010	517700	810770	9	9	9	C11347	--
pmb2221	318.3	60.1	317.293	C18H39NO3	[M+H]+	4-Hydroxysphinganine	Lipids	Sphingolipids	554-62-1	1484800	1412800	1429500	2991700	2761300	2850100	C12144	ko00600,ko01100
pmb3074	337.09	191.05	338.1	C16H18O8	[M-H]-	5-O-p-Coumaroylquinic acid*	Phenolic acids	Phenolic acids	1899-30-5	11271000	12489000	10382000	5046500	3854800	5756500	C12208	ko00940,ko00941,ko00945,ko01110
mws2209	449.11	287.06	448.101	C21H20O11	[M+H]+	Kaempferol-3-O-glucoside (Astragalin)*	Flavonoids	Flavonols	480-10-4	1132400	1008100	1002300	1317500	1384400	1364700	C12249	ko00944,ko01110
mws0913	447.09	285	448.101	C21H20O11	[M-H]-	Kaempferol-3-O-galactoside (Trifolin)*	Flavonoids	Flavonols	23627-87-4	23545000	20465000	19884000	26889000	28961000	27748000	C12626	ko00944
MWSHY0080	595.17	287.06	594.158	C27H30O15	[M+H]+	Luteolin-7-O-neohesperidoside (Lonicerin)*	Flavonoids	Flavones	25694-72-8	5660900	5276000	5340000	13408000	13788000	14202000	C12630	ko00944
Lmqp002170	773.21	449.11	772.206	C33H40O21	[M+H]+	Kaempferol-3-O-sophorotrioside	Flavonoids	Flavonols	80714-53-0	154270	140300	107220	400040	334230	324450	C12635	ko00944
Lmjp002596	597.14	303.05	596.138	C26H28O16	[M+H]+	Quercetin-3-O-sambubioside*	Flavonoids	Flavonols	83048-35-5	177550	177790	212130	578930	562110	515450	C12637	ko00944
mws1329	463.09	300.7	464.095	C21H20O12	[M-H]-	Quercetin-7-O-glucoside*	Flavonoids	Flavonols	491-50-9	21068000	15484000	14485000	24756000	22267000	26992000	C12639	--
MWSHY0162	627.16	303.06	626.148	C27H30O17	[M+H]+	Quercetin-3-O-sophoroside (Baimaside)	Flavonoids	Flavonols	18609-17-1	2374400	2264000	2317300	2938000	3973500	2845700	C12667	ko00944
Zmzp005934	284.3	102.09	283.288	C18H37NO	[M+H]+	Stearamide	Alkaloids	Alkaloids	124-26-5	18547	11037	9936.9	10550	7921.2	8370.5	C13846	--
Lmlp012720	279.16	149.02	278.152	C16H22O4	[M+H]+	Dibutyl phthalate*	Phenolic acids	Phenolic acids	84-74-2	41859000	42659000	46590000	39619000	46524000	43253000	C14214	--
MWSslk101	225.09	147.05	224.084	C15H12O2	[M+H]+	4-Hydroxychalcone	Flavonoids	Chalcones	20426-12-4	30793	30270	29056	281720	256040	225140	C14231	--
Lmbn001676	145.05	101.06	146.058	C6H10O4	[M-H]-	3-Hydroxy-3-Methyl-2-Oxopentanoic Acid*	Organic acids	Organic acids	-	98458	81961	82253	51608	61969	47655	C14463	ko00290,ko01110,ko01210
Lmbn005369	295.23	195.14	296.235	C18H32O3	[M-H]-	13(S)-HODE;13(S)-Hydroxyoctadeca-9Z,11E-dienoic acid*	Lipids	Free fatty acids	10219-69-9	782360	796110	807520	6461000	5927400	5913500	C14762	ko00591
Lmbn005443	293.21	235.17	294.219	C18H30O3	[M-H]-	13-KODE; (9Z,11E)-13-Oxooctadeca-9,11-dienoic acid	Lipids	Free fatty acids	54739-30-9	61798	68725	59849	321890	310920	307900	C14765	ko00591
Rfmb091	295.23	195.14	296.235	C18H32O3	[M-H]-	9S-Hydroxy-10E,12Z-octadecadienoic acid*	Lipids	Free fatty acids	15514-85-9	805890	812490	807470	6569700	6011000	6059700	C14767	ko00591
Lmbn005662	295.23	171.1	296.235	C18H32O3	[M-H]-	9(10)-EpOME;(9R,10S)-(12Z)-9,10-Epoxyoctadecenoic acid*	Lipids	Free fatty acids	16833-56-0	70358	72600	70202	328830	324110	323610	C14825	ko00591,ko01100
pmb2799	295.23	195.2	296.235	C18H32O3	[M-H]-	12,13-Epoxy-9-Octadecenoic Acid*	Lipids	Free fatty acids	6799-85-5	32016	33748	34404	173340	171210	167570	C14826	ko00591,ko01100
MWS80006	311.22	293.21	312.23	C18H32O4	[M-H]-	9-Hydroperoxy-9Z,11E-Octadecadienoic Acid	Lipids	Free fatty acids	5502-91-0	18938	13578	18042	23446	32031	31017	C14827	ko00591,ko01100
Lmbn005487	313.24	251.24	314.246	C18H34O4	[M-H]-	12,13-DHOME; (9Z)-12,13-Dihydroxyoctadec-9-enoic acid	Lipids	Free fatty acids	263399-35-5	61467	59038	58586	167720	160790	161220	C14829	ko00591
pmn001694	329.23	229.15	330.241	C18H34O5	[M-H]-	9,10,13-Trihydroxy-11-Octadecenoic Acid	Lipids	Free fatty acids	29907-57-1	269620	262440	257790	1157300	1077600	1037800	C14835	ko00591
Lmxp011770	279.16	149.02	278.152	C16H22O4	[M+H]+	Diisobutyl phthalate*	Phenolic acids	Phenolic acids	84-69-5	42203000	41286000	43650000	42069000	42689000	44022000	C15205	--
pmf0420	149.06	74.9	150.068	C9H10O2	[M-H]-	Benzyl acetate	Organic acids	Organic acids	140-11-4	827820	822620	812440	920630	850640	1045500	C15513	--
HJKP000649	136.07	91.05	135.068	C8H9NO	[M+H]+	N-benzylformamide	Alkaloids	Alkaloids	6343-54-0	349200	289080	355760	206260	185550	198100	C15561	--
Zmpn003368	293.21	195.14	294.219	C18H30O3	[M-H]-	13S-Hydroxy-9Z,11E,15Z-octadecatrienoic acid	Lipids	Free fatty acids	87984-82-5	838490	900410	952130	8243300	8321800	8119200	C16316	ko00592
pmb2791	309.21	209.1	310.1	C18H30O4	[M-H]-	9-Hydroperoxy-10E,12,15Z-octadecatrienoic acid	Lipids	Free fatty acids	111004-08-1	227130	208080	201350	711450	716290	706300	C16321	ko00592,ko01110
Zmyn004732	293.21	185.12	294.219	C18H30O3	[M-H]-	2R-hydroxy-9Z,12Z,15Z-octadecatrienoic acid	Lipids	Free fatty acids	-	166490	174220	172110	6220100	6010600	5905400	C16342	ko00592
Zmyn004943	263.2	59.01	264.209	C17H28O2	[M-H]-	Norlinolenic acid	Lipids	Free fatty acids	-	15580	11340	12511	36220	31426	37154	C16344	ko00592
Zmyn004676	293.21	113.1	294.219	C18H30O3	[M-H]-	17-Hydroxylinolenic acid	Lipids	Free fatty acids	-	237910	249410	256390	2652200	2537200	2478400	C16346	ko00592
Lmlp006175	435.13	273.09	434.121	C21H22O10	[M+H]+	Isosalipurposide (Phlorizin Chalcone)	Flavonoids	Chalcones	4547-85-7	121000	114890	133700	301250	378180	370140	C16406	ko00941
Lmsn003297	449.11	287.06	450.116	C21H22O11	[M-H]-	3,4,2',4',6'-Pentahydroxychalcone-4'-O-glucoside	Flavonoids	Chalcones	-	872740	865850	850660	1835900	1752800	1848400	C16408	ko00941
Zmpn003698	305.25	59.01	306.256	C20H34O2	[M-H]-	11,14,17-Eicosatrienoic acid*	Lipids	Free fatty acids	17046-59-2	5510.1	8986.4	6229.3	15057	17242	11633	C16522	ko01040
pmn001610	307.26	307.3	308.272	C20H36O2	[M-H]-	Eicosadienoic acid	Lipids	Free fatty acids	5598-38-9	1135700	1534300	1573100	5225100	6314500	7484700	C16525	ko01040
pmn001606	309.28	309.28	310.287	C20H38O2	[M-H]-	Eicosenoic acid	Lipids	Free fatty acids	26764-41-0	4948700	1330500	778160	4333100	7006700	4344800	C16526	ko01040
mws0359	241.22	241.22	242.225	C15H30O2	[M-H]-	Pentadecanoic Acid	Lipids	Free fatty acids	1002-84-2	409400	390400	370380	332220	310420	248630	C16537	--
pmc0274	167.1	121.1	166.031	C6H6N4S	[M+H]+	6-Methylmercaptopurine	Nucleotides and derivatives	Nucleotides and derivatives	50-66-8	7152400	6967700	6995500	8157000	8475300	8302000	C16614	--
Lmbn002072	159.07	97.07	160.074	C7H12O4	[M-H]-	2-Propylsuccinic acid*	Organic acids	Organic acids	618-57-5	65218	72545	59820	75431	81444	88185	C16657	--
pme2816	301.2	209.2	300.209	C20H28O2	[M+H]+	4-Oxoretinol	Others	Vitamin	62702-55-0	3982.1	3805.4	4893.9	3711.8	4654.2	4366.1	C16683	--
Hmgn001653	137.02	93.04	138.032	C7H6O3	[M-H]-	Protocatechualdehyde	Phenolic acids	Phenolic acids	139-85-5	404260	426800	385950	552660	683430	701230	C16700	ko00950
mws1550	162.06	73.1	161.051	C6H11NO2S	[M+H]+	S-Allyl-L-cysteine	Amino acids and derivatives	Amino acids and derivatives	21593-77-1	26318	23501	30263	40096	27886	36154	C16759	--
pmf0436	164.09	110.1	163.084	C6H13NO4	[M+H]+	1-Deoxynojirimycin	Alkaloids	Piperidine alkaloids	19130-96-2	7808600	7621100	8081900	10580000	11204000	10845000	C16843	--
pme2134	121	59	122.058	C4H10O4	[M-H]-	D-Threitol	Others	Saccharides and Alcohols	2418-52-2	1859200	2289600	2017100	1711100	1437600	1525600	C16884	--
mws0919	431.1	285	432.106	C21H20O10	[M-H]-	Kaempferol-3-O-rhamnoside (Afzelin)(Kaempferin)	Flavonoids	Flavonols	482-39-3	154430	118070	81632	98077	104190	60121	C16911	ko00944
mws1610	471.35	471.35	472.355	C30H48O4	[M-H]-	Maslinic acid*	Terpenoids	Triterpene	4373-41-5	377170	425380	383000	46863	39147	39273	C16939	--
pme1816	353.09	191	354.095	C16H18O9	[M-H]-	Neochlorogenic acid (5-O-Caffeoylquinic acid)	Phenolic acids	Phenolic acids	906-33-2	482040	438260	388380	248670	274070	250400	C17147	--
Lmbp000123	164.07	56.05	163.067	C6H13NO2S	[M+H]+	L-Homomethionine	Amino acids and derivatives	Amino acids and derivatives	25148-30-5	443990	370000	456350	609580	535660	552050	C17213	ko00966,ko01110,ko01210
mws1361	449.11	151	450.116	C21H22O11	[M-H]-	Taxifolin-3-O-rhamnoside (Astilbin)	Flavonoids	Flavanonols	29838-67-3	944370	970970	947820	438660	540950	509700	C17449	--
pmn001378	519.19	357.14	520.194	C26H32O11	[M-H]-	Pinoresinol-4-O-glucoside	Lignans and Coumarins	Lignans	41607-20-9	1273300	1285700	1491100	938470	876990	837800	C17529	--
mws0752	185.15	185.16	186.162	C11H22O2	[M-H]-	Undecylic Acid	Lipids	Free fatty acids	112-37-8	337240	384320	345890	447350	411740	399280	C17715	--
Zmhn002422	355.1	193.05	356.11	C16H20O9	[M-H]-	1-O-Feruloyl-D-Glucose	Phenolic acids	Phenolic acids	-	6330400	7533600	7435700	2857400	3533200	2896500	C17759	--
Hmgp002189	463.13	301.07	462.118	C22H22O11	[M+H]+	Hispidulin-7-O-Glucoside	Flavonoids	Flavones	17680-84-1	395640	474620	412480	331130	292030	336720	C17762	--
pme2074	322.4	129.7	323.21	C18H29NO4	[M-H]-	(-)-Jasmonoyl-L-Isoleucine	Amino acids and derivatives	Amino acids and derivatives	120330-93-0	869080	878080	853810	884950	864560	848260	C18699	ko04075
Zmgn005057	297.24	183.01	298.251	C18H34O3	[M-H]-	9,10-Epoxyoctadecanoic Acid	Lipids	Free fatty acids	2443-39-2	6755.3	10325	9781.1	15130	15172	14164	C19418	ko00073
MWSslk132	285.21	223.21	286.214	C16H30O4	[M-H]-	Hexadecanedioic acid	Lipids	Free fatty acids	505-54-4	41167	39815	40069	178090	179610	182950	C19615	ko00073,ko01100
YC512118	282.28	247.24	281.272	C18H35NO	[M+H]+	Oleamide (9-Octadecenamide)	Lipids	Free fatty acids	301-02-0	5005.9	4850.5	4672.9	2744.2	2187.9	1823.2	C19670	--
mws1417	160.04	116	161.048	C9H7NO2	[M-H]-	Indole-3-carboxylic acid*	Alkaloids	Plumerane	771-50-6	34518	34080	38488	56757	78390	61466	C19837	--
Lmbn004685	311.22	223.17	312.23	C18H32O4	[M-H]-	5S,8R-DiHODE; (5S,8R,9Z,12Z)-5,8-Dihydroxyoctadeca-9,12-dienoate	Lipids	Free fatty acids	-	12234	8519.5	6780.7	96586	99078	88158	C20186	ko00591
Lmtn002565	329.11	167.03	330.095	C14H18O9	[M-H]-	1-O-Vanilloyl-D-Glucose	Phenolic acids	Phenolic acids	-	142690	118780	99110	77774	56622	76013	C20470	--
pmb0197	298.1	166.3	297.107	C11H15N5O5	[M+H]+	N7-Methylguanosine	Nucleotides and derivatives	Nucleotides and derivatives	20244-86-4	151150	137100	160980	65585	75389	47274	C20674	--
mws0983	326.31	62.06	325.298	C20H39NO2	[M+H]+	N-Oleoylethanolamine	Alkaloids	Alkaloids	111-58-0	13863	23993	20936	276450	280940	250940	C20792	--
mws0147	117.06	59	118.063	C5H10O3	[M-H]-	β-Hydroxyisovaleric acid	Organic acids	Organic acids	625-08-1	609350	593540	597960	1188800	1189500	1185500	C20827	ko00280,ko01100
pma0702	558.28	207.07	557.274	C29H39N3O8	[M+H]+	N1,N8-Bis(sinapoyl)spermidine	Alkaloids	Phenolamine	-	4037400	3921000	4955500	979630	763160	1072300	C21170	--
Hmmp001310	188.07	118.07	187.063	C11H9NO2	[M+H]+	3-Indoleacrylic acid	Alkaloids	Plumerane	1204-06-4	3609900	3533100	3703000	1423700	1453400	1379200	C21283	--
mws0889	135.03	75.01	136.037	C4H8O5	[M-H]-	D-Threonic Acid	Others	Saccharides and Alcohols	3909-12-4	440070	407770	387320	464910	472050	458280	C21649	--
Lmsn002815	593.15	285.04	594.158	C27H30O15	[M-H]-	Kaempferol-3-O-rutinoside(Nicotiflorin)*	Flavonoids	Flavonols	17650-84-9	1513300	1618900	1543600	6223700	5090000	5404800	C21833	ko00944,ko01110
Zmyn004449	309.21	171.1	310.214	C18H30O4	[M-H]-	9-Hydroxy-12-oxo-10(E),15(Z)-octadecadienoic acid	Lipids	Free fatty acids	-	48660	53923	51829	566190	478860	551870	C21923	ko00592,ko01110
mws2623	281.25	281.25	282.256	C18H34O2	[M-H]-	11-Octadecanoic acid(Vaccenic acid)	Lipids	Free fatty acids	506-17-2	29936000	31346000	30256000	59853000	62434000	53645000	C21944	--
Zmdp000972	136.04	91.05	135.035	C4H9NO2S	[M+H]+	S-Methyl-L-cysteine	Amino acids and derivatives	Amino acids and derivatives	1187-84-4	294690	295800	305220	182800	182660	210750	C22040	ko02010
