# Supplementary material for: Metabolome and Transcriptome Integrated Analysis of Mulberry Leaves for Insight into the Formation of Bitter Taste
Source: Genes (Basel). 2023 Jun 17;14(6):1282. doi: 10.3390/genes14061282 (PMC10298079; doi:10.3390/genes14061282)
Supplement: Supplementary file 1 [file genes-14-01282-s001.zip › Table S4.xlsx]

## Sheet: Sheet1
ID	B1_fpkm	B2_fpkm	B3_fpkm	H1_fpkm	H2_fpkm	H3_fpkm	B1_count	B2_count	B3_count	H1_count	H2_count	H3_count	chr	start	end	strand	gene_name	gene_description	KEGG	KEGG pathway	NR	Swissprot	Tremble	KOG	GO	Pfam
gene-LOC112090256	0.61	0.47	0.96	2.78	3.97	5.23	14	11	23	61	92	128	NW_010357396.1	302232	304983	-	LOC112090256	--	--	--	hypothetical protein L484_012525 [Morus notabilis]	--	SubName: Full=Uncharacterized protein {ECO:0000313|EMBL:EXB32794.1};	--	--	--
gene-LOC112090278	0.44	0.29	1.27	1.78	2.27	2.84	6	4	18	23	31	41	NW_010358049.1	1081	1950	-	LOC112090278	--	K10418 dynein light chain LC8-type | (RefSeq) dynein light chain 1, cytoplasmic-like (A)	--	Cell number regulator 6 [Morus notabilis]	RecName: Full=Dynein 8 kDa light chain, flagellar outer arm;	SubName: Full=Cell number regulator 6 {ECO:0000313|EMBL:EXC36300.1};	Dynein light chain type 1	GO:0005930,axoneme; GO:0097014,ciliary plasm; GO:0030286,dynein complex; GO:0005874,microtubule; GO:0031514,motile cilium; GO:0003774,motor activity; GO:0007017,microtubule-based process; GO:0044458,motile cilium assembly	PF01221.18:Dynein light chain type 1
gene-LOC112090313	0.33	0.4	0.17	2.38	3.94	3.07	15	18	8	102	179	147	NW_010358072.1	181836	185480	+	LOC112090313	--	K04420 mitogen-activated protein kinase kinase kinase 2 [EC:2.7.11.25] | (RefSeq) mitogen-activated protein kinase kinase kinase YODA-like (A)	--	Mitogen-activated protein kinase kinase kinase A [Morus notabilis]	RecName: Full=Mitogen-activated protein kinase kinase kinase 5 {ECO:0000303|PubMed:27679653}; EC=2.7.11.25 {ECO:0000269|PubMed:27679653}; AltName: Full=MAP3K gamma protein kinase {ECO:0000303|PubMed:10095117}; Short=AtMAP3Kgamma {ECO:0000303|PubMed:10095117};	SubName: Full=Mitogen-activated protein kinase kinase kinase A {ECO:0000313|EMBL:EXB38635.1};	MEKK and related serine/threonine protein kinases	GO:0005829,cytosol; GO:0005886,plasma membrane; GO:0005524,ATP binding; GO:0004709,MAP kinase kinase kinase activity; GO:0004674,protein serine/threonine kinase activity; GO:0000187,activation of MAPK activity; GO:0032147,activation of protein kinase activity; GO:0071323,cellular response to chitin; GO:0006952,defense response; GO:0046777,protein autophosphorylation; GO:2000071,regulation of defe…	PF00069.25:Protein kinase domain
gene-LOC112090324	0.07	0	0	2.1	1.21	2.56	1	0	0	28	17	38	NW_010356756.1	137	1619	+	LOC112090324	--	K01179 endoglucanase [EC:3.2.1.4] | (RefSeq) endoglucanase 6 (A)	ko00500: Starch and sucrose metabolism	Endoglucanase 6 [Morus notabilis]	RecName: Full=Endoglucanase 6; EC=3.2.1.4; AltName: Full=Endo-1,4-beta glucanase 6; Flags: Precursor;	RecName: Full=Endoglucanase {ECO:0000256|RuleBase:RU361166}; EC=3.2.1.4 {ECO:0000256|RuleBase:RU361166};	--	GO:0005576,extracellular region; GO:0030246,carbohydrate binding; GO:0008810,cellulase activity; GO:0071555,cell wall organization; GO:0030245,cellulose catabolic process	PF00759.19:Glycosyl hydrolase family 9
gene-LOC112090331	3.28	3.51	1.89	6.77	7.7	6.07	35	38	21	69	83	69	NW_010358084.1	254038	257385	-	LOC112090331	--	K13466 EIX receptor 1/2 | (RefSeq) LRR receptor-like serine/threonine-protein kinase FLS2 isoform X1 (A)	ko04626: Plant-pathogen interaction	LRR receptor-like serine/threonine-protein kinase GSO1 [Morus notabilis]	RecName: Full=Receptor-like protein EIX1 {ECO:0000305}; AltName: Full=EIX receptor 1 {ECO:0000312|EMBL:AAR28377.1}; Flags: Precursor;	SubName: Full=LRR receptor-like serine/threonine-protein kinase GSO1 {ECO:0000313|EMBL:EXB38815.1};	FOG: Leucine rich repeat	GO:0016021,integral component of membrane; GO:0005886,plasma membrane; GO:0050832,defense response to fungus	PF08263.12:Leucine rich repeat N-terminal domain
gene-LOC112090339	14.48	13.2	12.96	2.04	0.85	0.95	387	357	361	52	23	27	NW_010358084.1	894182	895709	+	LOC112090339	--	K18823 soyasaponin III rhamnosyltransferase [EC:2.4.1.273] | (RefSeq) soyasaponin III rhamnosyltransferase (A)	--	UDP-glucuronosyl/UDP-glucosyltransferase [Trema orientalis]	RecName: Full=UDP-glycosyltransferase 91C1; EC=2.4.1.-;	SubName: Full=UDP-glucuronosyl/UDP-glucosyltransferase {ECO:0000313|EMBL:OMO91699.1};	UDP-glucuronosyl and UDP-glucosyl transferase	GO:0005829,cytosol; GO:0043231,intracellular membrane-bounded organelle; GO:0080043,quercetin 3-O-glucosyltransferase activity; GO:0080044,quercetin 7-O-glucosyltransferase activity; GO:0008152,metabolic process	PF00201.18:UDP-glucoronosyl and UDP-glucosyl transferase
gene-LOC112090400	8.99	11.64	9.42	3.49	5.13	5.68	351	460	383	130	202	236	NW_010358172.1	883578	886881	-	LOC112090400	--	K14319 Ran GTPase-activating protein 1 | (RefSeq) RAN GTPase-activating protein 1 (A)	ko03013: RNA transport	RAN GTPase-activating protein 1 [Morus notabilis]	RecName: Full=RAN GTPase-activating protein 1; Short=AtRanGAP1; Short=RanGAP1;	SubName: Full=RAN GTPase-activating protein 1 {ECO:0000313|EMBL:EXB39374.1};	Ran GTPase-activating protein	GO:0032153,cell division site; GO:0009504,cell plate; GO:0009507,chloroplast; GO:0005635,nuclear envelope; GO:0031965,nuclear membrane; GO:0009524,phragmoplast; GO:0005886,plasma membrane; GO:0005819,spindle; GO:0005096,GTPase activator activity; GO:0000911,cytokinesis by cell plate formation; GO:0006606,protein import into nucleus	PF13943.6:WPP domain
gene-LOC112090419	21.66	31.97	20.86	10.85	12.53	11.09	802	1198	805	383	468	437	NW_010358177.1	227873	233517	+	LOC112090419	--	--	--	DnaJ domain containing protein [Trema orientalis]	RecName: Full=Auxilin-related protein 2;	SubName: Full=Uncharacterized protein {ECO:0000313|EMBL:EMJ13292.1};	Auxilin-like protein and related proteins containing DnaJ domain	GO:0005829,cytosol; GO:0005886,plasma membrane; GO:0031982,vesicle; GO:0006898,receptor-mediated endocytosis	PF00226.31:DnaJ domain
gene-LOC112090430	0.47	1.12	1.12	2.81	2.42	3.25	16	39	40	92	84	119	NW_010358179.1	111018	114204	+	LOC112090430	--	K11843 ubiquitin carboxyl-terminal hydrolase 14 [EC:3.4.19.12] | (RefSeq) FBD-associated F-box protein At4g10400-like (A)	--	Putative F-box/LRR-repeat protein [Morus notabilis]	RecName: Full=Putative F-box/LRR-repeat protein At3g18150;	SubName: Full=Putative F-box/LRR-repeat protein {ECO:0000313|EMBL:EXB39573.1};	--	--	PF00646.33:F-box domain
gene-LOC112090448	0	0	0	0.93	0.88	0.98	0	0	0	54	54	63	NW_010358201.1	284722	291706	+	LOC112090448	--	K10406 kinesin family member C2/C3 | (RefSeq) LOW QUALITY PROTEIN: disease resistance protein RPS6-like (A)	--	TIR-NBS-LRR-like protein [Trema orientalis]	RecName: Full=Disease resistance-like protein DSC1 {ECO:0000305}; AltName: Full=Protein DOMINANT SUPPRESSOR OF CAMTA3 NUMBER 1 {ECO:0000303|PubMed:28407487};	SubName: Full=TMV resistance protein N {ECO:0000313|EMBL:EXB79635.1};	--	GO:0043531,ADP binding; GO:0005524,ATP binding; GO:0042742,defense response to bacterium; GO:0009626,plant-type hypersensitive response; GO:0007165,signal transduction	PF01582.20:TIR domain
gene-LOC112090498	1.05	1.51	1.57	4.05	3.93	4.16	102	149	159	376	386	431	NW_010358420.1	215421	223308	+	LOC112090498	--	K12818 ATP-dependent RNA helicase DHX8/PRP22 [EC:3.6.4.13] | (RefSeq) NB-ARC domain disease resistance protein, putative (A)	ko03040: Spliceosome	NB-ARC domain, LRR domain containing protein [Trema orientalis]	RecName: Full=Putative disease resistance RPP13-like protein 1;	SubName: Full=Uncharacterized protein {ECO:0000313|EMBL:EMJ07932.1};	Apoptotic ATPase	GO:0005886,plasma membrane; GO:0043531,ADP binding; GO:0005524,ATP binding; GO:0009626,plant-type hypersensitive response; GO:0007165,signal transduction	PF00931.22:NB-ARC domain
gene-LOC112090509	0.92	1	1.48	3.26	2.44	2.84	47	52	79	159	126	155	NW_010358448.1	117004	119931	-	LOC112090509	--	K15078 structure-specific endonuclease subunit SLX1 [EC:3.6.1.-] | (RefSeq) putative disease resistance protein RGA1 (A)	--	PREDICTED: disease resistance protein RGA2-like isoform X2 [Pyrus x bretschneideri]	RecName: Full=Putative disease resistance protein RGA4; AltName: Full=RGA4-blb;	SubName: Full=Uncharacterized protein {ECO:0000313|EMBL:ONI20354.1};	Apoptotic ATPase	GO:0043531,ADP binding; GO:0005524,ATP binding; GO:0006952,defense response	PF00931.22:NB-ARC domain
gene-LOC112090510	4.95	4.05	5.22	10.44	8.78	9.04	296	245	325	595	529	575	NW_010358448.1	120404	123820	-	LOC112090510	--	K15078 structure-specific endonuclease subunit SLX1 [EC:3.6.1.-] | (RefSeq) putative disease resistance protein RGA1 (A)	--	PREDICTED: disease resistance protein RGA2-like [Ziziphus jujuba]	RecName: Full=Putative disease resistance protein RGA4; AltName: Full=RGA4-blb;	SubName: Full=Putative disease resistance protein RGA4 {ECO:0000313|EMBL:EXB70612.1};	Apoptotic ATPase	GO:0043531,ADP binding; GO:0005524,ATP binding; GO:0006952,defense response	PF00931.22:NB-ARC domain
gene-LOC112090512	4.62	5.12	4.75	11.65	8.71	9.48	123	138	132	296	234	269	NW_010358448.1	143703	145723	+	LOC112090512	--	K15078 structure-specific endonuclease subunit SLX1 [EC:3.6.1.-] | (RefSeq) putative disease resistance protein RGA3 (A)	--	Putative disease resistance protein RGA4 [Morus notabilis]	RecName: Full=Putative disease resistance protein RGA3; AltName: Full=Blight resistance protein B149; AltName: Full=RGA1-blb;	SubName: Full=Putative disease resistance protein RGA4 {ECO:0000313|EMBL:EXB70612.1};	Apoptotic ATPase	GO:0043531,ADP binding; GO:0005524,ATP binding; GO:0006952,defense response	PF00931.22:NB-ARC domain
gene-LOC112090523	0.3	0.34	0.25	0.53	0.86	1.78	23	26	20	39	66	145	NW_010358461.1	15942	24234	-	LOC112090523	--	K06677 condensin complex subunit 1 | (RefSeq) condensin complex subunit 1 (A)	--	Condensin complex subunit 1 [Morus notabilis]	--	RecName: Full=Pyruvate kinase {ECO:0000256|RuleBase:RU000504}; EC=2.7.1.40 {ECO:0000256|RuleBase:RU000504};	Chromosome condensation complex Condensin, subunit D2	GO:0005634,nucleus; GO:0016301,kinase activity; GO:0000287,magnesium ion binding; GO:0030955,potassium ion binding; GO:0004743,pyruvate kinase activity; GO:0007076,mitotic chromosome condensation	PF12717.7:non-SMC mitotic condensation complex subunit 1
gene-LOC112090528	0.56	0.65	0.49	1.23	3.28	1.77	11	13	10	23	65	37	NW_010358465.1	23324	28336	-	LOC112090528	--	K03787 5'-nucleotidase [EC:3.1.3.5] | (RefSeq) uncharacterized protein LOC110814077 isoform X1 (A)	ko00230: Purine metabolism; ko00240: Pyrimidine metabolism; ko00760: Nicotinate and nicotinamide metabolism	Survival protein SurE-like phosphatase/nucleotidase [Trema orientalis]	--	SubName: Full=5'-nucleotidase surE {ECO:0000313|EMBL:EXB41282.1};	--	GO:0008252,nucleotidase activity	PF01975.17:Survival protein SurE
gene-LOC112090540	58.43	53.62	72.36	138.49	110.81	107.15	561	521	724	1268	1073	1095	NW_010358472.1	173954	175968	-	LOC112090540	--	K02153 V-type H+-transporting ATPase subunit e | (RefSeq) V-type proton ATPase subunit e1-like (A)	ko00190: Oxidative phosphorylation; ko04145: Phagosome	ATPase [Parasponia andersonii]	RecName: Full=V-type proton ATPase subunit e1; Short=V-ATPase subunit e1; AltName: Full=Vacuolar H(+)-ATPase subunit e isoform 1; AltName: Full=Vacuolar proton pump subunit e1;	SubName: Full=Uncharacterized protein {ECO:0000313|EMBL:EMJ13538.1};	Vacuolar H+-ATPase V0 sector, subunit M9.7 (M9.2)	GO:0005794,Golgi apparatus; GO:0016021,integral component of membrane; GO:0016020,membrane; GO:0033179,proton-transporting V-type ATPase, V0 domain; GO:0005773,vacuole; GO:0046961,proton-transporting ATPase activity, rotational mechanism; GO:0015991,ATP hydrolysis coupled proton transport	PF05493.13:ATP synthase subunit H
gene-LOC112090543	2.29	1.96	4.77	5.3	4.97	7.6	52	45	113	115	114	184	NW_010358483.1	107316	109105	+	LOC112090543	--	K18810 cyclin D1/2/4, plant | (RefSeq) cyclin-D1-1-like (A)	--	Nucleobase-ascorbate transporter 4 [Morus notabilis]	RecName: Full=Cyclin-D1-1; AltName: Full=Cyclin-delta-1; Short=Cyclin-d1; AltName: Full=G1/S-specific cyclin-D1-1; Short=CycD1;1;	SubName: Full=Nucleobase-ascorbate transporter 4 {ECO:0000313|EMBL:EXB41834.1};	G1/S-specific cyclin D	GO:0005634,nucleus; GO:0007049,cell cycle; GO:0051301,cell division	PF00134.23:Cyclin, N-terminal domain
gene-LOC112090573	6.16	12.17	3.06	0	0	0	116	232	60	0	0	0	NW_010358624.1	113192	115267	+	LOC112090573	--	K23807 cytochrome P450 family 71 subfamily D polypeptide 353 | (RefSeq) premnaspirodiene oxygenase-like (A)	--	hypothetical protein JCGZ_00845 [Jatropha curcas]	RecName: Full=Cytochrome P450 71D11; EC=1.14.-.-; Flags: Fragment;	SubName: Full=Uncharacterized protein {ECO:0000313|EMBL:KDP39088.1};	Cytochrome P450 CYP2 subfamily	GO:0020037,heme binding; GO:0005506,iron ion binding; GO:0004497,monooxygenase activity; GO:0016705,oxidoreductase activity, acting on paired donors, with incorporation or reduction of molecular oxygen	PF00067.22:Cytochrome P450
gene-LOC112090580	0.84	0.67	0.5	7.82	7.91	8.29	16	13	10	142	152	168	NW_010358627.1	131414	132597	+	LOC112090580	--	K06892 feruloyl-CoA ortho-hydroxylase [EC:1.14.11.-] | (RefSeq) feruloyl CoA ortho-hydroxylase 1-like (A)	ko00940: Phenylpropanoid biosynthesis	Isopenicillin N synthase [Trema orientalis]	RecName: Full=Feruloyl CoA ortho-hydroxylase 1; EC=1.14.11.-;	SubName: Full=Oxidoreductase family protein {ECO:0000313|EMBL:EEE83920.2};	Iron/ascorbate family oxidoreductases	GO:0051213,dioxygenase activity; GO:0046872,metal ion binding; GO:0009805,coumarin biosynthetic process; GO:0010421,hydrogen peroxide-mediated programmed cell death; GO:0009699,phenylpropanoid biosynthetic process	PF03171.20:2OG-Fe(II) oxygenase superfamily
gene-LOC112090609	9.97	10.61	7.86	23.82	18.69	13.58	129	139	106	294	244	187	NW_010358709.1	29155	29894	-	LOC112090609	--	K01051 pectinesterase [EC:3.1.1.11] | (RefSeq) pectinesterase (A)	ko00040: Pentose and glucuronate interconversions	Pectinesterase inhibitor domain containing protein [Trema orientalis]	RecName: Full=Pectinesterase inhibitor 11 {ECO:0000305}; AltName: Full=Pectin methylesterase inhibitor 11 {ECO:0000303|PubMed:28082716}; Short=AtPMEI11 {ECO:0000303|PubMed:28082716}; Flags: Precursor;	SubName: Full=21 kDa protein {ECO:0000313|EMBL:EXC36884.1};	--	GO:0048046,apoplast; GO:0004857,enzyme inhibitor activity; GO:0046910,pectinesterase inhibitor activity; GO:0071669,plant-type cell wall organization or biogenesis	PF04043.15:Plant invertase/pectin methylesterase inhibitor
gene-LOC112090610	9.44	10.7	12.77	20.85	24.49	24.87	198	227	279	417	518	555	NW_010356430.1	28	1226	+	LOC112090610	--	K00423 L-ascorbate oxidase [EC:1.10.3.3] | (RefSeq) L-ascorbate oxidase (A)	ko00053: Ascorbate and aldarate metabolism	L-ascorbate oxidase [Prunus persica]	RecName: Full=L-ascorbate oxidase; Short=ASO; Short=Ascorbase; EC=1.10.3.3; Flags: Precursor;	SubName: Full=Uncharacterized protein {ECO:0000313|EMBL:EMJ07648.1};	Multicopper oxidases	GO:0005576,extracellular region; GO:0005507,copper ion binding; GO:0008447,L-ascorbate oxidase activity	PF07731.14:Multicopper oxidase
gene-LOC112090617	10.47	11.88	10.42	5.88	4.63	3.41	323	371	335	173	144	112	NW_010358717.1	298427	304738	+	LOC112090617	--	K06199 fluoride exporter | (RefSeq) uncharacterized protein LOC107421017 (A)	--	UPF0695 membrane protein [Morus notabilis]	--	SubName: Full=UPF0695 membrane protein {ECO:0000313|EMBL:EXB44345.1};	--	GO:0016021,integral component of membrane	PF02537.15:CrcB-like protein, Camphor Resistance (CrcB)
gene-LOC112090627	12.59	15.98	12.66	31.12	42.85	36.78	359	461	376	846	1232	1116	NW_010358718.1	19782	21411	+	LOC112090627	--	K13435 serine/threonine-protein kinase Pto | (RefSeq) Pto; serine/threonine protein kinase Pto (A)	ko04626: Plant-pathogen interaction	Mitogen-activated protein kinase kinase kinase [Trema orientalis]	RecName: Full=Receptor-like protein kinase FERONIA; EC=2.7.11.1; AltName: Full=Protein SIRENE; Flags: Precursor;	SubName: Full=Uncharacterized protein {ECO:0000313|EMBL:OAY60210.1};	Serine/threonine protein kinase	GO:0043680,filiform apparatus; GO:0016021,integral component of membrane; GO:0005622,intracellular; GO:0016020,membrane; GO:0005886,plasma membrane; GO:0009506,plasmodesma; GO:0005524,ATP binding; GO:0004672,protein kinase activity; GO:0004674,protein serine/threonine kinase activity; GO:0009738,abscisic acid-activated signaling pathway; GO:0009742,brassinosteroid mediated signaling pathway; GO:0…	PF07714.17:Protein tyrosine kinase
gene-LOC112090676	1.3	5.04	5.8	0.27	0.77	1.54	15	59	70	3	9	19	NW_010358784.1	20666	24916	-	LOC112090676	--	K00627 pyruvate dehydrogenase E2 component (dihydrolipoamide acetyltransferase) [EC:2.3.1.12] | (RefSeq) dihydrolipoyllysine-residue acetyltransferase component 4 of pyruvate dehydrogenase complex, chloroplastic (A)	ko00010: Glycolysis / Gluconeogenesis; ko00020: Citrate cycle (TCA cycle); ko00620: Pyruvate metabolism; ko01200: Carbon metabolism	hypothetical protein CRG98_019131 [Punica granatum]	RecName: Full=Dihydrolipoyllysine-residue acetyltransferase component 4 of pyruvate dehydrogenase complex, chloroplastic; EC=2.3.1.12; AltName: Full=Dihydrolipoamide S-acetyltransferase component 4 of pyruvate dehydrogenase complex; AltName: Full=Pyruvate dehydrogenase complex component E2 4; Short=PDC-E2 4; Short=PDCE2 4; Short=plE2; Flags: Precursor;	SubName: Full=Uncharacterized protein {ECO:0000313|EMBL:PKI60477.1};	Dihydrolipoamide acetyltransferase	GO:0009507,chloroplast; GO:0009941,chloroplast envelope; GO:0009570,chloroplast stroma; GO:0009534,chloroplast thylakoid; GO:0022626,cytosolic ribosome; GO:0016020,membrane; GO:0004742,dihydrolipoyllysine-residue acetyltransferase activity; GO:0006086,acetyl-CoA biosynthetic process from pyruvate; GO:0006096,glycolytic process	PF00198.23:2-oxoacid dehydrogenases acyltransferase (catalytic domain)
gene-LOC112090694	0.18	0.29	0.69	2.82	1.24	3.48	3	5	12	45	21	62	NW_010358873.1	9	1948	+	LOC112090694	--	K09458 3-oxoacyl-[acyl-carrier-protein] synthase II [EC:2.3.1.179] | (RefSeq) 3-oxoacyl-[acyl-carrier-protein] synthase I, chloroplastic-like (A)	ko00061: Fatty acid biosynthesis; ko00780: Biotin metabolism; ko01212: Fatty acid metabolism	hypothetical protein L484_003136 [Morus notabilis]	RecName: Full=3-oxoacyl-[acyl-carrier-protein] synthase I, chloroplastic; EC=2.3.1.41; AltName: Full=Beta-ketoacyl-ACP synthase I; Short=KAS I; Flags: Precursor;	SubName: Full=Uncharacterized protein {ECO:0000313|EMBL:EXC24694.1};	3-oxoacyl-(acyl-carrier-protein) synthase (I and II)	GO:0009570,chloroplast stroma; GO:0004315,3-oxoacyl-[acyl-carrier-protein] synthase activity; GO:0006633,fatty acid biosynthetic process	PF00109.26:Beta-ketoacyl synthase, N-terminal domain
gene-LOC112090738	0.55	0.55	0.91	2.89	2.19	3.04	7	7	12	35	28	41	NW_010359084.1	94	1541	+	LOC112090738	--	K20782 hydroxyproline O-arabinosyltransferase [EC:2.4.2.58] | (RefSeq) uncharacterized LOC8258240 (A)	ko00514: Other types of O-glycan biosynthesis	hypothetical protein L484_002557 [Morus notabilis]	RecName: Full=Hydroxyproline O-arabinosyltransferase 3 {ECO:0000303|PubMed:24036508}; EC=2.4.2.58 {ECO:0000269|PubMed:24036508};	SubName: Full=Uncharacterized protein {ECO:0000313|EMBL:EXC10893.1};	--	GO:0005768,endosome; GO:0005794,Golgi apparatus; GO:0016021,integral component of membrane; GO:0005802,trans-Golgi network; GO:1990585,hydroxyproline O-arabinosyltransferase activity; GO:0016757,transferase activity, transferring glycosyl groups	--
gene-LOC112090745	9.94	6.73	16.7	31.48	20.27	21.54	108	74	189	326	222	249	NW_010359158.1	31171	33116	-	LOC112090745	--	K03860 phosphatidylinositol glycan, class Q | (RefSeq) N-acetylglucosaminyl-phosphatidylinositol biosynthetic protein gpi1-like (A)	ko00563: Glycosylphosphatidylinositol (GPI)-anchor biosynthesis	PREDICTED: protein GAST1-like [Pyrus x bretschneideri]	RecName: Full=Protein GAST1; Flags: Precursor;	SubName: Full=Uncharacterized protein {ECO:0000313|EMBL:ONI14008.1};	--	GO:0005576,extracellular region	PF02704.14:Gibberellin regulated protein
gene-LOC112090765	0.58	0.15	0.33	1.05	0.96	1.27	15	4	9	26	25	35	NW_010359202.1	20649	22130	-	LOC112090765	--	K13495 cis-zeatin O-glucosyltransferase [EC:2.4.1.215] | (RefSeq) zeatin O-glucosyltransferase-like (A)	ko00908: Zeatin biosynthesis	UDP-glucuronosyl/UDP-glucosyltransferase [Trema orientalis]	RecName: Full=Zeatin O-glucosyltransferase; EC=2.4.1.203; AltName: Full=Trans-zeatin O-beta-D-glucosyltransferase;	RecName: Full=Glycosyltransferase {ECO:0000256|RuleBase:RU362057}; EC=2.4.1.- {ECO:0000256|RuleBase:RU362057};	UDP-glucuronosyl and UDP-glucosyl transferase	GO:0050403,trans-zeatin O-beta-D-glucosyltransferase activity; GO:0050404,zeatin O-beta-D-xylosyltransferase activity; GO:0009690,cytokinin metabolic process; GO:0048439,flower morphogenesis; GO:0009965,leaf morphogenesis; GO:0045926,negative regulation of growth; GO:0006486,protein glycosylation; GO:0010380,regulation of chlorophyll biosynthetic process; GO:0010083,regulation of vegetative meris…	PF00201.18:UDP-glucoronosyl and UDP-glucosyl transferase
gene-LOC112090768	94.92	77.24	91.26	160.9	198.35	201.14	493	406	494	797	1039	1112	NW_010359229.1	660	956	+	LOC112090768	--	K00799 glutathione S-transferase [EC:2.5.1.18] | (RefSeq) probable glutathione S-transferase (A)	ko00480: Glutathione metabolism	putative glutathione S-transferase [Morus notabilis]	RecName: Full=Probable glutathione S-transferase; EC=2.5.1.18; AltName: Full=Auxin-induced protein PCNT107;	SubName: Full=Putative glutathione S-transferase {ECO:0000313|EMBL:EXB27070.1};	Glutathione S-transferase	GO:0004364,glutathione transferase activity; GO:0009734,auxin-activated signaling pathway	PF13410.6:Glutathione S-transferase, C-terminal domain
gene-LOC112090775	0.75	0.83	0.64	1.83	2.45	2.18	39	44	35	91	129	121	NW_010359240.1	368781	375783	-	LOC112090775	--	K13457 disease resistance protein RPM1 | (RefSeq) disease resistance protein RPM1-like (A)	ko04626: Plant-pathogen interaction	PREDICTED: putative disease resistance protein At1g50180 [Prunus mume]	RecName: Full=Disease resistance protein RPP8; AltName: Full=Resistance to Peronospora parasitica protein 8;	SubName: Full=Uncharacterized protein {ECO:0000313|EMBL:EMJ27497.1};	Apoptotic ATPase	GO:0005886,plasma membrane; GO:0043531,ADP binding; GO:0005524,ATP binding; GO:0000166,nucleotide binding; GO:0071446,cellular response to salicylic acid stimulus; GO:0006952,defense response; GO:0051607,defense response to virus; GO:0009626,plant-type hypersensitive response; GO:0002230,positive regulation of defense response to virus by host; GO:0009646,response to absence of light; GO:0009637,…	PF00931.22:NB-ARC domain
gene-LOC112090805	5.18	5.01	2.28	0.03	0.03	0.05	181	177	83	1	1	2	--	--	--	--	--	--	--	--
gene-LOC112090808	0.97	0.96	0.85	2.26	2.24	2.71	36	36	33	80	84	107	--	--	--	--	--	--	--	--
gene-LOC112090826	445.4	219.35	201.7	2023.33	1275.88	1460.73	4689	2337	2213	20314	13547	16369	NW_010359376.1	554265	556092	+	LOC112090826	--	--	--	MpBBI, partial [Maclura pomifera]	--	SubName: Full=MpBBI {ECO:0000313|EMBL:CCI55634.2}; Flags: Fragment;	--	--	--
gene-LOC112090832	16.54	20.28	12.28	6.27	5.6	8.12	199	247	154	72	68	104	NW_010356869.1	287783	289931	+	LOC112090832	--	K02151 V-type H+-transporting ATPase subunit F | (RefSeq) V-type proton ATPase subunit F (A)	ko00190: Oxidative phosphorylation; ko04145: Phagosome	V-type proton ATPase subunit F [Arachis duranensis]	RecName: Full=V-type proton ATPase subunit F; Short=V-ATPase subunit F; AltName: Full=V-ATPase 14 kDa subunit; AltName: Full=Vacuolar H(+)-ATPase subunit F; AltName: Full=Vacuolar proton pump subunit F;	RecName: Full=V-type proton ATPase subunit F {ECO:0000256|PIRNR:PIRNR015945};	Vacuolar H+-ATPase V1 sector, subunit F	GO:0005794,Golgi apparatus; GO:0016020,membrane; GO:0005886,plasma membrane; GO:0033180,proton-transporting V-type ATPase, V1 domain; GO:0005774,vacuolar membrane; GO:0005773,vacuole; GO:0042625,ATPase coupled ion transmembrane transporter activity; GO:0046961,proton-transporting ATPase activity, rotational mechanism; GO:0015991,ATP hydrolysis coupled proton transport	PF01990.17:ATP synthase (F/14-kDa) subunit
gene-LOC112090841	9.53	5.39	12.82	16.57	16.88	21.5	117	67	164	194	209	281	NW_010356872.1	10	871	-	LOC112090841	--	K07213 copper chaperone | (RefSeq) copper transport protein ATX1 isoform X1 (A)	--	heavy metal-associated isoprenylated plant protein 23 [Quercus suber]	RecName: Full=Heavy metal-associated isoprenylated plant protein 23 {ECO:0000303|PubMed:21072340, ECO:0000303|PubMed:23368984}; Short=AtHIP23 {ECO:0000303|PubMed:21072340, ECO:0000303|PubMed:23368984}; Flags: Precursor;	SubName: Full=Uncharacterized protein {ECO:0000313|EMBL:KZM98391.1};	Copper chaperone	GO:0005737,cytoplasm; GO:0046914,transition metal ion binding; GO:0046916,cellular transition metal ion homeostasis; GO:0030001,metal ion transport	PF00403.26:Heavy-metal-associated domain
gene-LOC112090892	1.86	1.4	1.5	0.16	0.22	0.14	25	19	21	2	3	2	NW_010359472.1	79492	81932	+	LOC112090892	--	--	--	--	--	--	--	--	--
gene-LOC112090899	67.16	61.96	86.41	177.3	144.83	168.77	572	534	767	1440	1244	1530	NW_010359474.1	39302	43938	+	LOC112090899	--	--	--	hypothetical protein BVC80_1835g755 [Macleaya cordata]	RecName: Full=ATP synthase 6 kDa subunit, mitochondrial; Flags: Fragment;	SubName: Full=Uncharacterized protein {ECO:0000313|EMBL:OVA18318.1};	--	GO:0005743,mitochondrial inner membrane; GO:0045263,proton-transporting ATP synthase complex, coupling factor F(o); GO:0015992,NA	--
gene-LOC112090914	2.91	3.15	1.6	0.1	0	0	63	69	36	2	0	0	NW_010359491.1	75095	77340	+	LOC112090914	--	K13265 vestitone reductase [EC:1.1.1.348] | (RefSeq) vestitone reductase (A)	ko00943: Isoflavonoid biosynthesis	hypothetical protein L484_022421 [Morus notabilis]	RecName: Full=Vestitone reductase; EC=1.1.1.348;	SubName: Full=Uncharacterized protein {ECO:0000313|EMBL:EXB52644.1};	Flavonol reductase/cinnamoyl-CoA reductase	GO:0050662,coenzyme binding; GO:0016491,oxidoreductase activity; GO:0006952,defense response; GO:0009813,flavonoid biosynthetic process	PF01370.21:NAD dependent epimerase/dehydratase family
gene-LOC112091012	7.96	10.65	7.1	20.8	23.48	19.23	226	306	210	563	672	581	NW_010359796.1	29842	35158	+	LOC112091012	--	K13416 brassinosteroid insensitive 1-associated receptor kinase 1 [EC:2.7.10.1 2.7.11.1] | (RefSeq) BRASSINOSTEROID INSENSITIVE 1-associated receptor kinase 1-like (A)	ko04016: MAPK signaling pathway - plant; ko04075: Plant hormone signal transduction; ko04626: Plant-pathogen interaction	GPCR kinase [Parasponia andersonii]	RecName: Full=LEAF RUST 10 DISEASE-RESISTANCE LOCUS RECEPTOR-LIKE PROTEIN KINASE-like 2.1 {ECO:0000303|PubMed:12805585}; EC=2.7.11.1; AltName: Full=Probable receptor-like serine/threonine-protein kinase LRK10L-2.1 {ECO:0000305}; Flags: Precursor;	SubName: Full=PR5-like receptor kinase, putative {ECO:0000313|EMBL:EOY04140.1};	Serine/threonine protein kinase	GO:0016021,integral component of membrane; GO:0005524,ATP binding; GO:0004674,protein serine/threonine kinase activity	PF00069.25:Protein kinase domain
gene-LOC112091014	0.42	0.34	1	4.18	3.92	5.93	12	10	30	115	114	182	NW_010359796.1	365534	368096	-	LOC112091014	--	K00924 kinase [EC:2.7.1.-] | (RefSeq) receptor protein kinase CLAVATA1-like (A)	--	hypothetical protein L484_022938 [Morus notabilis]	RecName: Full=Piriformospora indica-insensitive protein 2; Flags: Precursor;	SubName: Full=Uncharacterized protein {ECO:0000313|EMBL:EXB53970.1};	FOG: Leucine rich repeat	GO:0009507,chloroplast; GO:0005886,plasma membrane; GO:0009610,response to symbiotic fungus; GO:0044403,symbiont process	PF13855.6:Leucine rich repeat
gene-LOC112091028	1.18	1.98	1.86	8.49	5.42	6.18	17	29	28	117	79	95	NW_010359811.1	228512	230306	-	LOC112091028	--	--	--	--	--	--	--	--	--
gene-LOC112091054	46.24	72.45	30.62	16.43	19.83	15.43	1281	2031	884	434	554	455	NW_010359832.1	123	2868	+	LOC112091054	--	K01535 H+-transporting ATPase [EC:3.6.3.6] | (RefSeq) ATPase 11, plasma membrane-type (A)	ko00190: Oxidative phosphorylation	PREDICTED: ATPase 11, plasma membrane-type isoform X2 [Eucalyptus grandis]	RecName: Full=Plasma membrane ATPase 1; EC=3.6.3.6; AltName: Full=Proton pump 1;	RecName: Full=Plasma membrane ATPase {ECO:0000256|RuleBase:RU362083}; EC=3.6.3.6 {ECO:0000256|RuleBase:RU362083};	Plasma membrane H+-transporting ATPase	GO:0016021,integral component of membrane; GO:0005886,plasma membrane; GO:0005524,ATP binding; GO:0008553,proton-exporting ATPase activity, phosphorylative mechanism; GO:0046872,metal ion binding; GO:0006754,ATP biosynthetic process	PF00122.20:E1-E2 ATPase
gene-LOC112091100	33.02	68.4	27.36	6.01	8.58	5.71	858	1799	741	149	225	158	NW_010359946.1	305833	308198	+	LOC112091100	--	K20547 basic endochitinase B [EC:3.2.1.14] | (RefSeq) endochitinase B (A)	ko00520: Amino sugar and nucleotide sugar metabolism; ko04016: MAPK signaling pathway - plant	latex chitinase protein [Morus alba]	RecName: Full=Mulatexin {ECO:0000303|PubMed:19476960}; Short=MLX56 {ECO:0000303|PubMed:19476960}; AltName: Full=Latex protein {ECO:0000312|EMBL:ABS86614.2}; Flags: Precursor;	SubName: Full=Latex chitinase protein {ECO:0000313|EMBL:AOQ25971.1};	Predicted chitinase	GO:0005576,extracellular region; GO:0008061,chitin binding; GO:0016998,cell wall macromolecule catabolic process; GO:0002213,defense response to insect	PF00182.19:Chitinase class I
gene-LOC112091109	23.64	32.51	29.44	58.05	60.16	64.5	480	668	623	1124	1232	1394	--	--	--	--	--	--	--	--
gene-LOC112091117	55.72	100.79	45.29	21.9	28.33	18.39	1406	2574	1191	527	721	494	NW_010359946.1	357115	359434	+	LOC112091117	--	K20547 basic endochitinase B [EC:3.2.1.14] | (RefSeq) endochitinase-like (A)	ko00520: Amino sugar and nucleotide sugar metabolism; ko04016: MAPK signaling pathway - plant	latex chitinase protein [Morus alba]	RecName: Full=Mulatexin {ECO:0000303|PubMed:19476960}; Short=MLX56 {ECO:0000303|PubMed:19476960}; AltName: Full=Latex protein {ECO:0000312|EMBL:ABS86614.2}; Flags: Precursor;	SubName: Full=Latex chitinase protein {ECO:0000313|EMBL:AOQ25971.1};	Predicted chitinase	GO:0005576,extracellular region; GO:0008061,chitin binding; GO:0016998,cell wall macromolecule catabolic process; GO:0002213,defense response to insect	PF00182.19:Chitinase class I
gene-LOC112091144	2.96	3.02	4.17	1.26	1.01	0.96	32	33	47	13	11	11	NW_010360031.1	166936	167636	-	LOC112091144	--	K14318 nuclear pore complex protein Nup88 | (RefSeq) LOW QUALITY PROTEIN: nuclear pore complex protein NUP88 (A)	ko03013: RNA transport	uncharacterized protein LOC109841457 [Asparagus officinalis]	--	SubName: Full=uncharacterized protein LOC107832428 {ECO:0000313|RefSeq:XP_016515762.1};	Predicted transposase	--	PF13359.6:DDE superfamily endonuclease
gene-LOC112091148	11.14	11.63	23.21	43.48	28.64	49.8	192	203	417	715	498	914	NW_010360033.1	54382	55412	-	LOC112091148	--	--	--	hypothetical protein L484_007337 [Morus notabilis]	RecName: Full=Uncharacterized GPI-anchored protein At3g06035; Flags: Precursor;	SubName: Full=Uncharacterized protein {ECO:0000313|EMBL:EXB55006.1};	--	GO:0031225,anchored component of membrane; GO:0005886,plasma membrane	--
gene-LOC112091159	2.99	2.62	3.3	1.61	1.27	0.86	72	64	83	37	31	22	NW_010360036.1	371700	373391	-	LOC112091159	--	--	--	60S ribosomal protein L44 [Morus notabilis]	RecName: Full=Uncharacterized protein At5g23160;	SubName: Full=60S ribosomal protein L44 {ECO:0000313|EMBL:EXB55172.1};	--	GO:0016021,integral component of membrane	--
gene-LOC112091166	0.54	0.48	0.99	7.25	6.64	4.45	10	9	19	127	123	87	NW_010357036.1	365	1415	+	LOC112091166	--	K00927 phosphoglycerate kinase [EC:2.7.2.3] | (RefSeq) uncharacterized LOC109182250 (A)	ko00010: Glycolysis / Gluconeogenesis; ko00710: Carbon fixation in photosynthetic organisms; ko01200: Carbon metabolism; ko01230: Biosynthesis of amino acids	UDP-glycosyltransferase 86A1 [Morus notabilis]	RecName: Full=UDP-glycosyltransferase 86A1; EC=2.4.1.-;	RecName: Full=Glycosyltransferase {ECO:0000256|RuleBase:RU362057}; EC=2.4.1.- {ECO:0000256|RuleBase:RU362057};	UDP-glucuronosyl and UDP-glucosyl transferase	GO:0043231,intracellular membrane-bounded organelle; GO:0080043,quercetin 3-O-glucosyltransferase activity; GO:0080044,quercetin 7-O-glucosyltransferase activity; GO:0008152,metabolic process	PF00201.18:UDP-glucoronosyl and UDP-glucosyl transferase
gene-LOC112091186	3.96	4.45	3.32	7.33	10.19	6.72	175	199	153	309	454	316	NW_010357090.1	191160	194020	-	LOC112091186	--	K13435 serine/threonine-protein kinase Pto | (RefSeq) Pto; serine/threonine protein kinase Pto (A)	ko04626: Plant-pathogen interaction	Mitogen-activated protein kinase kinase kinase [Trema orientalis]	RecName: Full=Receptor-like protein kinase FERONIA; EC=2.7.11.1; AltName: Full=Protein SIRENE; Flags: Precursor;	SubName: Full=receptor-like protein kinase FERONIA isoform X1 {ECO:0000313|RefSeq:XP_018825406.1}; SubName: Full=receptor-like protein kinase FERONIA isoform X2 {ECO:0000313|RefSeq:XP_018825407.1}; SubName: Full=receptor-like protein kinase FERONIA isoform X3 {ECO:0000313|RefSeq:XP_018825408.1};	Serine/threonine protein kinase	GO:0043680,filiform apparatus; GO:0016021,integral component of membrane; GO:0005622,intracellular; GO:0016020,membrane; GO:0005886,plasma membrane; GO:0009506,plasmodesma; GO:0005524,ATP binding; GO:0004672,protein kinase activity; GO:0004674,protein serine/threonine kinase activity; GO:0009738,abscisic acid-activated signaling pathway; GO:0009742,brassinosteroid mediated signaling pathway; GO:0…	PF00069.25:Protein kinase domain
gene-LOC112091217	3.37	5.77	7.74	13.07	15.76	12.27	56	97	134	207	264	217	NW_010357090.1	470112	471174	-	LOC112091217	--	--	--	hypothetical protein L484_015799 [Morus notabilis]	--	SubName: Full=Uncharacterized protein {ECO:0000313|EMBL:EXB28866.1};	--	--	--
gene-LOC112091224	6.31	4.45	9.3	149.31	136.86	91.7	84	60	129	1895	1837	1299	NW_010360247.1	294729	295572	-	LOC112091224	--	--	--	NPR1/NIM1-interacting protein 1 [Populus trichocarpa]	--	SubName: Full=NPR1/NIM1-interacting protein 1 {ECO:0000313|EMBL:EEE82064.1};	--	GO:0010112,regulation of systemic acquired resistance	--
gene-LOC112091226	21.11	18.94	25.26	52.64	45.36	46.06	251	228	313	597	544	583	NW_010360247.1	250971	253579	+	LOC112091226	--	--	--	GDSL esterase/lipase [Morus notabilis]	--	SubName: Full=GDSL esterase/lipase {ECO:0000313|EMBL:EXB55998.1};	--	GO:0016788,hydrolase activity, acting on ester bonds	PF06108.12:Protein of unknown function (DUF952)
gene-LOC112091243	5.85	3.82	9.56	16.03	17.06	19.6	165	109	281	431	485	588	NW_010360279.1	261510	263540	-	LOC112091243	--	--	--	hypothetical protein L484_024785 [Morus notabilis]	--	SubName: Full=Uncharacterized protein {ECO:0000313|EMBL:EXB56248.1};	--	GO:0016021,integral component of membrane	--
gene-LOC112091254	0.7	1.39	0.59	2.14	2.85	11.9	32	64	28	93	131	577	NW_010360293.1	261003	267826	-	LOC112091254	--	K02542 DNA replication licensing factor MCM6 [EC:3.6.4.12] | (RefSeq) DNA replication licensing factor MCM6 (A)	ko03030: DNA replication	PREDICTED: DNA replication licensing factor MCM6 [Juglans regia]	RecName: Full=DNA replication licensing factor MCM6; EC=3.6.4.12; AltName: Full=Minichromosome maintenance protein 6; Short=AtMCM6;	SubName: Full=DNA replication licensing factor MCM6 {ECO:0000313|RefSeq:XP_018824485.1};	DNA replication licensing factor, MCM6 component	GO:0042555,MCM complex; GO:0000347,THO complex; GO:0005524,ATP binding; GO:0003677,DNA binding; GO:0003678,DNA helicase activity; GO:0046872,metal ion binding; GO:0007049,cell cycle; GO:0006270,DNA replication initiation; GO:0006268,DNA unwinding involved in DNA replication	PF00493.23:MCM P-loop domain
gene-LOC112091274	0.09	0.02	0.06	1.29	0.62	0.92	4	1	3	55	28	44	NW_010360382.1	30	6607	-	LOC112091274	--	K01537 Ca2+-transporting ATPase [EC:3.6.3.8] | (RefSeq) putative calcium-transporting ATPase 13, plasma membrane-type (A)	--	Putative calcium-transporting ATPase 13, plasma membrane-type [Morus notabilis]	RecName: Full=Putative calcium-transporting ATPase 13, plasma membrane-type; EC=3.6.3.8; AltName: Full=Ca(2+)-ATPase isoform 13;	SubName: Full=Putative calcium-transporting ATPase 13, plasma membrane-type {ECO:0000313|EMBL:EXB29523.1};	Calcium transporting ATPase	GO:0005887,integral component of plasma membrane; GO:0043231,intracellular membrane-bounded organelle; GO:0005524,ATP binding; GO:0005388,calcium-transporting ATPase activity; GO:0005516,calmodulin binding; GO:0046872,metal ion binding	PF00122.20:E1-E2 ATPase
gene-LOC112091276	0.64	0.63	0	12.66	13.86	16.12	1	1	0	19	22	27	NW_010360382.1	57003	57092	+	LOC112091276	--	--	--	--	--	--	--	--	--
gene-LOC112091307	0.6	0.73	1.09	1.89	2.25	2.32	9	11	17	27	34	37	NW_010360493.1	177017	187861	+	LOC112091307	--	--	--	--	--	--	--	--	--
gene-LOC112091322	1.08	0.82	3.1	6.6	6.82	6.38	13	10	39	76	83	82	NW_010357100.1	264008	264830	+	LOC112091322	--	--	--	hypothetical protein L484_024458 [Morus notabilis]	--	SubName: Full=Uncharacterized protein {ECO:0000313|EMBL:EXC16284.1};	--	--	--
gene-LOC112091366	0.36	0.09	0.29	0.04	0.01	0.01	26	7	22	3	1	1	NW_010360643.1	1891	8202	+	LOC112091366	--	K20606 mitogen-activated protein kinase kinase kinase ANP1 [EC:2.7.11.25] | (RefSeq) receptor-like serine/threonine-protein kinase SD1-7 isoform X1 (A)	ko04016: MAPK signaling pathway - plant	S-receptor-like serine/threonine-protein kinase [Parasponia andersonii]	RecName: Full=G-type lectin S-receptor-like serine/threonine-protein kinase At4g03230; EC=2.7.11.1; Flags: Precursor;	SubName: Full=G-type lectin S-receptor-like serine/threonine-protein kinase At4g27290 {ECO:0000313|RefSeq:XP_009760633.1};	--	GO:0016021,integral component of membrane; GO:0005886,plasma membrane; GO:0005524,ATP binding; GO:0005516,calmodulin binding; GO:0030246,carbohydrate binding; GO:0004674,protein serine/threonine kinase activity; GO:0006468,protein phosphorylation; GO:0048544,recognition of pollen	PF07714.17:Protein tyrosine kinase
gene-LOC112091369	8.5	9.34	8.98	4.33	4.65	3.76	393	437	433	191	217	185	NW_010360643.1	57320	66127	+	LOC112091369	--	K20606 mitogen-activated protein kinase kinase kinase ANP1 [EC:2.7.11.25] | (RefSeq) receptor-like serine/threonine-protein kinase SD1-7 isoform X1 (A)	ko04016: MAPK signaling pathway - plant	S-receptor-like serine/threonine-protein kinase [Parasponia andersonii]	RecName: Full=G-type lectin S-receptor-like serine/threonine-protein kinase At4g03230; EC=2.7.11.1; Flags: Precursor;	SubName: Full=G-type lectin S-receptor-like serine/threonine-protein kinase At4g27290 {ECO:0000313|RefSeq:XP_009760633.1};	--	GO:0016021,integral component of membrane; GO:0005886,plasma membrane; GO:0005524,ATP binding; GO:0005516,calmodulin binding; GO:0030246,carbohydrate binding; GO:0004674,protein serine/threonine kinase activity; GO:0006468,protein phosphorylation; GO:0048544,recognition of pollen	PF07714.17:Protein tyrosine kinase
gene-LOC112091405	5.68	4.83	6.32	20.58	19.7	17.53	94	81	109	325	329	309	NW_010360714.1	28154	30065	-	LOC112091405	--	K09566 peptidyl-prolyl isomerase G (cyclophilin G) [EC:5.2.1.8] | (RefSeq) peptidyl-prolyl cis-trans isomerase CYP63-like isoform X1 (A)	--	G-protein gamma-like domain containing protein [Parasponia andersonii]	RecName: Full=Guanine nucleotide-binding protein subunit gamma 2 {ECO:0000305}; AltName: Full=Ggamma-subunit 2 {ECO:0000305}; AltName: Full=Heterotrimeric G protein gamma-subunit 2 {ECO:0000305};	SubName: Full=Uncharacterized protein {ECO:0000313|EMBL:ONI26021.1};	--	GO:0005834,heterotrimeric G-protein complex; GO:0005886,plasma membrane; GO:0004871,NA; GO:0007186,G protein-coupled receptor signaling pathway	PF00631.22:GGL domain
gene-LOC112091409	2.95	1.87	2.7	0.45	0.63	1.02	103	66	98	15	22	38	NW_010360714.1	60917	66498	+	LOC112091409	--	K02218 casein kinase 1 [EC:2.7.11.1] | (RefSeq) uncharacterized protein LOC8069780 (A)	--	Ubiquitin and WLM domain-containing protein [Morus notabilis]	RecName: Full=Protein ALP1-like {ECO:0000305}; EC=3.1.-.-;	SubName: Full=Ubiquitin and WLM domain-containing protein {ECO:0000313|EMBL:EXB78685.1};	Predicted transposase	GO:0005634,nucleus; GO:0046872,metal ion binding; GO:0004518,nuclease activity	PF13359.6:DDE superfamily endonuclease
gene-LOC112091441	4.43	3.75	4.55	1.49	0.94	1.04	56	48	60	18	12	14	NW_010360787.1	56932	59130	-	LOC112091441	--	--	--	--	--	--	--	--	--
gene-LOC112091452	0.7	0.66	2.12	3.49	5.04	4.84	20	19	63	95	145	147	NW_010360809.1	74775	76404	+	LOC112091452	--	K22683 aspartyl protease family protein [EC:3.4.23.-] | (RefSeq) aspartyl protease family protein 2 (A)	--	basic 7S globulin-like [Hevea brasiliensis]	RecName: Full=Basic 7S globulin; AltName: Full=SBg7S; Short=Bg; Contains: RecName: Full=Basic 7S globulin high kDa subunit; Contains: RecName: Full=Basic 7S globulin low kDa subunit; Flags: Precursor;	SubName: Full=basic 7S globulin-like {ECO:0000313|RefSeq:XP_018846882.1};	Aspartyl protease	GO:0004190,aspartic-type endopeptidase activity; GO:0042802,identical protein binding; GO:0045735,nutrient reservoir activity; GO:0030163,protein catabolic process; GO:0006508,proteolysis	PF14541.6:Xylanase inhibitor C-terminal
gene-LOC112091455	0.15	0	0.22	0.71	0.78	1.37	4	0	6	18	21	39	NW_010360809.1	51683	53211	+	LOC112091455	--	K22683 aspartyl protease family protein [EC:3.4.23.-] | (RefSeq) aspartyl protease family protein 2 (A)	--	PREDICTED: basic 7S globulin 2-like [Ziziphus jujuba]	RecName: Full=Basic 7S globulin; AltName: Full=SBg7S; Short=Bg; Contains: RecName: Full=Basic 7S globulin high kDa subunit; Contains: RecName: Full=Basic 7S globulin low kDa subunit; Flags: Precursor;	SubName: Full=basic 7S globulin-like {ECO:0000313|RefSeq:XP_018846882.1};	Aspartyl protease	GO:0004190,aspartic-type endopeptidase activity; GO:0042802,identical protein binding; GO:0045735,nutrient reservoir activity; GO:0030163,protein catabolic process; GO:0006508,proteolysis	PF14541.6:Xylanase inhibitor C-terminal
gene-LOC112091456	0.48	0.43	1.37	1.5	2.1	5.26	13	12	39	39	58	153	NW_010360809.1	56919	58481	+	LOC112091456	--	K22683 aspartyl protease family protein [EC:3.4.23.-] | (RefSeq) hypothetical protein (A)	--	Aspartic peptidase [Trema orientalis]	RecName: Full=Basic 7S globulin; AltName: Full=SBg7S; Short=Bg; Contains: RecName: Full=Basic 7S globulin high kDa subunit; Contains: RecName: Full=Basic 7S globulin low kDa subunit; Flags: Precursor;	SubName: Full=Uncharacterized protein {ECO:0000313|EMBL:CCB50390.1};	Aspartyl protease	GO:0004190,aspartic-type endopeptidase activity; GO:0042802,identical protein binding; GO:0045735,nutrient reservoir activity; GO:0030163,protein catabolic process; GO:0006508,proteolysis	PF14541.6:Xylanase inhibitor C-terminal
gene-LOC112091474	1.15	1.37	2.1	4.87	3.66	5.41	29	35	55	117	93	145	NW_010360877.1	59700	62354	-	LOC112091474	--	K09775 uncharacterized protein | (RefSeq) hypothetical protein (A)	--	hypothetical protein L484_017559 [Morus notabilis]	--	SubName: Full=Uncharacterized protein {ECO:0000313|EMBL:EXB62173.1};	--	--	PF09412.10:Endoribonuclease XendoU
gene-LOC112091479	14.8	18.41	11.15	1.66	1.97	1.61	692	871	543	74	93	80	NW_010360880.1	724965	727711	-	LOC112091479	--	K13416 brassinosteroid insensitive 1-associated receptor kinase 1 [EC:2.7.10.1 2.7.11.1] | (RefSeq) BRASSINOSTEROID INSENSITIVE 1-associated receptor kinase 1-like (A)	ko04016: MAPK signaling pathway - plant; ko04075: Plant hormone signal transduction; ko04626: Plant-pathogen interaction	S-receptor-like serine/threonine-protein kinase [Trema orientalis]	RecName: Full=G-type lectin S-receptor-like serine/threonine-protein kinase At2g19130; EC=2.7.11.1; Flags: Precursor;	SubName: Full=Uncharacterized protein {ECO:0000313|EMBL:EMJ16133.1};	--	GO:0016021,integral component of membrane; GO:0005886,plasma membrane; GO:0005524,ATP binding; GO:0005516,calmodulin binding; GO:0030246,carbohydrate binding; GO:0004674,protein serine/threonine kinase activity; GO:0006468,protein phosphorylation; GO:0048544,recognition of pollen	PF00069.25:Protein kinase domain
gene-LOC112091482	0.73	1.3	0.65	0.29	0.16	0.4	31	56	29	12	7	18	NW_010360880.1	643067	645508	-	LOC112091482	--	K13416 brassinosteroid insensitive 1-associated receptor kinase 1 [EC:2.7.10.1 2.7.11.1] | (RefSeq) BRASSINOSTEROID INSENSITIVE 1-associated receptor kinase 1-like (A)	ko04016: MAPK signaling pathway - plant; ko04075: Plant hormone signal transduction; ko04626: Plant-pathogen interaction	S-receptor-like serine/threonine-protein kinase [Trema orientalis]	RecName: Full=G-type lectin S-receptor-like serine/threonine-protein kinase At2g19130; EC=2.7.11.1; Flags: Precursor;	SubName: Full=Uncharacterized protein {ECO:0000313|EMBL:OAY33202.1};	--	GO:0016021,integral component of membrane; GO:0005886,plasma membrane; GO:0005524,ATP binding; GO:0005516,calmodulin binding; GO:0030246,carbohydrate binding; GO:0004674,protein serine/threonine kinase activity; GO:0006468,protein phosphorylation; GO:0048544,recognition of pollen	PF00069.25:Protein kinase domain
gene-LOC112091499	1.13	0.81	1.72	8.07	8.42	13.76	44	32	70	300	331	571	NW_010357101.1	531763	534998	-	LOC112091499	--	K03363 cell division cycle 20, cofactor of APC complex | (RefSeq) cell division cycle 20.2, cofactor of APC complex-like (A)	ko04120: Ubiquitin mediated proteolysis	Guanine nucleotide-binding protein, beta subunit [Trema orientalis]	RecName: Full=Cell division cycle 20.1, cofactor of APC complex; Short=AtCDC20.1;	SubName: Full=cell division cycle 20.2, cofactor of APC complex-like {ECO:0000313|RefSeq:XP_018828921.1};	Anaphase promoting complex, Cdc20, Cdh1, and Ama1 subunits	GO:0033597,mitotic checkpoint complex; GO:0005634,nucleus; GO:0010997,anaphase-promoting complex binding; GO:0019900,kinase binding; GO:0097027,ubiquitin-protein transferase activator activity; GO:0007049,cell cycle; GO:0051301,cell division; GO:1904668,positive regulation of ubiquitin protein ligase activity; GO:0016567,protein ubiquitination	PF00400.32:WD domain, G-beta repeat
gene-LOC112091500	5.01	6.93	5.2	1.91	0.59	0.39	110	154	119	40	13	9	NW_010360914.1	142747	144802	+	LOC112091500	--	K01061 carboxymethylenebutenolidase [EC:3.1.1.45] | (RefSeq) carboxymethylenebutenolidase homolog (A)	--	G-type lectin S-receptor-like serine/threonine-protein kinase [Morus notabilis]	RecName: Full=Endo-1,3;1,4-beta-D-glucanase; EC=3.2.1.-; Flags: Precursor;	SubName: Full=G-type lectin S-receptor-like serine/threonine-protein kinase {ECO:0000313|EMBL:EXB62507.1};	Predicted hydrolase related to dienelactone hydrolase	GO:0005576,extracellular region; GO:0016787,hydrolase activity	PF01738.18:Dienelactone hydrolase family
gene-LOC112091519	0.05	0.02	0	0.26	0.54	0.45	2	1	0	11	24	21	NW_010360995.1	103237	106874	-	LOC112091519	--	K20606 mitogen-activated protein kinase kinase kinase ANP1 [EC:2.7.11.25] | (RefSeq) receptor-like serine/threonine-protein kinase SD1-7 isoform X1 (A)	ko04016: MAPK signaling pathway - plant	G-type lectin S-receptor-like serine/threonine-protein kinase [Morus notabilis]	RecName: Full=G-type lectin S-receptor-like serine/threonine-protein kinase At4g27290; EC=2.7.11.1; Flags: Precursor;	SubName: Full=G-type lectin S-receptor-like serine/threonine-protein kinase {ECO:0000313|EMBL:EXC10167.1};	--	GO:0005886,plasma membrane; GO:0005524,ATP binding; GO:0005516,calmodulin binding; GO:0030246,carbohydrate binding; GO:0004674,protein serine/threonine kinase activity; GO:0006468,protein phosphorylation; GO:0048544,recognition of pollen	PF07714.17:Protein tyrosine kinase
gene-LOC112091520	0.3	0.23	0.27	3.15	2	1.72	14	11	13	141	95	86	NW_010360995.1	163255	167274	+	LOC112091520	--	K20606 mitogen-activated protein kinase kinase kinase ANP1 [EC:2.7.11.25] | (RefSeq) receptor-like serine/threonine-protein kinase SD1-7 isoform X1 (A)	ko04016: MAPK signaling pathway - plant	S-receptor-like serine/threonine-protein kinase [Parasponia andersonii]	RecName: Full=G-type lectin S-receptor-like serine/threonine-protein kinase At4g27290; EC=2.7.11.1; Flags: Precursor;	SubName: Full=G-type lectin S-receptor-like serine/threonine-protein kinase {ECO:0000313|EMBL:EXC10167.1};	--	GO:0005886,plasma membrane; GO:0005524,ATP binding; GO:0005516,calmodulin binding; GO:0030246,carbohydrate binding; GO:0004674,protein serine/threonine kinase activity; GO:0006468,protein phosphorylation; GO:0048544,recognition of pollen	PF00069.25:Protein kinase domain
gene-LOC112091531	2.08	1.56	1.81	8.95	9.49	16.68	66	50	60	271	304	564	NW_010361013.1	41475	44203	-	LOC112091531	--	K21777 G2/mitotic-specific cyclin-B, other | (RefSeq) cyclin-B1-4 (A)	--	Cyclin [Trema orientalis]	RecName: Full=G2/mitotic-specific cyclin S13-6; AltName: Full=B-like cyclin;	SubName: Full=Uncharacterized protein {ECO:0000313|EMBL:EMJ13028.1};	Cyclin B and related kinase-activating proteins	GO:0005634,nucleus; GO:0007049,cell cycle; GO:0051301,cell division	PF00134.23:Cyclin, N-terminal domain
gene-LOC112091533	3.76	3.02	3.37	6.27	5.75	8.02	122	99	114	194	188	277	NW_010361013.1	54527	56381	+	LOC112091533	--	--	--	BTB-kelch protein [Parasponia andersonii]	RecName: Full=F-box/kelch-repeat protein At5g26960;	SubName: Full=BnaA09g04010D protein {ECO:0000313|EMBL:CDY19748.1};	FOG: Kelch repeat	GO:0031463,Cul3-RING ubiquitin ligase complex; GO:0016567,protein ubiquitination	PF13415.6:Galactose oxidase, central domain
gene-LOC112091539	0.6	0.71	1.32	2.26	1.54	2.03	10	12	23	36	26	36	NW_010361016.1	154351	155305	-	LOC112091539	--	--	--	FkbH domain containing protein [Trema orientalis]	--	SubName: Full=Uncharacterized protein {ECO:0000313|EMBL:ONI26309.1};	--	GO:0008080,N-acetyltransferase activity	PF13302.7:Acetyltransferase (GNAT) domain
gene-LOC112091567	1.3	0.81	1.45	9.93	11.43	6.84	19	12	22	138	168	106	--	--	--	--	--	--	--	--
gene-LOC112091577	5.08	4.55	3.64	2.14	1.69	1.34	107	97	80	43	36	30	NW_010361021.1	271400	279844	-	LOC112091577	--	K10615 E3 ubiquitin-protein ligase HERC4 [EC:2.3.2.26] | (RefSeq) E3 ubiquitin-protein ligase (A)	ko04120: Ubiquitin mediated proteolysis	Regulator of chromosome condensation 1/beta-lactamase-inhibitor protein II [Parasponia andersonii]	RecName: Full=Ultraviolet-B receptor UVR8; AltName: Full=Protein UV-B RESISTANCE 8; AltName: Full=RCC1 domain-containing protein UVR8;	SubName: Full=Uncharacterized protein {ECO:0000313|EMBL:EMJ23976.1};	FOG: RCC1 domain	GO:0000785,chromatin; GO:0005829,cytosol; GO:0005634,nucleus; GO:0003682,chromatin binding; GO:0005085,guanyl-nucleotide exchange factor activity; GO:0042802,identical protein binding; GO:0009881,photoreceptor activity; GO:0042803,protein homodimerization activity; GO:0009649,entrainment of circadian clock; GO:0018298,protein-chromophore linkage; GO:0009411,response to UV; GO:0010224,response to …	PF00415.18:Regulator of chromosome condensation (RCC1) repeat
gene-LOC112091598	5.11	6.95	5.8	2.92	2.65	2.84	88	121	104	48	46	52	NW_010361038.1	73377	75497	-	LOC112091598	--	K08486 syntaxin 1B/2/3 | (RefSeq) uncharacterized protein LOC113306450 (A)	ko04130: SNARE interactions in vesicular transport	Agenet domain containing protein [Trema orientalis]	RecName: Full=DUF724 domain-containing protein 6 {ECO:0000305}; Short=AtDUF6 {ECO:0000303|PubMed:19795213};	SubName: Full=Uncharacterized protein {ECO:0000313|EMBL:EMJ21726.1};	--	GO:0005634,nucleus; GO:0040008,regulation of growth	PF05641.12:Agenet domain
gene-LOC112091601	4.86	4.72	5.05	3.06	1.61	1.67	60	59	65	36	20	22	NW_010361039.1	43869	46814	+	LOC112091601	--	--	--	--	--	--	--	--	--
gene-LOC112091686	0.08	0.23	0.15	1.4	1.71	2.28	1	3	2	17	22	31	NW_010361129.1	102356	103084	-	LOC112091686	--	--	--	hypothetical protein TorRG33x02_122740 [Trema orientalis]	--	SubName: Full=Uncharacterized protein {ECO:0000313|EMBL:BAT88615.1};	--	--	--
gene-LOC112091717	0.3	0.51	0.25	1.45	1.67	1.95	7	12	6	32	39	48	NW_010357121.1	672122	674776	+	LOC112091717	--	K11838 ubiquitin carboxyl-terminal hydrolase 7 [EC:3.4.19.12] | (RefSeq) ubiquitin carboxyl-terminal hydrolase 12-like (A)	--	E3 ubiquitin-protein ligase SIN-like [Trema orientalis]	RecName: Full=Ubiquitin carboxyl-terminal hydrolase 12; EC=3.4.19.12; AltName: Full=Deubiquitinating enzyme 12; Short=AtUBP12; AltName: Full=Ubiquitin thioesterase 12; AltName: Full=Ubiquitin-specific-processing protease 12;	SubName: Full=Ubiquitin carboxyl-terminal hydrolase 12 {ECO:0000313|EMBL:EXB29483.1};	Speckle-type POZ protein SPOP and related proteins with TRAF, MATH and BTB/POZ domains	GO:0005737,cytoplasm; GO:0005829,cytosol; GO:0005634,nucleus; GO:0004843,thiol-dependent ubiquitin-specific protease activity; GO:0009867,jasmonic acid mediated signaling pathway; GO:0016579,protein deubiquitination; GO:0006511,ubiquitin-dependent protein catabolic process	PF00917.26:MATH domain
gene-LOC112091749	71.16	79.52	67.39	25.67	22.27	23.91	1619	1831	1598	557	511	579	NW_010361226.1	130444	135794	-	LOC112091749	--	K00968 choline-phosphate cytidylyltransferase [EC:2.7.7.15] | (RefSeq) choline-phosphate cytidylyltransferase 1 (A)	ko00440: Phosphonate and phosphinate metabolism; ko00564: Glycerophospholipid metabolism	PREDICTED: choline-phosphate cytidylyltransferase 1 isoform X1 [Vitis vinifera]	RecName: Full=Choline-phosphate cytidylyltransferase 1; Short=AtCCT1; EC=2.7.7.15; AltName: Full=CTP:phosphocholine cytidylyltransferase 1; AltName: Full=Phosphorylcholine transferase 1;	SubName: Full=Uncharacterized protein {ECO:0000313|EMBL:CBI27213.3};	Phosphorylcholine transferase/cholinephosphate cytidylyltransferase	GO:0004105,choline-phosphate cytidylyltransferase activity; GO:0006656,phosphatidylcholine biosynthetic process	PF01467.26:Cytidylyltransferase-like
gene-LOC112091751	17.71	15.62	11.62	4.07	2.96	3.48	196	175	134	43	33	41	NW_010361256.1	321	1140	+	LOC112091751	--	K05666 ATP-binding cassette, subfamily C (CFTR/MRP), member 2 | (RefSeq) ABC transporter C family member 14 (A)	ko02010: ABC transporters	ABC transporter C family member 4 [Morus notabilis]	RecName: Full=ABC transporter C family member 4; Short=ABC transporter ABCC.4; Short=AtABCC4; EC=3.6.3.44; AltName: Full=ATP-energized glutathione S-conjugate pump 4; AltName: Full=Glutathione S-conjugate-transporting ATPase 4; AltName: Full=Multidrug resistance-associated protein 4;	SubName: Full=ABC transporter C family member 4 {ECO:0000313|EMBL:EXC51716.1};	Multidrug resistance-associated protein/mitoxantrone resistance protein, ABC superfamily	GO:0005794,Golgi apparatus; GO:0016021,integral component of membrane; GO:0000325,plant-type vacuole; GO:0005886,plasma membrane; GO:0009506,plasmodesma; GO:0005774,vacuolar membrane; GO:0005773,vacuole; GO:0005524,ATP binding; GO:0042626,ATPase activity, coupled to transmembrane movement of substances; GO:0008559,xenobiotic transmembrane transporting ATPase activity; GO:0006855,drug transmembran…	PF00005.27:ABC transporter
gene-LOC112091758	1.03	1.36	1.65	0.66	0.53	0.38	33	44	55	20	17	13	NW_010357121.1	289833	291662	-	LOC112091758	--	K17710 pentatricopeptide repeat domain-containing protein 1 | (RefSeq) pentatricopeptide repeat-containing protein At1g12300, mitochondrial-like (A)	--	Tetratricopeptide-like helical domain containing protein [Trema orientalis]	RecName: Full=Putative pentatricopeptide repeat-containing protein At1g12700, mitochondrial; Flags: Precursor;	SubName: Full=Uncharacterized protein {ECO:0000313|EMBL:ONI00544.1};	FOG: PPR repeat	GO:0005739,mitochondrion; GO:0004519,endonuclease activity; GO:0003723,RNA binding; GO:0080156,mitochondrial mRNA modification; GO:0006397,mRNA processing	PF13041.6:PPR repeat family
gene-LOC112091783	0.6	0.95	0.84	1.8	3.68	2.4	15	24	22	43	93	64	NW_010357121.1	661324	664529	+	LOC112091783	--	K11838 ubiquitin carboxyl-terminal hydrolase 7 [EC:3.4.19.12] | (RefSeq) ubiquitin carboxyl-terminal hydrolase 12-like (A)	--	E3 ubiquitin-protein ligase SIN-like [Trema orientalis]	RecName: Full=Ubiquitin carboxyl-terminal hydrolase 12; EC=3.4.19.12; AltName: Full=Deubiquitinating enzyme 12; Short=AtUBP12; AltName: Full=Ubiquitin thioesterase 12; AltName: Full=Ubiquitin-specific-processing protease 12;	SubName: Full=Ubiquitin carboxyl-terminal hydrolase 12 {ECO:0000313|EMBL:EXB29483.1};	Speckle-type POZ protein SPOP and related proteins with TRAF, MATH and BTB/POZ domains	GO:0005737,cytoplasm; GO:0005829,cytosol; GO:0005634,nucleus; GO:0004843,thiol-dependent ubiquitin-specific protease activity; GO:0009867,jasmonic acid mediated signaling pathway; GO:0016579,protein deubiquitination; GO:0006511,ubiquitin-dependent protein catabolic process	PF00917.26:MATH domain
gene-LOC112091792	0.79	1.27	1.53	3.33	3.06	3.28	18	29	36	72	70	79	NW_010357121.1	764545	767441	+	LOC112091792	--	K11838 ubiquitin carboxyl-terminal hydrolase 7 [EC:3.4.19.12] | (RefSeq) ubiquitin carboxyl-terminal hydrolase 12-like (A)	--	E3 ubiquitin-protein ligase SIN-like [Trema orientalis]	RecName: Full=Ubiquitin carboxyl-terminal hydrolase 12; EC=3.4.19.12; AltName: Full=Deubiquitinating enzyme 12; Short=AtUBP12; AltName: Full=Ubiquitin thioesterase 12; AltName: Full=Ubiquitin-specific-processing protease 12;	SubName: Full=Ubiquitin carboxyl-terminal hydrolase 12 {ECO:0000313|EMBL:EXB29483.1};	Speckle-type POZ protein SPOP and related proteins with TRAF, MATH and BTB/POZ domains	GO:0005737,cytoplasm; GO:0005829,cytosol; GO:0005634,nucleus; GO:0004843,thiol-dependent ubiquitin-specific protease activity; GO:0009867,jasmonic acid mediated signaling pathway; GO:0016579,protein deubiquitination; GO:0006511,ubiquitin-dependent protein catabolic process	PF00917.26:MATH domain
gene-LOC112091795	0	0	0	3.55	3.74	5.23	0	0	0	62	69	102	NW_010361284.1	8561	11667	+	LOC112091795	--	K09753 cinnamoyl-CoA reductase [EC:1.2.1.44] | (RefSeq) cinnamoyl-CoA reductase 1-like (A)	ko00940: Phenylpropanoid biosynthesis	NAD(P)-binding domain containing protein [Parasponia andersonii]	RecName: Full=Cinnamoyl-CoA reductase 1; Short=AtCCR1; EC=1.2.1.44; AltName: Full=Protein IRREGULAR XYLEM 4;	SubName: Full=Uncharacterized protein {ECO:0000313|EMBL:CBI29103.3};	Flavonol reductase/cinnamoyl-CoA reductase	GO:0005829,cytosol; GO:0016621,cinnamoyl-CoA reductase activity; GO:0050662,coenzyme binding; GO:0007623,circadian rhythm; GO:0009809,lignin biosynthetic process; GO:0009409,response to cold	PF01370.21:NAD dependent epimerase/dehydratase family
gene-LOC112091800	13.93	37.17	2.05	0	0	0	267	721	41	0	0	0	NW_010361295.1	26663	31189	-	LOC112091800	--	K12472 epidermal growth factor receptor substrate 15 | (RefSeq) GATA zinc finger domain-containing protein 14-like (A)	ko04144: Endocytosis	BURP domain-containing protein 3 [Morus notabilis]	RecName: Full=BURP domain-containing protein 5; Short=OsBURP05; Flags: Precursor;	SubName: Full=BURP domain-containing protein 3 {ECO:0000313|EMBL:EXC11174.1};	--	--	PF03181.15:BURP domain
gene-LOC112091805	4.58	3.32	5.42	1.15	0.88	1.55	150	110	185	36	29	54	NW_010361298.1	454525	469658	+	LOC112091805	--	K01649 2-isopropylmalate synthase [EC:2.3.3.13] | (RefSeq) 2-isopropylmalate synthase 1, chloroplastic-like (A)	ko00290: Valine, leucine and isoleucine biosynthesis; ko00620: Pyruvate metabolism; ko01210: 2-Oxocarboxylic acid metabolism; ko01230: Biosynthesis of amino acids	2-isopropylmalate synthase 2 [Morus notabilis]	RecName: Full=2-isopropylmalate synthase 2, chloroplastic; EC=2.3.3.13; AltName: Full=2-isopropylmalate synthase 1; AltName: Full=Methylthioalkylmalate synthase-like 3; Flags: Precursor;	SubName: Full=2-isopropylmalate synthase 2 {ECO:0000313|EMBL:EXB68692.1};	Alpha-isopropylmalate synthase/homocitrate synthase	GO:0009507,chloroplast; GO:0009941,chloroplast envelope; GO:0003852,2-isopropylmalate synthase activity; GO:0016829,lyase activity; GO:0009098,leucine biosynthetic process	PF00682.19:HMGL-like
gene-LOC112091807	1.23	1.48	3.3	5.2	7.62	10.26	90	109	251	362	561	797	NW_010361298.1	591398	596814	-	LOC112091807	--	--	--	extensin-like, partial [Carica papaya]	--	SubName: Full=Pollen Ole e 1 allergen/extensin {ECO:0000313|EMBL:OMP07170.1}; Flags: Fragment;	--	--	PF01190.17:Pollen proteins Ole e I like
gene-LOC112091811	0.18	0.28	0.29	1.07	0.87	1.2	9	14	15	51	44	64	NW_010361298.1	670474	675831	-	LOC112091811	--	K16226 disease resistance protein RPS4 | (RefSeq) disease resistance protein RPS4-like (A)	ko04626: Plant-pathogen interaction	TMV resistance protein N [Morus notabilis]	RecName: Full=Disease resistance-like protein DSC1 {ECO:0000305}; AltName: Full=Protein DOMINANT SUPPRESSOR OF CAMTA3 NUMBER 1 {ECO:0000303|PubMed:28407487};	SubName: Full=TMV resistance protein N {ECO:0000313|EMBL:EXB68710.1};	--	GO:0043531,ADP binding; GO:0005524,ATP binding; GO:0042742,defense response to bacterium; GO:0009626,plant-type hypersensitive response; GO:0007165,signal transduction	PF01582.20:TIR domain
gene-LOC112091812	0.64	0.81	0.8	1.37	2.76	1.93	42	54	55	86	183	135	NW_010361298.1	701284	715743	-	LOC112091812	--	K10406 kinesin family member C2/C3 | (RefSeq) LOW QUALITY PROTEIN: disease resistance protein RPS6-like (A)	--	TIR-NBS-LRR-like protein [Trema orientalis]	RecName: Full=Disease resistance-like protein DSC1 {ECO:0000305}; AltName: Full=Protein DOMINANT SUPPRESSOR OF CAMTA3 NUMBER 1 {ECO:0000303|PubMed:28407487};	SubName: Full=TMV resistance protein N {ECO:0000313|EMBL:EXB79635.1};	--	GO:0043531,ADP binding; GO:0005524,ATP binding; GO:0042742,defense response to bacterium; GO:0009626,plant-type hypersensitive response; GO:0007165,signal transduction	PF01582.20:TIR domain
gene-LOC112091822	4.51	1.34	7.79	23.18	24.6	22.46	40	12	72	196	220	212	NW_010361298.1	523222	523728	-	LOC112091822	--	--	--	hypothetical protein L484_024714 [Morus notabilis]	RecName: Full=Putative lipid-transfer protein DIR1; AltName: Full=Protein DEFECTIVE IN INDUCED RESISTANCE 1; Flags: Precursor;	SubName: Full=Uncharacterized protein {ECO:0000313|EMBL:EXB68697.1};	--	GO:0048046,apoplast; GO:0005783,endoplasmic reticulum; GO:0009506,plasmodesma; GO:0005504,fatty acid binding; GO:0043621,protein self-association; GO:0008270,zinc ion binding; GO:0006869,lipid transport; GO:0009627,systemic acquired resistance; GO:0009862,systemic acquired resistance, salicylic acid mediated signaling pathway	--
gene-LOC112091845	59.18	79.95	37.58	245.54	230.76	242.82	414	566	274	1638	1628	1808	NW_010361420.1	313	901	-	LOC112091845	--	K16190 glucuronokinase [EC:2.7.1.43] | (RefSeq) transcription factor ABORTED MICROSPORES-like (A)	ko00040: Pentose and glucuronate interconversions; ko00053: Ascorbate and aldarate metabolism; ko00520: Amino sugar and nucleotide sugar metabolism	PREDICTED: transcription factor bHLH35 isoform X2 [Cicer arietinum]	RecName: Full=Transcription factor bHLH27; AltName: Full=Basic helix-loop-helix protein 27; Short=AtbHLH27; Short=bHLH 27; AltName: Full=Transcription factor EN 42; AltName: Full=bHLH transcription factor bHLH027;	SubName: Full=transcription factor bHLH35 isoform X2 {ECO:0000313|RefSeq:XP_004487998.1};	--	GO:0005634,nucleus; GO:0003677,DNA binding; GO:0003700,DNA-binding transcription factor activity; GO:0046983,protein dimerization activity; GO:0006355,regulation of transcription, DNA-templated; GO:0006351,transcription, DNA-templated	PF00010.26:Helix-loop-helix DNA-binding domain
gene-LOC112091861	3.81	5.46	3.19	2.19	1.38	1.66	71	103	62	39	26	33	NW_010361436.1	49	1978	-	LOC112091861	--	K17710 pentatricopeptide repeat domain-containing protein 1 | (RefSeq) putative pentatricopeptide repeat-containing protein At2g02150 (A)	--	PREDICTED: pentatricopeptide repeat-containing protein At4g19890-like [Prunus mume]	RecName: Full=Pentatricopeptide repeat-containing protein At3g54980, mitochondrial; Flags: Precursor;	SubName: Full=Uncharacterized protein {ECO:0000313|EMBL:EMJ25186.1};	FOG: PPR repeat	GO:0043231,intracellular membrane-bounded organelle; GO:0005739,mitochondrion; GO:0004519,endonuclease activity; GO:0003723,RNA binding; GO:0009451,RNA modification	PF13041.6:PPR repeat family
gene-LOC112091868	36.88	59.14	20.88	6.53	7.7	3.5	456	740	269	77	96	46	NW_010357131.1	86147	86853	+	LOC112091868	--	--	--	hypothetical protein TorRG33x02_139250 [Trema orientalis]	--	SubName: Full=Uncharacterized protein {ECO:0000313|EMBL:EEE91431.2};	--	--	--
gene-LOC112091882	0.19	0.42	0.37	1.72	0.49	1.58	5	11	10	43	13	44	NW_010361498.1	264274	271586	+	LOC112091882	--	K10406 kinesin family member C2/C3 | (RefSeq) LOW QUALITY PROTEIN: disease resistance protein RPS6-like (A)	--	PREDICTED: TMV resistance protein N-like [Prunus mume]	RecName: Full=TMV resistance protein N;	SubName: Full=TMV resistance protein N {ECO:0000313|EMBL:EXC47698.1};	--	GO:0005737,cytoplasm; GO:0043531,ADP binding; GO:0005524,ATP binding; GO:0009626,plant-type hypersensitive response; GO:0007165,signal transduction	PF01582.20:TIR domain
gene-LOC112091961	1.12	1.01	1.67	2.21	3.78	5.01	34	31	53	64	116	162	NW_010357144.1	392680	395241	+	LOC112091961	--	--	--	Cysteine-rich receptor-like protein kinase 25 [Morus notabilis]	RecName: Full=Protein IQ-DOMAIN 1 {ECO:0000303|PubMed:15960618};	SubName: Full=Cysteine-rich receptor-like protein kinase 25 {ECO:0000313|EMBL:EXB29712.1};	--	GO:0005737,cytoplasm; GO:0005874,microtubule; GO:0005634,nucleus; GO:0005516,calmodulin binding; GO:0008017,microtubule binding	PF00612.27:IQ calmodulin-binding motif
gene-LOC112091998	13.93	8.26	27.01	43.1	40.17	46.47	285	171	576	841	829	1012	NW_010361626.1	777135	780758	-	LOC112091998	--	K19706 dihydroceramide fatty acyl 2-hydroxylase [EC:1.14.18.7] | (RefSeq) dihydroceramide fatty acyl 2-hydroxylase FAH1-like (A)	--	Fatty acid hydroxylase [Parasponia andersonii]	RecName: Full=Dihydroceramide fatty acyl 2-hydroxylase FAH1 {ECO:0000305}; EC=1.14.18.7 {ECO:0000269|PubMed:22635113}; AltName: Full=Fatty acid 2-hydroxylase 1 {ECO:0000303|PubMed:19054355}; Short=AtFAH1 {ECO:0000303|PubMed:19054355};	SubName: Full=dihydroceramide fatty acyl 2-hydroxylase FAH1-like isoform X2 {ECO:0000313|RefSeq:XP_016741447.1};	Sphingolipid fatty acid hydroxylase	GO:0005783,endoplasmic reticulum; GO:0005789,endoplasmic reticulum membrane; GO:0016021,integral component of membrane; GO:0005506,iron ion binding; GO:0016491,oxidoreductase activity; GO:0006633,fatty acid biosynthetic process; GO:0000038,very long-chain fatty acid metabolic process	PF04116.13:Fatty acid hydroxylase superfamily
gene-LOC112092006	1.4	1.75	2.02	2.53	6.05	2.72	46	58	69	79	200	95	NW_010361626.1	653091	654963	-	LOC112092006	--	K22395 cinnamyl-alcohol dehydrogenase [EC:1.1.1.195] | (RefSeq) berberine bridge enzyme-like 13 (A)	ko00940: Phenylpropanoid biosynthesis	Xanthine dehydrogenase C subunit, partial [Trema orientalis]	RecName: Full=Berberine bridge enzyme-like 8 {ECO:0000303|PubMed:26037923}; Short=AtBBE-like 8 {ECO:0000303|PubMed:26037923}; EC=1.1.1.- {ECO:0000250|UniProtKB:O64743}; Flags: Precursor;	SubName: Full=Uncharacterized protein {ECO:0000313|EMBL:EMJ12742.1};	--	GO:0005618,cell wall; GO:0005576,extracellular region; GO:0050660,flavin adenine dinucleotide binding; GO:0016614,oxidoreductase activity, acting on CH-OH group of donors	PF01565.23:FAD binding domain
gene-LOC112092046	11.54	13.17	9.26	4.95	6.55	4.53	110	127	92	45	63	46	NW_010361652.1	978380	979362	+	LOC112092046	--	--	--	PREDICTED: uncharacterized protein LOC104613531 [Nelumbo nucifera]	--	SubName: Full=uncharacterized protein LOC104613531 {ECO:0000313|RefSeq:XP_010279675.1};	--	GO:0016021,integral component of membrane	--
gene-LOC112092069	0.76	0.85	0.46	3.38	3.96	3.96	51	58	32	217	269	284	NW_010361775.1	265595	273451	-	LOC112092069	--	K10406 kinesin family member C2/C3 | (RefSeq) LOW QUALITY PROTEIN: disease resistance protein RPS6-like (A)	--	TIR-NBS-LRR-like protein [Parasponia andersonii]	RecName: Full=Disease resistance-like protein DSC1 {ECO:0000305}; AltName: Full=Protein DOMINANT SUPPRESSOR OF CAMTA3 NUMBER 1 {ECO:0000303|PubMed:28407487};	SubName: Full=TMV resistance protein N {ECO:0000313|EMBL:EXB79635.1};	--	GO:0043531,ADP binding; GO:0005524,ATP binding; GO:0042742,defense response to bacterium; GO:0009626,plant-type hypersensitive response; GO:0007165,signal transduction	PF01582.20:TIR domain
gene-LOC112092071	0.36	0.61	0.29	1.58	1.53	1.72	24	41	20	100	103	122	--	--	--	--	--	--	--	--
gene-LOC112092072	0.52	0.45	0.23	1.93	1.78	1.77	24	21	11	85	83	87	NW_010361775.1	143492	147968	-	LOC112092072	--	K10406 kinesin family member C2/C3 | (RefSeq) LOW QUALITY PROTEIN: disease resistance protein RPS6-like (A)	--	hypothetical protein PRUPE_2G060400 [Prunus persica]	RecName: Full=TMV resistance protein N;	SubName: Full=TMV resistance protein N {ECO:0000313|EMBL:EXB29477.1};	--	GO:0005737,cytoplasm; GO:0043531,ADP binding; GO:0005524,ATP binding; GO:0009626,plant-type hypersensitive response; GO:0007165,signal transduction	PF01582.20:TIR domain
gene-LOC112092080	4.43	2.27	9	16.06	14.22	19.04	50	26	106	173	162	229	NW_010361806.1	7	781	-	LOC112092080	--	--	--	hypothetical protein TorRG33x02_251030 [Trema orientalis]	--	SubName: Full=glycine-rich cell wall structural protein-like {ECO:0000313|RefSeq:XP_018837994.1};	--	--	--
gene-LOC112092090	0.29	0.44	0.38	0	0.02	0.08	17	26	23	0	1	5	NW_010361820.1	674645	678341	+	LOC112092090	--	K14300 nuclear pore complex protein Nup133 | (RefSeq) nuclear pore complex protein NUP133 (A)	ko03013: RNA transport	uncharacterized protein LOC109847006 [Asparagus officinalis]	--	SubName: Full=uncharacterized protein LOC109004665 {ECO:0000313|RefSeq:XP_018838847.1};	--	--	PF02992.14:Transposase family tnp2
gene-LOC112092106	2.47	2.3	2.44	0.38	0.14	0	34	32	35	5	2	0	NW_010361879.1	95455	96767	-	LOC112092106	--	K10406 kinesin family member C2/C3 | (RefSeq) LOW QUALITY PROTEIN: disease resistance protein RPS6-like (A)	--	TIR-NBS-LRR-like protein [Trema orientalis]	RecName: Full=TMV resistance protein N;	SubName: Full=Uncharacterized protein {ECO:0000313|EMBL:KDO77387.1};	--	GO:0005737,cytoplasm; GO:0043531,ADP binding; GO:0005524,ATP binding; GO:0009626,plant-type hypersensitive response; GO:0007165,signal transduction	PF01582.20:TIR domain
gene-LOC112092110	48.64	40.48	55.24	110.16	117.41	115.51	1008	849	1193	2177	2454	2548	--	--	--	--	--	--	--	--
gene-LOC112092192	1.54	1.37	2.78	9.86	9.77	13.92	41	37	77	250	262	394	NW_010362186.1	268431	273230	+	LOC112092192	--	K20628 expansin | (RefSeq) expansin-B3 (A)	--	Major pollen allergen Lol pI [Trema orientalis]	RecName: Full=Expansin-B3; Short=At-EXPB3; Short=AtEXPB3; AltName: Full=Ath-ExpBeta-1.6; AltName: Full=Beta-expansin-3; Flags: Precursor;	SubName: Full=expansin-B3 {ECO:0000313|RefSeq:XP_008448283.1};	--	GO:0005618,cell wall; GO:0005576,extracellular region; GO:0016020,membrane; GO:0009506,plasmodesma; GO:0071555,cell wall organization; GO:0019953,sexual reproduction; GO:0006949,syncytium formation	PF01357.21:Pollen allergen
gene-LOC112092201	23.04	16.87	23.4	52	34.66	42.52	85	63	90	183	129	167	NW_010362198.1	76397	77294	-	LOC112092201	--	--	--	--	--	--	--	--	--
gene-LOC112092206	18.95	15.39	23.41	54.14	37.26	60.78	174	143	224	474	345	594	NW_010362198.1	52242	54100	+	LOC112092206	--	K02979 small subunit ribosomal protein S28e | (RefSeq) 40S ribosomal protein S28 (A)	ko03010: Ribosome	40S ribosomal protein S28 [Morus notabilis]	RecName: Full=40S ribosomal protein S28;	SubName: Full=40S ribosomal protein S28 {ECO:0000313|EMBL:EXC37044.1};	40S ribosomal protein S28	GO:0005840,ribosome; GO:0003735,structural constituent of ribosome; GO:0006412,translation	PF01200.18:Ribosomal protein S28e
gene-LOC112092221	6.63	6.72	8.02	13.23	13.81	14.41	187	192	236	356	393	433	NW_010362230.1	56779	70198	+	LOC112092221	--	--	--	PREDICTED: rhodanese-like domain-containing protein 8, chloroplastic [Ziziphus jujuba]	RecName: Full=Rhodanese-like domain-containing protein 8, chloroplastic; AltName: Full=Sulfurtransferase 8; Short=AtStr8; Flags: Precursor;	SubName: Full=rhodanese-like domain-containing protein 8, chloroplastic {ECO:0000313|RefSeq:XP_018846955.1};	--	GO:0009507,chloroplast	PF12368.8:Rhodanase C-terminal
gene-LOC112092223	1.2	0.87	1.84	3.94	3.73	6.01	15	11	24	47	47	80	NW_010362230.1	441823	442537	-	LOC112092223	--	K15777 4,5-DOPA dioxygenase extradiol [EC:1.13.11.-] | (RefSeq) uncharacterized protein LOC110630336 (A)	ko00965: Betalain biosynthesis	hypothetical protein PHAVU_002G332400g [Phaseolus vulgaris]	RecName: Full=Zinc-finger homeodomain protein 11; Short=OsZHD11;	SubName: Full=Uncharacterized protein {ECO:0000313|EMBL:ESW32559.1};	--	GO:0005634,nucleus; GO:0003677,DNA binding; GO:0046872,metal ion binding; GO:0006355,regulation of transcription, DNA-templated; GO:0006351,transcription, DNA-templated	PF04770.12:ZF-HD protein dimerisation region
gene-LOC112092242	3.94	4.06	3.9	7.13	8.23	7.94	186	194	192	321	392	399	NW_010362289.1	144952	148732	-	LOC112092242	--	K09571 FK506-binding protein 4/5 [EC:5.2.1.8] | (RefSeq) peptidyl-prolyl cis-trans isomerase FKBP62-like (A)	--	Protein MEMO1 [Morus notabilis]	RecName: Full=Protein PHOX1 {ECO:0000303|PubMed:20856808}; AltName: Full=Protein MADB1 {ECO:0000303|PubMed:28096376}; AltName: Full=Putative myosin adapter B1 {ECO:0000303|PubMed:28096376};	SubName: Full=Protein MEMO1 {ECO:0000313|EMBL:EXB80740.1};	Myosin assembly protein/sexual cycle protein and related proteins	GO:0030659,cytoplasmic vesicle membrane	PF00564.24:PB1 domain
gene-LOC112092248	500.63	505.76	361.52	221.94	188.75	153.49	9499	9712	7149	4016	3612	3100	NW_010362300.1	25591	27963	-	LOC112092248	--	--	--	Chlorophyll A-B binding protein [Trema orientalis]	RecName: Full=Stress enhanced protein 2, chloroplastic {ECO:0000305}; Flags: Precursor;	SubName: Full=Uncharacterized protein {ECO:0000313|EMBL:KDP35239.1};	--	GO:0009535,chloroplast thylakoid membrane; GO:0016021,integral component of membrane; GO:0009523,photosystem II; GO:0016168,chlorophyll binding; GO:0071486,cellular response to high light intensity; GO:0071492,cellular response to UV-A; GO:0009765,photosynthesis, light harvesting; GO:0009611,response to wounding	PF00504.21:Chlorophyll A-B binding protein
gene-LOC112092254	3.94	6.21	3.52	19.19	37.6	19.28	128	204	119	594	1231	666	NW_010362321.1	92780	94635	+	LOC112092254	--	K22395 cinnamyl-alcohol dehydrogenase [EC:1.1.1.195] | (RefSeq) berberine bridge enzyme-like 28 (A)	ko00940: Phenylpropanoid biosynthesis	Xanthine dehydrogenase C subunit, partial [Parasponia andersonii]	RecName: Full=Cannabidiolic acid synthase; EC=1.21.3.8; AltName: Full=CBDA synthase; Flags: Precursor;	SubName: Full=Uncharacterized protein {ECO:0000313|EMBL:BAM74079.1};	--	GO:0048046,apoplast; GO:0102779,cannabidiolate synthase activity; GO:0050660,flavin adenine dinucleotide binding; GO:0016614,oxidoreductase activity, acting on CH-OH group of donors	PF01565.23:FAD binding domain
gene-LOC112092256	1.41	0.54	0.96	10.16	10.69	10.51	31	12	22	213	237	246	--	--	--	--	--	--	--	--
gene-LOC112092261	1.22	1.36	2.24	10.69	9.79	8.08	23	26	44	192	186	162	NW_010362321.1	425358	426434	+	LOC112092261	--	K13436 pto-interacting protein 1 [EC:2.7.11.1] | (RefSeq) pto-interacting protein 1 (A)	ko04626: Plant-pathogen interaction	GPCR kinase [Parasponia andersonii]	RecName: Full=Rust resistance kinase Lr10 {ECO:0000312|EMBL:AAC49629.1}; EC=2.7.11.1; AltName: Full=Probable receptor-like serine/threonine-protein kinase LRK10; Flags: Precursor;	SubName: Full=Uncharacterized protein {ECO:0000313|EMBL:ONI22041.1};	--	GO:0016021,integral component of membrane; GO:0005886,plasma membrane; GO:0005524,ATP binding; GO:0004674,protein serine/threonine kinase activity	PF00069.25:Protein kinase domain
gene-LOC112092278	3.26	3.79	3.57	1.79	1.44	1.7	92	108	105	48	41	51	--	--	--	--	--	--	--	--
gene-LOC112092286	3.38	3.91	3.25	7.27	7.12	6.82	41	48	41	84	87	88	NW_010362429.1	277	1598	+	LOC112092286	--	K15040 voltage-dependent anion channel protein 2 | (RefSeq) mitochondrial outer membrane protein porin 4-like (A)	--	Mitochondrial outer membrane protein porin 4 [Morus notabilis]	RecName: Full=Mitochondrial outer membrane protein porin 4; AltName: Full=Voltage-dependent anion-selective channel protein 4; Short=AtVDAC4; Short=VDAC-4;	SubName: Full=Mitochondrial outer membrane protein porin 4 {ECO:0000313|EMBL:EXC45284.1};	Porin/voltage-dependent anion-selective channel protein	GO:0016020,membrane; GO:0005741,mitochondrial outer membrane; GO:0005739,mitochondrion; GO:0005886,plasma membrane; GO:0046930,pore complex; GO:0015288,porin activity; GO:0008308,voltage-gated anion channel activity; GO:0040008,regulation of growth; GO:0009617,response to bacterium	PF01459.22:Eukaryotic porin
gene-LOC112092301	3.84	2.25	5.57	13.85	12.22	22.89	96	57	145	330	308	609	NW_010362482.1	829444	832459	+	LOC112092301	--	K01206 alpha-L-fucosidase [EC:3.2.1.51] | (RefSeq) alpha-L-fucosidase 3 (A)	ko00511: Other glycan degradation	GDSL esterase/lipase [Morus notabilis]	RecName: Full=GDSL esterase/lipase At3g26430; EC=3.1.1.-; AltName: Full=Extracellular lipase At3g26430; Flags: Precursor;	SubName: Full=GDSL esterase/lipase {ECO:0000313|EMBL:EXB82504.1};	--	GO:0005576,extracellular region; GO:0016298,lipase activity; GO:0016042,lipid catabolic process	PF00657.22:GDSL-like Lipase/Acylhydrolase
gene-LOC112092310	65.17	84.79	67.47	138.5	133.94	151.06	824	1085	889	1670	1708	2033	NW_010362482.1	258848	260279	+	LOC112092310	--	K13456 RPM1-interacting protein 4 | (RefSeq) RPM1-interacting protein 4 (A)	ko04626: Plant-pathogen interaction	hypothetical protein L484_027622 [Morus notabilis]	RecName: Full=RPM1-interacting protein 4;	SubName: Full=Uncharacterized protein {ECO:0000313|EMBL:EXB82448.1};	--	GO:0012505,endomembrane system; GO:0019897,extrinsic component of plasma membrane; GO:0016020,membrane; GO:0005886,plasma membrane; GO:0010204,defense response signaling pathway, resistance gene-independent; GO:0009816,defense response to bacterium, incompatible interaction; GO:0034051,negative regulation of plant-type hypersensitive response; GO:0009626,plant-type hypersensitive response; GO:000…	PF05627.11:Cleavage site for pathogenic type III effector avirulence factor Avr
gene-LOC112092312	0.41	0.8	0.83	1.05	4.49	1.33	17	34	36	42	189	59	NW_010362482.1	626528	630179	-	LOC112092312	--	--	--	Sieve element occlusion [Trema orientalis]	RecName: Full=Protein SIEVE ELEMENT OCCLUSION B {ECO:0000303|PubMed:20932300}; Short=AtSEOb {ECO:0000303|PubMed:20932300}; AltName: Full=Protein SIEVE ELEMENT OCCLUSION-RELATED 1 {ECO:0000303|PubMed:22470058}; Short=AtSEOR1 {ECO:0000303|PubMed:22470058};	SubName: Full=Uncharacterized protein {ECO:0000313|EMBL:ONI30274.1};	--	GO:0042803,protein homodimerization activity; GO:0043621,protein self-association; GO:0010088,phloem development	PF14577.6:Sieve element occlusion C-terminus
gene-LOC112092313	13.52	17.54	19.06	28.16	44.18	25.52	576	756	846	1144	1898	1157	NW_010362482.1	633114	645307	-	LOC112092313	--	--	--	Sieve element occlusion [Trema orientalis]	RecName: Full=Protein SIEVE ELEMENT OCCLUSION B {ECO:0000303|PubMed:20932300}; Short=AtSEOb {ECO:0000303|PubMed:20932300}; AltName: Full=Protein SIEVE ELEMENT OCCLUSION-RELATED 1 {ECO:0000303|PubMed:22470058}; Short=AtSEOR1 {ECO:0000303|PubMed:22470058};	SubName: Full=Uncharacterized protein {ECO:0000313|EMBL:ONI30274.1};	--	GO:0042803,protein homodimerization activity; GO:0043621,protein self-association; GO:0010088,phloem development	PF14576.6:Sieve element occlusion N-terminus
gene-LOC112092335	0.4	0.87	0.31	2.17	1.66	1.05	5	11	4	26	21	14	NW_010362502.1	14036	15075	-	LOC112092335	--	K05387 glutamate receptor, ionotropic, plant | (RefSeq) LOW QUALITY PROTEIN: glutamate receptor 2.3-like (A)	--	18 kD winter accumulating protein C [Morus bombycis]	RecName: Full=Major allergen Pru av 1; AltName: Full=Allergen Pru a 1; AltName: Allergen=Pru av 1;	SubName: Full=18 kD winter accumulating protein C {ECO:0000313|EMBL:AAV33672.1};	--	GO:0006952,defense response; GO:0009607,response to biotic stimulus	PF00407.19:Pathogenesis-related protein Bet v I family
gene-LOC112092345	0	0.03	0	1.72	2	4.08	0	1	0	64	79	170	NW_010362534.1	79367	81603	+	LOC112092345	--	K22133 oxalate---CoA ligase [EC:6.2.1.8] | (RefSeq) oxalate--CoA ligase (A)	ko00630: Glyoxylate and dicarboxylate metabolism	L-type lectin-domain containing receptor kinase IX.1-like [Hevea brasiliensis]	RecName: Full=L-type lectin-domain containing receptor kinase IX.1 {ECO:0000303|PubMed:19773388}; Short=LecRK-IX.1 {ECO:0000303|PubMed:19773388}; EC=2.7.11.1 {ECO:0000255|PROSITE-ProRule:PRU00159}; Flags: Precursor;	SubName: Full=Uncharacterized protein {ECO:0000313|EMBL:OAY39436.1};	--	GO:0016021,integral component of membrane; GO:0005886,plasma membrane; GO:0005524,ATP binding; GO:0030246,carbohydrate binding; GO:0004674,protein serine/threonine kinase activity; GO:0002229,defense response to oomycetes; GO:0010942,positive regulation of cell death; GO:0010726,positive regulation of hydrogen peroxide metabolic process	PF00139.19:Legume lectin domain
gene-LOC112092381	5.13	6.36	3.12	1.85	2.37	0.91	90	113	57	31	42	17	--	--	--	--	--	--	--	--
gene-LOC112092417	18.7	20.58	24.19	43.47	49.79	41.43	649	723	875	1439	1743	1531	NW_010362632.1	44661	48187	-	LOC112092417	--	K18875 enhanced disease susceptibility 1 protein | (RAP-DB) Os09g0392100; Lipase, class 3 family protein. (A)	ko04626: Plant-pathogen interaction	GPI ethanolamine phosphate transferase 1 [Morus notabilis]	RecName: Full=Senescence-associated carboxylesterase 101; EC=3.1.1.1; Flags: Precursor;	SubName: Full=GPI ethanolamine phosphate transferase 1 {ECO:0000313|EMBL:EXC45074.1};	--	GO:0005737,cytoplasm; GO:0016021,integral component of membrane; GO:0005634,nucleus; GO:0052689,carboxylic ester hydrolase activity; GO:0007568,aging; GO:0006952,defense response; GO:0016042,lipid catabolic process; GO:1900426,positive regulation of defense response to bacterium; GO:1902290,positive regulation of defense response to oomycetes; GO:0002230,positive regulation of defense response to…	PF18117.1:Enhanced disease susceptibility 1 protein EP domain
gene-LOC112092420	0	0	0	6.46	4.65	5.79	0	0	0	42	32	42	NW_010362632.1	88931	89423	-	LOC112092420	--	K11843 ubiquitin carboxyl-terminal hydrolase 14 [EC:3.4.19.12] | (RefSeq) FBD-associated F-box protein At4g10400-like (A)	--	Putative F-box/FBD/LRR-repeat protein [Morus notabilis]	RecName: Full=Putative F-box/FBD/LRR-repeat protein At5g22610;	SubName: Full=Putative F-box/FBD/LRR-repeat protein {ECO:0000313|EMBL:EXC45081.1};	--	--	PF00646.33:F-box domain
gene-LOC112092424	4.78	6.71	10.01	16.34	19.19	24.56	38	54	83	124	154	208	NW_010362652.1	4	1868	-	LOC112092424	--	K08057 calreticulin | (RefSeq) calreticulin (A)	ko04141: Protein processing in endoplasmic reticulum; ko04145: Phagosome	hypothetical protein L484_004111 [Morus notabilis]	RecName: Full=Calreticulin; Flags: Precursor;	SubName: Full=Uncharacterized protein {ECO:0000313|EMBL:EXB66045.1};	Calreticulin	GO:0005788,endoplasmic reticulum lumen; GO:0005509,calcium ion binding; GO:0030246,carbohydrate binding; GO:0051082,unfolded protein binding; GO:0006457,protein folding	PF00262.18:Calreticulin family
gene-LOC112092427	14.12	16.39	12.73	38.79	54.25	42.37	263	309	247	689	1019	840	NW_010357324.1	55807	59047	+	LOC112092427	--	K13425 WRKY transcription factor 22 | (RefSeq) WRKY transcription factor 22-like (A)	ko04016: MAPK signaling pathway - plant; ko04626: Plant-pathogen interaction	WRKY domain containing protein [Trema orientalis]	RecName: Full=Probable WRKY transcription factor 11; AltName: Full=WRKY DNA-binding protein 11;	SubName: Full=Uncharacterized protein {ECO:0000313|EMBL:EEF03813.2};	--	GO:0005634,nucleus; GO:0005516,calmodulin binding; GO:0003700,DNA-binding transcription factor activity; GO:0043565,sequence-specific DNA binding; GO:0042742,defense response to bacterium; GO:0010200,response to chitin; GO:0006351,transcription, DNA-templated	PF03106.15:WRKY DNA -binding domain
gene-LOC112092436	18.08	24.93	19.8	8.95	8.91	9.89	481	671	549	227	239	280	NW_010362732.1	74019	77465	+	LOC112092436	--	K11294 nucleolin | (RefSeq) 28 kDa ribonucleoprotein, chloroplastic-like (A)	--	28 kDa ribonucleoprotein [Morus notabilis]	RecName: Full=RNA-binding protein CP33, chloroplastic {ECO:0000305}; AltName: Full=Protein PIGMENT DEFECTIVE 322; Flags: Precursor;	SubName: Full=28 kDa ribonucleoprotein {ECO:0000313|EMBL:EXB86655.1};	FOG: RRM domain	GO:0009507,chloroplast; GO:0009570,chloroplast stroma; GO:0030529,NA; GO:0009579,thylakoid; GO:0003729,mRNA binding; GO:0003723,RNA binding; GO:0031425,chloroplast RNA processing; GO:1901259,chloroplast rRNA processing; GO:0006397,mRNA processing	PF00076.22:RNA recognition motif. (a.k.a. RRM, RBD, or RNP domain)
gene-LOC112092447	6.89	2.48	13.38	32.86	25.94	38.12	44	16	89	200	167	259	NW_010362771.1	314918	315282	-	LOC112092447	--	--	--	--	--	--	--	--	--
gene-LOC112092473	28.09	33.29	22.83	12.66	13.72	13.81	556	667	471	239	274	291	NW_010362793.1	218058	220867	+	LOC112092473	--	K03681 exosome complex component RRP40 | (RefSeq) putative exosome complex component rrp40 (A)	ko03018: RNA degradation	PREDICTED: putative exosome complex component rrp40 isoform X1 [Vitis vinifera]	--	SubName: Full=Uncharacterized protein {ECO:0000313|EMBL:CBI15022.3};	Exosomal 3'-5' exoribonuclease complex subunit Rrp40	GO:0000177,cytoplasmic exosome (RNase complex); GO:0000176,nuclear exosome (RNase complex); GO:0003723,RNA binding; GO:0071034,CUT catabolic process; GO:0043928,exonucleolytic nuclear-transcribed mRNA catabolic process involved in deadenylation-dependent decay; GO:0000467,exonucleolytic trimming to generate mature 3'-end of 5.8S rRNA from tricistronic rRNA transcript (SSU-rRNA, 5.8S rRNA, LSU-rRN…	PF15985.5:KH domain
gene-LOC112092502	2.18	2.7	1.96	14.14	20.5	13.18	75	94	70	463	710	482	NW_010362833.1	469822	472322	-	LOC112092502	--	K13418 somatic embryogenesis receptor kinase 1 [EC:2.7.10.1 2.7.11.1] | (RefSeq) somatic embryogenesis receptor kinase 2-like isoform X1 (A)	--	Probably inactive leucine-rich repeat receptor-like protein kinase [Morus notabilis]	RecName: Full=Probably inactive leucine-rich repeat receptor-like protein kinase At5g48380; Flags: Precursor;	SubName: Full=Probably inactive leucine-rich repeat receptor-like protein kinase {ECO:0000313|EMBL:EXB88313.1};	--	GO:0016021,integral component of membrane; GO:0005886,plasma membrane; GO:0009506,plasmodesma; GO:0005524,ATP binding; GO:0016301,kinase activity; GO:0004672,protein kinase activity; GO:0033612,receptor serine/threonine kinase binding; GO:0042742,defense response to bacterium; GO:0060548,negative regulation of cell death; GO:0031348,negative regulation of defense response	PF07714.17:Protein tyrosine kinase
gene-LOC112092521	0	0.53	0.37	3.45	1.36	2.3	0	7	5	43	18	32	NW_010362898.1	87640	89664	+	LOC112092521	--	--	--	Ankyrin repeat domain-containing protein [Morus notabilis]	RecName: Full=Nudix hydrolase 3; Short=AtNUDT3; EC=3.6.1.-;	SubName: Full=Ankyrin repeat domain-containing protein {ECO:0000313|EMBL:EXB88436.1};	--	GO:0005829,cytosol; GO:0005773,vacuole; GO:0008239,dipeptidyl-peptidase activity; GO:0046872,metal ion binding	PF00293.28:NUDIX domain
gene-LOC112092528	12.14	13.01	8.98	4.14	3.63	3.43	83	90	64	27	25	25	NW_010362906.1	194782	196268	-	LOC112092528	--	--	--	--	--	--	--	--	--
gene-LOC112092531	27.85	23.6	24.11	54.41	51.84	50.94	358	307	323	667	672	697	NW_010362906.1	387392	388128	-	LOC112092531	--	--	--	Chlorophyll A-B binding protein [Trema orientalis]	--	SubName: Full=uncharacterized protein LOC103501667 {ECO:0000313|RefSeq:XP_008463533.1};	FKBP-type peptidyl-prolyl cis-trans isomerase	GO:0016021,integral component of membrane	--
gene-LOC112092537	5.02	5.14	5.8	10.92	9.68	10.39	54	56	65	112	105	119	NW_010362906.1	341293	343594	-	LOC112092537	--	--	--	--	--	--	--	--	--
gene-LOC112092540	22.69	22.36	28.5	0.43	0.75	0.22	388	387	508	7	13	4	--	--	--	--	--	--	--	--
gene-LOC112092543	5.89	7.15	7	1.21	0.06	0.3	92	113	114	18	1	5	NW_010362919.1	135894	138298	-	LOC112092543	--	--	--	--	--	--	--	--	--
gene-LOC112092577	0.69	0	0.25	2.71	2.57	2.51	8	0	3	30	30	31	NW_010363046.1	177541	181748	+	LOC112092577	--	--	--	--	--	--	--	--	--
gene-LOC112092595	1.11	1.25	0.87	0.15	0.21	0.31	78	89	64	10	15	23	NW_010363065.1	145383	152287	-	LOC112092595	--	K15078 structure-specific endonuclease subunit SLX1 [EC:3.6.1.-] | (RefSeq) putative disease resistance protein RGA3 (A)	--	NB-ARC domain containing protein [Trema orientalis]	RecName: Full=Putative disease resistance RPP13-like protein 1;	SubName: Full=Uncharacterized protein {ECO:0000313|EMBL:EMJ07932.1};	Apoptotic ATPase	GO:0005886,plasma membrane; GO:0043531,ADP binding; GO:0005524,ATP binding; GO:0009626,plant-type hypersensitive response; GO:0007165,signal transduction	PF00931.22:NB-ARC domain
gene-LOC112092597	0.62	0.71	0.64	0	0	0	24	28	26	0	0	0	--	--	--	--	--	--	--	--
gene-LOC112092602	68.7	62.04	91.96	180.41	193.92	182.24	686	627	957	1718	1953	1937	NW_010363072.1	54	742	+	LOC112092602	--	K00549 5-methyltetrahydropteroyltriglutamate--homocysteine methyltransferase [EC:2.1.1.14] | (RefSeq) hypothetical protein (A)	ko00270: Cysteine and methionine metabolism; ko00450: Selenocompound metabolism; ko01230: Biosynthesis of amino acids	hypothetical protein CUMW_287460, partial [Citrus unshiu]	RecName: Full=5-methyltetrahydropteroyltriglutamate--homocysteine methyltransferase; EC=2.1.1.14; AltName: Full=Cobalamin-independent methionine synthase isozyme; AltName: Full=Vitamin-B12-independent methionine synthase isozyme;	SubName: Full=Uncharacterized protein {ECO:0000313|EMBL:GAY32379.1}; Flags: Fragment;	Methionine synthase II (cobalamin-independent)	GO:0005737,cytoplasm; GO:0003871,5-methyltetrahydropteroyltriglutamate-homocysteine S-methyltransferase activity; GO:0008270,zinc ion binding; GO:0009086,methionine biosynthetic process	PF01717.18:Cobalamin-independent synthase, Catalytic domain
gene-LOC112092609	6.29	5.82	6.88	0.82	1.56	0.65	64	60	73	8	16	7	NW_010363077.1	865903	866768	-	LOC112092609	--	K00799 glutathione S-transferase [EC:2.5.1.18] | (RefSeq) probable glutathione S-transferase (A)	ko00480: Glutathione metabolism	putative glutathione S-transferase [Morus notabilis]	RecName: Full=Probable glutathione S-transferase; EC=2.5.1.18; AltName: Full=G2-4; AltName: Full=Heat shock protein 26A;	SubName: Full=Putative glutathione S-transferase {ECO:0000313|EMBL:EXB90011.1};	Glutathione S-transferase	GO:0005737,cytoplasm; GO:0004364,glutathione transferase activity; GO:0006749,glutathione metabolic process; GO:0009737,response to abscisic acid; GO:0009733,response to auxin; GO:0009735,response to cytokinin; GO:0009739,response to gibberellin; GO:0009408,response to heat; GO:0010038,response to metal ion; GO:0009407,toxin catabolic process	PF02798.20:Glutathione S-transferase, N-terminal domain
gene-LOC112092638	2.8	2.01	2.56	4.8	4.79	5.73	22	16	21	36	38	48	NW_010363112.1	6605	7054	+	LOC112092638	--	K02940 large subunit ribosomal protein L9e | (RefSeq) 60S ribosomal protein L9-like (A)	ko03010: Ribosome	60S ribosomal protein L9 [Morus notabilis]	RecName: Full=60S ribosomal protein L9; AltName: Full=Gibberellin-regulated protein GA;	SubName: Full=60S ribosomal protein L9 {ECO:0000313|EMBL:EXC55123.1};	60S ribosomal protein L9	GO:0005840,ribosome; GO:0019843,rRNA binding; GO:0003735,structural constituent of ribosome; GO:0006412,translation	PF00347.23:Ribosomal protein L6
gene-LOC112092651	0.37	0.18	0.53	0.89	3.47	2.04	10	5	15	23	95	59	NW_010363211.1	157787	159338	-	LOC112092651	--	K12173 BRCA1-A complex subunit BRE | (RefSeq) BRCA1-A complex subunit BRE-like (A)	ko03440: Homologous recombination	Thaumatin [Parasponia andersonii]	RecName: Full=Thaumatin-like protein; AltName: Allergen=Act d 2; Flags: Precursor;	SubName: Full=Uncharacterized protein {ECO:0000313|EnsemblPlants:GLYMA01G42661.1};	--	GO:0005576,extracellular region; GO:0050832,defense response to fungus; GO:0031640,killing of cells of other organism	PF00314.17:Thaumatin family
gene-LOC112092659	35.33	48.22	26.61	13.52	10.07	12.47	1033	1427	811	377	297	388	NW_010363239.1	172641	174580	+	LOC112092659	--	--	--	serine-rich protein-like protein [Parasponia andersonii]	--	SubName: Full=Uncharacterized protein {ECO:0000313|EMBL:CDP10497.1};	--	--	--
gene-LOC112092669	1.03	1.08	0.52	2.6	9.97	1.48	17	18	9	41	166	26	NW_010363281.1	360	2413	-	LOC112092669	--	K12501 homogentisate solanesyltransferase [EC:2.5.1.117] | (RefSeq) homogentisate solanesyltransferase, chloroplastic (A)	ko00130: Ubiquinone and other terpenoid-quinone biosynthesis	Homogentisate phytyltransferase 2 [Morus notabilis]	RecName: Full=2-acylphloroglucinol 4-prenyltransferase {ECO:0000305}; EC=2.5.1.136 {ECO:0000269|PubMed:25564559}; AltName: Full=Aromatic prenyltransferase PT1L {ECO:0000303|PubMed:25564559}; AltName: Full=Humulus lupulus prenyltransferase-1-like {ECO:0000303|PubMed:25564559}; Short=HlPT1L {ECO:0000303|PubMed:25564559}; Flags: Precursor;	SubName: Full=Homogentisate phytyltransferase 2 {ECO:0000313|EMBL:EXC03825.1};	--	GO:0031969,chloroplast membrane; GO:0016021,integral component of membrane; GO:0016765,transferase activity, transferring alkyl or aryl (other than methyl) groups	PF01040.18:UbiA prenyltransferase family
gene-LOC112092674	27.88	26.07	28.84	11.33	11.56	13.24	973	921	1049	377	407	492	NW_010357343.1	30544	37800	+	LOC112092674	--	K15691 E3 ubiquitin-protein ligase RFWD3 [EC:2.3.2.27] | (RefSeq) E3 ubiquitin-protein ligase RFWD3 isoform X1 (A)	--	E3 ubiquitin-protein ligase RFWD3 [Morus notabilis]	--	SubName: Full=E3 ubiquitin-protein ligase RFWD3 {ECO:0000313|EMBL:EXB31658.1};	RING-finger-containing E3 ubiquitin ligase	GO:0005634,nucleus; GO:0016874,ligase activity; GO:0004842,ubiquitin-protein transferase activity; GO:0036297,interstrand cross-link repair	PF13639.6:Ring finger domain
gene-LOC112092678	93.28	117.62	101.02	201.19	239.64	192.06	2814	3591	3176	5788	7291	6167	NW_010363285.1	888667	892074	+	LOC112092678	--	K10046 GDP-D-mannose 3', 5'-epimerase [EC:5.1.3.18 5.1.3.-] | (RefSeq) GDP-mannose 3,5-epimerase 2 (A)	ko00053: Ascorbate and aldarate metabolism; ko00520: Amino sugar and nucleotide sugar metabolism	GDP-mannose 3,5-epimerase 1 [Morus notabilis]	RecName: Full=GDP-mannose 3,5-epimerase 1; Short=GDP-Man 3,5-epimerase 1; EC=5.1.3.18; AltName: Full=OsGME-1;	SubName: Full=GDP-mannose 3,5-epimerase 1 {ECO:0000313|EMBL:EXB93237.1};	dTDP-glucose 4-6-dehydratase/UDP-glucuronic acid decarboxylase	GO:0047918,GDP-mannose 3,5-epimerase activity; GO:0051287,NAD binding; GO:0019853,L-ascorbic acid biosynthetic process	PF01370.21:NAD dependent epimerase/dehydratase family
gene-LOC112092680	3.55	3.5	5.3	10.96	10.23	13.51	131	131	204	386	381	531	NW_010363285.1	857946	863972	-	LOC112092680	--	K12126 phytochrome-interacting factor 3 | (RefSeq) PIF3; hypothetical protein (A)	ko04075: Plant hormone signal transduction; ko04712: Circadian rhythm - plant	transcription factor UNE12-like isoform X2 [Prunus avium]	RecName: Full=Transcription factor UNE12; AltName: Full=Basic helix-loop-helix protein 59; Short=AtbHLH59; Short=bHLH 59; AltName: Full=Protein UNFERTILIZED EMBRYO SAC 12; AltName: Full=Transcription factor EN 93; AltName: Full=bHLH transcription factor bHLH059;	SubName: Full=Uncharacterized protein {ECO:0000313|EMBL:EMJ06685.1};	--	GO:0005634,nucleus; GO:0001046,core promoter sequence-specific DNA binding; GO:0003700,DNA-binding transcription factor activity; GO:0046983,protein dimerization activity; GO:0001228,DNA-binding transcription activator activity, RNA polymerase II-specific; GO:0009567,double fertilization forming a zygote and endosperm; GO:0007275,multicellular organism development; GO:0031347,regulation of defens…	PF00010.26:Helix-loop-helix DNA-binding domain
gene-LOC112092713	16.96	13.2	42.4	55.57	39.01	58.13	231	182	602	722	536	843	NW_010357386.1	360863	363120	-	LOC112092713	--	K03860 phosphatidylinositol glycan, class Q | (RefSeq) N-acetylglucosaminyl-phosphatidylinositol biosynthetic protein gpi1-like (A)	ko00563: Glycosylphosphatidylinositol (GPI)-anchor biosynthesis	hypothetical protein PHAVU_008G041200g [Phaseolus vulgaris]	RecName: Full=Gibberellin-regulated protein 4; AltName: Full=GAST1 protein homolog 4; Flags: Precursor;	SubName: Full=Uncharacterized protein {ECO:0000313|EMBL:ESW11570.1};	--	GO:0005623,cell; GO:0005576,extracellular region; GO:0045454,cell redox homeostasis; GO:0009740,gibberellic acid mediated signaling pathway; GO:0009739,response to gibberellin	PF02704.14:Gibberellin regulated protein
gene-LOC112092732	1.52	1.14	1.57	2.93	3.58	3.98	95	72	102	175	226	265	NW_010363420.1	17979	21554	+	LOC112092732	--	K12818 ATP-dependent RNA helicase DHX8/PRP22 [EC:3.6.4.13] | (RefSeq) NB-ARC domain disease resistance protein, putative (A)	ko03040: Spliceosome	NB-ARC domain, LRR domain containing protein [Trema orientalis]	RecName: Full=Putative disease resistance RPP13-like protein 1;	SubName: Full=putative disease resistance protein At3g14460 isoform X2 {ECO:0000313|RefSeq:XP_018817378.1};	Apoptotic ATPase	GO:0005886,plasma membrane; GO:0043531,ADP binding; GO:0005524,ATP binding; GO:0009626,plant-type hypersensitive response; GO:0007165,signal transduction	PF00931.22:NB-ARC domain
gene-LOC112092733	0.82	1.08	0.39	3.87	3.53	2.18	6	8	3	27	26	17	NW_010363420.1	23397	24354	+	LOC112092733	--	--	--	--	--	--	--	--	--
gene-LOC112092739	1.2	1.62	2.49	4.02	3.76	3.76	78	107	169	250	247	261	NW_010363429.1	179735	183543	+	LOC112092739	--	K15078 structure-specific endonuclease subunit SLX1 [EC:3.6.1.-] | (RefSeq) putative disease resistance protein RGA1 (A)	--	NB-ARC domain, LRR domain containing protein [Trema orientalis]	RecName: Full=Putative disease resistance RPP13-like protein 1;	SubName: Full=LRR and NB-ARC domains-containing disease resistance protein, putative {ECO:0000313|EMBL:EOY32677.1};	Apoptotic ATPase	GO:0005886,plasma membrane; GO:0043531,ADP binding; GO:0005524,ATP binding; GO:0009626,plant-type hypersensitive response; GO:0007165,signal transduction	PF00931.22:NB-ARC domain
gene-LOC112092740	1.63	2.11	3.29	8.78	9.21	10.48	48	63	101	247	274	329	NW_010363429.1	183879	186646	+	LOC112092740	--	--	--	--	--	--	--	--	--
gene-LOC112092749	10.57	19.58	8.25	2.57	3.49	2.13	177	332	144	41	59	38	NW_010363437.1	8284	11151	+	LOC112092749	--	K17991 peroxygenase [EC:1.11.2.3] | (RefSeq) probable peroxygenase 4 (A)	ko00073: Cutin, suberine and wax biosynthesis	Caleosin-related [Parasponia andersonii]	RecName: Full=Probable peroxygenase 4; Short=AtPXG4; EC=1.11.2.3; AltName: Full=Caleosin-4;	SubName: Full=Uncharacterized protein {ECO:0000313|EMBL:ESR61424.1};	--	GO:0005811,lipid droplet; GO:0046872,metal ion binding; GO:1990137,plant seed peroxidase activity; GO:0009819,drought recovery; GO:0009737,response to abscisic acid	PF05042.13:Caleosin related protein
gene-LOC112092751	79.73	59.89	104.67	170.33	134.19	167.15	2327	1769	3184	4741	3950	5193	NW_010363438.1	18075	22399	+	LOC112092751	--	K19747 BAHD acyltransferase [EC:2.3.1.-] | (RefSeq) BAHD acyltransferase DCR (A)	--	Transferase domain-containing protein [Cephalotus follicularis]	RecName: Full=BAHD acyltransferase DCR; EC=2.3.1.-; AltName: Full=Protein DEFECTIVE IN CUTICULAR RIDGES; AltName: Full=Protein PERMEABLE LEAVES 3;	SubName: Full=Transferase domain-containing protein {ECO:0000313|EMBL:GAV76288.1};	--	GO:0005737,cytoplasm; GO:0005829,cytosol; GO:0016747,transferase activity, transferring acyl groups other than amino-acyl groups; GO:0010143,cutin biosynthetic process; GO:0051179,localization; GO:0090626,plant epidermis morphogenesis; GO:0010090,trichome morphogenesis	PF02458.15:Transferase family
gene-LOC112092755	15.45	5.01	23.35	44.58	26.76	35.55	198	65	312	545	346	485	NW_010363463.1	254836	257250	+	LOC112092755	--	K03860 phosphatidylinositol glycan, class Q | (RefSeq) N-acetylglucosaminyl-phosphatidylinositol biosynthetic protein gpi1-like (A)	ko00563: Glycosylphosphatidylinositol (GPI)-anchor biosynthesis	Gibberellin regulated protein [Trema orientalis]	RecName: Full=Protein GAST1; Flags: Precursor;	SubName: Full=Uncharacterized protein {ECO:0000313|EMBL:ONH95052.1};	--	GO:0005576,extracellular region	PF02704.14:Gibberellin regulated protein
gene-LOC112092756	0.67	1.49	1.8	3.59	2.82	4.4	16	36	45	82	68	112	NW_010363463.1	46322	52017	+	LOC112092756	--	K15227 arogenate dehydrogenase (NADP+), plant [EC:1.3.1.78] | (RefSeq) LOW QUALITY PROTEIN: uncharacterized protein LOC111389512 (A)	ko00400: Phenylalanine, tyrosine and tryptophan biosynthesis; ko01230: Biosynthesis of amino acids	IQ motif, EF-hand binding site [Trema orientalis]	RecName: Full=Retrovirus-related Pol polyprotein from transposon TNT 1-94; Includes: RecName: Full=Protease; EC=3.4.23.-; Includes: RecName: Full=Reverse transcriptase; EC=2.7.7.49; Includes: RecName: Full=Endonuclease;	SubName: Full=Uncharacterized protein {ECO:0000313|EMBL:ESR34424.1};	--	GO:0004190,aspartic-type endopeptidase activity; GO:0004519,endonuclease activity; GO:0003676,nucleic acid binding; GO:0003964,RNA-directed DNA polymerase activity; GO:0008270,zinc ion binding; GO:0015074,DNA integration	PF13178.6:Protein of unknown function (DUF4005)
gene-LOC112092786	3.55	3.39	5.74	10.46	8.46	7.18	32	31	54	90	77	69	NW_010363566.1	289	2925	-	LOC112092786	--	K07937 ADP-ribosylation factor 1 | (RefSeq) ADP-ribosylation factor 1-like (A)	ko04144: Endocytosis	hypothetical protein VIGAN_UM167400, partial [Vigna angularis var. angularis]	RecName: Full=ADP-ribosylation factor;	SubName: Full=Uncharacterized protein {ECO:0000313|EMBL:BAU03737.1}; Flags: Fragment;	GTP-binding ADP-ribosylation factor Arf1	GO:0005794,Golgi apparatus; GO:0005525,GTP binding; GO:0015031,protein transport; GO:0007264,small GTPase mediated signal transduction; GO:0016192,vesicle-mediated transport	PF00025.21:ADP-ribosylation factor family
gene-LOC112092842	0.91	1.2	2.55	4.39	4.15	4.79	12	16	35	55	55	67	--	--	--	--	--	--	--	--
gene-LOC112092913	27.42	35.96	25.84	12.13	8.02	10.94	339	450	333	143	100	144	NW_010363914.1	30634	32452	-	LOC112092913	--	--	--	--	--	--	--	--	--
gene-LOC112092914	8.58	7.96	7.12	18.62	14.43	15.38	297	279	257	615	504	567	NW_010363914.1	34728	37308	-	LOC112092914	--	K15078 structure-specific endonuclease subunit SLX1 [EC:3.6.1.-] | (RefSeq) putative disease resistance protein RGA1 (A)	--	PREDICTED: disease resistance protein RGA2-like [Ziziphus jujuba]	RecName: Full=Putative disease resistance protein RGA4; AltName: Full=RGA4-blb;	SubName: Full=Uncharacterized protein {ECO:0000313|EMBL:ONI20354.1};	Apoptotic ATPase	GO:0043531,ADP binding; GO:0005524,ATP binding; GO:0006952,defense response	PF00931.22:NB-ARC domain
gene-LOC112092915	0.99	1.16	1.74	14.22	15.36	10.38	17	20	31	232	265	189	--	--	--	--	--	--	--	--
gene-LOC112092994	0.03	0.03	0.03	0.63	0.63	0.47	1	1	1	18	19	15	NW_010364060.1	238550	240499	-	LOC112092994	--	K13457 disease resistance protein RPM1 | (RefSeq) disease resistance protein RPM1-like (A)	ko04626: Plant-pathogen interaction	NB-ARC domain, LRR domain containing protein [Trema orientalis]	RecName: Full=Putative disease resistance protein At1g59780;	SubName: Full=Putative disease resistance RPP8-like protein 2 {ECO:0000313|EMBL:EXB29019.1};	Apoptotic ATPase	GO:0005886,plasma membrane; GO:0043531,ADP binding; GO:0005524,ATP binding; GO:0006952,defense response; GO:0007165,signal transduction	PF00931.22:NB-ARC domain
gene-LOC112092996	0.2	0.42	0.45	2.23	3.39	2.06	10	21	23	104	167	107	NW_010364060.1	279059	286930	-	LOC112092996	--	K13457 disease resistance protein RPM1 | (RefSeq) disease resistance protein RPM1 (A)	ko04626: Plant-pathogen interaction	putative disease resistance RPP8-like protein 2 [Morus notabilis]	RecName: Full=Putative disease resistance protein At1g50180;	SubName: Full=Putative disease resistance RPP8-like protein 2 {ECO:0000313|EMBL:EXB29019.1};	Apoptotic ATPase	GO:0005886,plasma membrane; GO:0009506,plasmodesma; GO:0043531,ADP binding; GO:0005524,ATP binding; GO:0006952,defense response; GO:0007165,signal transduction	PF00931.22:NB-ARC domain
gene-LOC112092999	3.98	5.51	4.03	9.42	15.2	11.45	313	439	331	707	1207	959	NW_010364060.1	522099	528057	-	LOC112092999	--	K14802 phospholipid-transporting ATPase [EC:3.6.3.1] | (RefSeq) phospholipid-transporting ATPase 1 (A)	--	P-type ATPase, subfamily IV [Trema orientalis]	RecName: Full=Phospholipid-transporting ATPase 1 {ECO:0000303|PubMed:11148289}; Short=AtALA1 {ECO:0000303|PubMed:11148289}; EC=3.6.3.1 {ECO:0000305|PubMed:11402198}; AltName: Full=Aminophospholipid flippase 1 {ECO:0000303|PubMed:11402198};	RecName: Full=Phospholipid-transporting ATPase {ECO:0000256|RuleBase:RU362033}; EC=3.6.3.1 {ECO:0000256|RuleBase:RU362033};	P-type ATPase	GO:0005789,endoplasmic reticulum membrane; GO:0016021,integral component of membrane; GO:0016020,membrane; GO:0005886,plasma membrane; GO:0005524,ATP binding; GO:0000287,magnesium ion binding; GO:0004012,phospholipid-translocating ATPase activity	PF16212.5:Phospholipid-translocating P-type ATPase C-terminal
gene-LOC112093037	0.18	1.21	0.34	9.2	1.91	4.78	1	7	2	50	11	29	NW_010364152.1	386	711	+	LOC112093037	--	--	--	hypothetical protein L484_018715 [Morus notabilis]	--	SubName: Full=Uncharacterized protein {ECO:0000313|EMBL:EXB89614.1};	--	--	PF12609.8:Wound-induced protein
gene-LOC112093038	0.71	1.2	0.64	0.05	0.24	0.06	56	96	53	4	19	5	NW_010364155.1	10648	30043	+	LOC112093038	--	K10406 kinesin family member C2/C3 | (RefSeq) LOW QUALITY PROTEIN: disease resistance protein RPS6-like (A)	--	TIR-NBS-LRR-like protein [Parasponia andersonii]	RecName: Full=Disease resistance-like protein DSC1 {ECO:0000305}; AltName: Full=Protein DOMINANT SUPPRESSOR OF CAMTA3 NUMBER 1 {ECO:0000303|PubMed:28407487};	SubName: Full=TMV resistance protein N {ECO:0000313|EMBL:EXB79635.1};	--	GO:0043531,ADP binding; GO:0005524,ATP binding; GO:0042742,defense response to bacterium; GO:0009626,plant-type hypersensitive response; GO:0007165,signal transduction	PF01582.20:TIR domain
gene-LOC112093057	7.18	1.83	22.84	43.16	55.5	44.5	155	40	514	889	1209	1023	NW_010364208.1	45103	46337	+	LOC112093057	--	--	--	--	--	--	--	--	--
gene-LOC112093099	0.34	0.3	1.82	3.67	3.62	4.32	11	10	62	114	119	150	--	--	--	--	--	--	--	--
gene-LOC112093123	1.87	1.75	2.15	5.58	3.89	4.78	40	38	48	114	84	109	NW_010357470.1	165811	167034	-	LOC112093123	--	K11843 ubiquitin carboxyl-terminal hydrolase 14 [EC:3.4.19.12] | (RefSeq) FBD-associated F-box protein At4g10400-like (A)	--	RWD domain-containing protein 1 [Morus notabilis]	RecName: Full=Putative F-box/LRR-repeat protein At5g41840;	SubName: Full=RWD domain-containing protein 1 {ECO:0000313|EMBL:EXB34857.1};	--	--	PF12799.7:Leucine Rich repeats (2 copies)
gene-LOC112093141	0.15	0.1	0.2	0.55	0.44	0.32	9	6	13	32	27	21	--	--	--	--	--	--	--	--
gene-LOC112093164	282.35	172.62	428.07	678.49	760.17	713.41	4834	2991	7638	11078	13126	13001	NW_010364361.1	223865	224843	-	LOC112093164	--	--	--	zinc finger MYM-type protein 1-like [Helianthus annuus]	--	--	--	--	--
gene-LOC112093165	4.66	5.06	2.92	0.68	2.18	2.13	72	79	47	10	34	35	NW_010364361.1	173693	175290	+	LOC112093165	--	--	--	hypothetical protein COLO4_21678 [Corchorus olitorius]	--	SubName: Full=Uncharacterized protein {ECO:0000313|EMBL:OMO85292.1};	--	GO:0016021,integral component of membrane	PF01036.18:Bacteriorhodopsin-like protein
gene-LOC112093169	9.51	15.96	8.94	4.92	7.43	2.63	146	248	143	72	115	43	NW_010364361.1	775960	778683	+	LOC112093169	--	K07213 copper chaperone | (RefSeq) copper transport protein ATX1 isoform X1 (A)	--	Heavy metal-associated domain containing protein [Trema orientalis]	RecName: Full=Heavy metal-associated isoprenylated plant protein 30 {ECO:0000303|PubMed:21072340, ECO:0000303|PubMed:23368984}; Short=AtHIP30 {ECO:0000303|PubMed:21072340, ECO:0000303|PubMed:23368984}; AltName: Full=Protein NPCC11 {ECO:0000312|EMBL:AEC06738.1}; Flags: Precursor;	SubName: Full=Uncharacterized protein {ECO:0000313|EMBL:GAY57176.1};	Copper chaperone	GO:0005737,cytoplasm; GO:0046914,transition metal ion binding; GO:0046916,cellular transition metal ion homeostasis; GO:0030001,metal ion transport	PF00403.26:Heavy-metal-associated domain
gene-LOC112093170	8.35	7.38	5.24	1.94	1.51	2.11	104	93	68	23	19	28	NW_010364361.1	762403	763114	+	LOC112093170	--	--	--	PREDICTED: uncharacterized protein LOC107407619 [Ziziphus jujuba]	--	SubName: Full=Uncharacterized protein {ECO:0000313|EMBL:OAY32723.1};	--	--	--
gene-LOC112093175	0.59	1.21	0.68	2.32	2.33	1.89	30	62	36	112	119	102	NW_010357488.1	64	3344	+	LOC112093175	--	K16226 disease resistance protein RPS4 | (RefSeq) disease resistance protein RPS4-like (A)	ko04626: Plant-pathogen interaction	TMV resistance protein N [Morus notabilis]	RecName: Full=Disease resistance-like protein DSC1 {ECO:0000305}; AltName: Full=Protein DOMINANT SUPPRESSOR OF CAMTA3 NUMBER 1 {ECO:0000303|PubMed:28407487};	SubName: Full=TMV resistance protein N {ECO:0000313|EMBL:EXB79635.1};	--	GO:0043531,ADP binding; GO:0005524,ATP binding; GO:0042742,defense response to bacterium; GO:0009626,plant-type hypersensitive response; GO:0007165,signal transduction	PF13855.6:Leucine rich repeat
gene-LOC112093178	0.99	0.92	0.75	2.88	2.49	2.36	47	44	37	130	119	119	NW_010357488.1	12380	16634	+	LOC112093178	--	K16226 disease resistance protein RPS4 | (RefSeq) disease resistance protein RPS4-like (A)	ko04626: Plant-pathogen interaction	TIR-NBS-LRR-like protein [Parasponia andersonii]	RecName: Full=Disease resistance-like protein DSC1 {ECO:0000305}; AltName: Full=Protein DOMINANT SUPPRESSOR OF CAMTA3 NUMBER 1 {ECO:0000303|PubMed:28407487};	SubName: Full=TMV resistance protein N {ECO:0000313|EMBL:EXB29477.1};	--	GO:0043531,ADP binding; GO:0005524,ATP binding; GO:0042742,defense response to bacterium; GO:0009626,plant-type hypersensitive response; GO:0007165,signal transduction	PF13855.6:Leucine rich repeat
gene-LOC112093179	0	0	0	2	1.46	1.24	0	0	0	26	20	18	NW_010357488.1	17629	20909	+	LOC112093179	--	--	--	--	--	--	--	--	--
gene-LOC112093201	2.5	2.23	1.52	0.38	0.55	0.17	41	37	26	6	9	3	NW_010364530.1	200176	201111	-	LOC112093201	--	K01426 amidase [EC:3.5.1.4] | (RefSeq) putative amidase C869.01 (A)	ko00330: Arginine and proline metabolism; ko00360: Phenylalanine metabolism; ko00380: Tryptophan metabolism	Receptor-like protein 12 [Morus notabilis]	--	SubName: Full=Receptor-like protein 12 {ECO:0000313|EMBL:EXB37637.1};	FOG: Transposon-encoded proteins with TYA, reverse transcriptase, integrase domains in various combinations	GO:0003676,nucleic acid binding; GO:0008270,zinc ion binding	PF14223.6:gag-polypeptide of LTR copia-type
gene-LOC112093213	0.22	0.25	0.53	0.88	0.67	0.79	12	14	30	46	37	46	NW_010364639.1	455627	462116	+	LOC112093213	--	K16224 senescence-induced receptor-like serine/threonine-protein kinase | (RefSeq) senescence-induced receptor-like serine/threonine-protein kinase (A)	ko04016: MAPK signaling pathway - plant; ko04626: Plant-pathogen interaction	Receptor-like kinase [Parasponia andersonii]	RecName: Full=Nodulation receptor kinase; EC=2.7.11.1; Flags: Precursor;	SubName: Full=Uncharacterized protein {ECO:0000313|EMBL:ONI02598.1};	--	GO:0016021,integral component of membrane; GO:0005524,ATP binding; GO:0004674,protein serine/threonine kinase activity; GO:0009877,nodulation	PF12819.7:Malectin-like domain
gene-LOC112093225	1.82	1.6	1.1	0	0.27	0.25	27	24	17	0	4	4	NW_010357497.1	228610	230350	+	LOC112093225	--	--	--	--	--	--	--	--	--
gene-LOC112093229	5.12	3.84	6.1	2.79	2.06	2.01	79	60	98	41	32	33	NW_010364641.1	157732	158613	+	LOC112093229	--	K15032 mTERF domain-containing protein, mitochondrial | (RefSeq) uncharacterized protein LOC109005960 (A)	--	Mitochodrial transcription termination factor [Trema orientalis]	RecName: Full=Transcription termination factor MTERF15, mitochondrial {ECO:0000305}; AltName: Full=Mitochondrial transcription termination factor 15 {ECO:0000303|PubMed:23087700}; Flags: Precursor;	SubName: Full=Mitochodrial transcription termination factor-related {ECO:0000313|EMBL:OVA06458.1};	Mitochondrial transcription termination factor, mTERF	GO:0009507,chloroplast; GO:0005739,mitochondrion; GO:0003690,double-stranded DNA binding; GO:0003723,RNA binding; GO:0019843,rRNA binding; GO:0003727,single-stranded RNA binding; GO:0009658,chloroplast organization; GO:0032502,developmental process; GO:0006353,DNA-templated transcription, termination; GO:0006355,regulation of transcription, DNA-templated; GO:0042255,ribosome assembly; GO:0000394,…	PF02536.14:mTERF
gene-LOC112093231	4.11	4.14	5.24	18.33	13.17	13.15	52	53	69	221	168	177	NW_010364641.1	198984	202071	+	LOC112093231	--	K15382 solute carrier family 50 (sugar transporter) | (RefSeq) bidirectional sugar transporter SWEET17 isoform X1 (A)	--	SWEET sugar transporter [Trema orientalis]	RecName: Full=Bidirectional sugar transporter SWEET17 {ECO:0000303|PubMed:21107422}; Short=AtSWEET17 {ECO:0000303|PubMed:21107422}; AltName: Full=Protein SUGARS WILL EVENTUALLY BE EXPORTED TRANSPORTERS 17 {ECO:0000303|PubMed:21107422};	RecName: Full=Bidirectional sugar transporter SWEET {ECO:0000256|RuleBase:RU910715};	Multitransmembrane protein	GO:0016021,integral component of membrane; GO:0009705,plant-type vacuole membrane; GO:0005353,fructose transmembrane transporter activity; GO:0051119,sugar transmembrane transporter activity; GO:0070417,cellular response to cold; GO:0006995,cellular response to nitrogen starvation; GO:0007623,circadian rhythm; GO:1902334,fructose export from vacuole to cytoplasm; GO:0015755,fructose transmembrane…	PF03083.16:Sugar efflux transporter for intercellular exchange
gene-LOC112093247	2.89	7.53	4.5	0	1.09	0.11	71	187	115	0	27	3	NW_010356490.1	28391	31447	-	LOC112093247	--	K22279 vicianin beta-glucosidase [EC:3.2.1.119] | (RefSeq) beta-glucosidase 17 isoform X1 (A)	--	Glycoside hydrolase [Parasponia andersonii]	RecName: Full=Beta-glucosidase 17; Short=AtBGLU17; EC=3.2.1.21; Flags: Precursor;	SubName: Full=Glyco_hydro_1 domain-containing protein {ECO:0000313|EMBL:GAV78257.1};	Beta-glucosidase, lactase phlorizinhydrolase, and related proteins	GO:0008422,beta-glucosidase activity; GO:0102483,scopolin beta-glucosidase activity; GO:0005975,carbohydrate metabolic process; GO:1901657,glycosyl compound metabolic process	PF00232.18:Glycosyl hydrolase family 1
gene-LOC112093251	2.04	1.1	0.89	3.41	3.68	3.49	22	12	10	35	40	40	NW_010357521.1	2093	2708	-	LOC112093251	--	K13459 disease resistance protein RPS2 | (RefSeq) probable disease resistance protein At1g52660 (A)	ko04626: Plant-pathogen interaction	hypothetical protein CISIN_1g031151mg [Citrus sinensis]	RecName: Full=TMV resistance protein N;	SubName: Full=Uncharacterized protein {ECO:0000313|EMBL:KDO39318.1};	--	GO:0005737,cytoplasm; GO:0043531,ADP binding; GO:0005524,ATP binding; GO:0009626,plant-type hypersensitive response; GO:0007165,signal transduction	PF01582.20:TIR domain
gene-LOC112093255	3.25	4.03	2.69	0.47	0.38	1.14	51	64	44	7	6	19	NW_010364664.1	196568	197464	-	LOC112093255	--	K15078 structure-specific endonuclease subunit SLX1 [EC:3.6.1.-] | (RefSeq) putative disease resistance protein RGA3 (A)	--	NB-ARC domain containing protein [Trema orientalis]	RecName: Full=Disease resistance protein RGA2; AltName: Full=Blight resistance protein RPI; AltName: Full=RGA2-blb;	SubName: Full=Uncharacterized protein {ECO:0000313|EMBL:EMJ04080.1}; Flags: Fragment;	Apoptotic ATPase	GO:0043531,ADP binding; GO:0005524,ATP binding; GO:0006952,defense response	PF18052.1:Rx N-terminal domain
gene-LOC112093275	0.16	0.08	0.19	0.38	1.08	0.87	4	2	5	9	27	23	NW_010364736.1	147677	149920	-	LOC112093275	--	--	--	--	--	--	--	--	--
gene-LOC112093280	1.17	1.21	0.9	0.42	0.63	0.33	91	95	73	31	49	27	NW_010357564.1	426300	435789	-	LOC112093280	--	K15078 structure-specific endonuclease subunit SLX1 [EC:3.6.1.-] | (RefSeq) putative disease resistance protein RGA3 (A)	--	NB-ARC domain containing protein [Trema orientalis]	RecName: Full=Putative disease resistance RPP13-like protein 1;	SubName: Full=Uncharacterized protein {ECO:0000313|EMBL:EMJ07932.1};	Apoptotic ATPase	GO:0005886,plasma membrane; GO:0043531,ADP binding; GO:0005524,ATP binding; GO:0009626,plant-type hypersensitive response; GO:0007165,signal transduction	PF00931.22:NB-ARC domain
gene-LOC112093281	4.05	6.03	4.85	2.45	2.03	2.04	97	146	121	56	49	52	--	--	--	--	--	--	--	--
gene-LOC112093298	160.71	216.85	128.85	83.89	76.58	59.76	2549	3481	2130	1269	1225	1009	NW_010364811.1	15506	17594	+	LOC112093298	--	--	--	unknown [Glycine max]	RecName: Full=Dormancy-associated protein homolog 3 {ECO:0000305}; AltName: Full=DRM1 homolog 3 {ECO:0000305};	SubName: Full=Uncharacterized protein {ECO:0000313|EMBL:ACU14512.1};	--	--	--
gene-LOC112093331	0.18	0.35	0.1	1.7	1.68	0.9	7	14	4	64	67	38	NW_010364902.1	6999	9559	-	LOC112093331	--	K16225 probable WRKY transcription factor 52 | (RefSeq) RRS1; Disease resistance protein (TIR-NBS-LRR class) (A)	ko04626: Plant-pathogen interaction	TIR-NBS-LRR-like protein [Parasponia andersonii]	RecName: Full=Disease resistance-like protein DSC1 {ECO:0000305}; AltName: Full=Protein DOMINANT SUPPRESSOR OF CAMTA3 NUMBER 1 {ECO:0000303|PubMed:28407487};	SubName: Full=TMV resistance protein N {ECO:0000313|EMBL:EXB79635.1};	--	GO:0043531,ADP binding; GO:0005524,ATP binding; GO:0042742,defense response to bacterium; GO:0009626,plant-type hypersensitive response; GO:0007165,signal transduction	PF00931.22:NB-ARC domain
gene-LOC112093337	2.65	3.6	2.26	0.82	0.78	1.01	125	172	111	37	37	51	NW_010357564.1	473849	476548	-	LOC112093337	--	K15078 structure-specific endonuclease subunit SLX1 [EC:3.6.1.-] | (RefSeq) putative disease resistance protein RGA3 (A)	--	NB-ARC domain, LRR domain containing protein [Trema orientalis]	RecName: Full=Putative disease resistance RPP13-like protein 1;	SubName: Full=Uncharacterized protein {ECO:0000313|EMBL:EMJ07932.1};	Apoptotic ATPase	GO:0005886,plasma membrane; GO:0043531,ADP binding; GO:0005524,ATP binding; GO:0009626,plant-type hypersensitive response; GO:0007165,signal transduction	PF00931.22:NB-ARC domain
gene-LOC112093342	13.83	14.01	13.06	2.97	2.97	2.43	513	526	505	105	111	96	NW_010357564.1	495704	498044	-	LOC112093342	--	K15078 structure-specific endonuclease subunit SLX1 [EC:3.6.1.-] | (RefSeq) putative disease resistance protein RGA3 (A)	--	NB-ARC domain, LRR domain containing protein, partial [Trema orientalis]	RecName: Full=Putative disease resistance RPP13-like protein 1;	SubName: Full=Uncharacterized protein {ECO:0000313|EMBL:EMJ07932.1};	Apoptotic ATPase	GO:0005886,plasma membrane; GO:0043531,ADP binding; GO:0005524,ATP binding; GO:0009626,plant-type hypersensitive response; GO:0007165,signal transduction	PF00931.22:NB-ARC domain
gene-LOC112093350	0.06	0.06	0.11	1.32	0.62	1.34	1	1	2	22	11	25	NW_010357564.1	588226	591283	-	LOC112093350	--	--	--	Cysteine-rich receptor-like protein kinase 25 [Morus notabilis]	RecName: Full=Cysteine-rich receptor-like protein kinase 25; Short=Cysteine-rich RLK25; EC=2.7.11.-; Flags: Precursor;	SubName: Full=Cysteine-rich receptor-like protein kinase 25 {ECO:0000313|EMBL:EXB29710.1};	--	GO:0016021,integral component of membrane; GO:0005886,plasma membrane; GO:0005524,ATP binding; GO:0004674,protein serine/threonine kinase activity; GO:0042742,defense response to bacterium; GO:0006468,protein phosphorylation	PF01657.17:Salt stress response/antifungal
gene-LOC112093382	3.9	2.6	3.09	8.51	6.74	6.39	86	58	71	179	150	150	NW_010365017.1	241702	245234	-	LOC112093382	--	K15030 translation initiation factor 3 subunit M | (RefSeq) uncharacterized protein LOC106426879 isoform X2 (A)	--	Putative multidrug resistance protein [Morus notabilis]	RecName: Full=F-box protein CPR1; AltName: Full=Protein CONSTITUTIVE EXPRESSER OF PR GENES 1; AltName: Full=Protein CONSTITUTIVE EXPRESSER OF PR GENES 30 {ECO:0000303|PubMed:19682297};	SubName: Full=Putative multidrug resistance protein {ECO:0000313|EMBL:EXC05113.1};	--	GO:0005737,cytoplasm; GO:0005634,nucleus; GO:0004842,ubiquitin-protein transferase activity; GO:0031348,negative regulation of defense response; GO:0042177,negative regulation of protein catabolic process; GO:0009626,plant-type hypersensitive response; GO:0031146,SCF-dependent proteasomal ubiquitin-dependent protein catabolic process	PF00646.33:F-box domain
gene-LOC112093393	1.22	1.29	1.29	2.53	3.64	2.99	60	64	66	118	180	156	NW_010365103.1	71574	75584	+	LOC112093393	--	K20606 mitogen-activated protein kinase kinase kinase ANP1 [EC:2.7.11.25] | (RefSeq) receptor-like serine/threonine-protein kinase SD1-7 isoform X1 (A)	ko04016: MAPK signaling pathway - plant	G-type lectin S-receptor-like serine/threonine-protein kinase [Morus notabilis]	RecName: Full=G-type lectin S-receptor-like serine/threonine-protein kinase At4g27290; EC=2.7.11.1; Flags: Precursor;	SubName: Full=G-type lectin S-receptor-like serine/threonine-protein kinase {ECO:0000313|EMBL:EXC05283.1};	--	GO:0005886,plasma membrane; GO:0005524,ATP binding; GO:0005516,calmodulin binding; GO:0030246,carbohydrate binding; GO:0004674,protein serine/threonine kinase activity; GO:0006468,protein phosphorylation; GO:0048544,recognition of pollen	PF07714.17:Protein tyrosine kinase
gene-LOC112093402	8.2	9.13	6.4	0.1	0.09	0.09	86	97	70	1	1	1	NW_010357564.1	378138	378913	-	LOC112093402	--	--	--	--	--	--	--	--	--
gene-LOC112093403	0.44	0.36	0.82	2.18	1.1	1.48	16	13	31	75	40	57	--	--	--	--	--	--	--	--
gene-LOC112093417	0	0	0	0.91	1.01	0.57	0	0	0	23	27	16	NW_010365163.1	144647	146160	-	LOC112093417	--	K12938 anthocyanidin 5,3-O-glucosyltransferase [EC:2.4.1.-] | (RefSeq) anthocyanidin 5,3-O-glucosyltransferase (A)	ko00942: Anthocyanin biosynthesis	UDP-glycosyltransferase 88A1 [Morus notabilis]	RecName: Full=UDP-glycosyltransferase 88B1 {ECO:0000303|PubMed:15610349}; EC=2.4.1.- {ECO:0000305};	RecName: Full=Glycosyltransferase {ECO:0000256|RuleBase:RU362057}; EC=2.4.1.- {ECO:0000256|RuleBase:RU362057};	UDP-glucuronosyl and UDP-glucosyl transferase	GO:0016758,transferase activity, transferring hexosyl groups; GO:0008152,metabolic process	PF00201.18:UDP-glucoronosyl and UDP-glucosyl transferase
gene-LOC112093445	7.96	10.19	6.71	17.29	19.38	21.29	362	469	318	750	889	1031	NW_010365213.1	451587	457047	-	LOC112093445	--	K15920 xylan 1,4-beta-xylosidase [EC:3.2.1.37] | (RefSeq) beta-D-xylosidase 3-like (A)	ko00520: Amino sugar and nucleotide sugar metabolism	Glycoside hydrolase [Parasponia andersonii]	RecName: Full=Probable beta-D-xylosidase 7; Short=AtBXL7; EC=3.2.1.-; Flags: Precursor;	SubName: Full=probable beta-D-xylosidase 7 {ECO:0000313|RefSeq:XP_018849659.1};	--	GO:0048046,apoplast; GO:0005618,cell wall; GO:0009507,chloroplast; GO:0009505,plant-type cell wall; GO:0009506,plasmodesma; GO:0005578,NA; GO:0004553,hydrolase activity, hydrolyzing O-glycosyl compounds; GO:0005975,carbohydrate metabolic process	PF01915.22:Glycosyl hydrolase family 3 C-terminal domain
gene-LOC112093527	39.77	43.09	44.24	111.57	166.75	138.2	589	646	683	1576	2491	2179	NW_010365441.1	537319	538165	-	LOC112093527	--	--	--	hypothetical protein L484_019822 [Morus notabilis]	--	SubName: Full=Uncharacterized protein {ECO:0000313|EMBL:EXC09724.1};	--	--	--
gene-LOC112093556	2.1	1.66	1.81	0	0	0.2	30	24	27	0	0	3	NW_010365453.1	389359	394823	+	LOC112093556	--	--	--	--	--	--	--	--	--
gene-LOC112093580	7.7	4.82	8.68	14.08	21.17	29.35	109	69	128	190	302	442	NW_010365505.1	22986	23794	-	LOC112093580	--	K12173 BRCA1-A complex subunit BRE | (RefSeq) BRCA1-A complex subunit BRE-like (A)	ko03440: Homologous recombination	thaumatin-like protein isoform 3 [Ficus pumila var. awkeotsang]	RecName: Full=Osmotin-like protein; Flags: Precursor;	SubName: Full=Thaumatin-like protein isoform 3 {ECO:0000313|EMBL:ABB86299.1};	--	GO:0005618,cell wall; GO:0005576,extracellular region	PF00314.17:Thaumatin family
gene-LOC112093598	110.7	119.89	87.93	39.97	33.44	44.77	302	331	250	104	92	130	NW_010365543.1	45632	45787	+	LOC112093598	--	--	--	--	--	--	--	--	--
gene-LOC112093623	0.79	0.78	0.79	0.13	0.12	0.11	26	26	27	4	4	4	NW_010365682.1	40756	45918	+	LOC112093623	--	K13428 LRR receptor-like serine/threonine-protein kinase EFR [EC:2.7.11.1] | (RefSeq) LRR receptor-like serine/threonine-protein kinase EFR (A)	ko04626: Plant-pathogen interaction	Serine/threonine protein kinase, partial [Trema orientalis]	RecName: Full=Putative receptor-like protein kinase At3g47110; EC=2.7.11.1; Flags: Precursor;	SubName: Full=Uncharacterized protein {ECO:0000313|EMBL:OAY24035.1};	--	GO:0016021,integral component of membrane; GO:0005886,plasma membrane; GO:0005524,ATP binding; GO:0004674,protein serine/threonine kinase activity	PF13855.6:Leucine rich repeat
gene-LOC112093644	0.29	0.47	0.46	1.38	1.01	0.77	13	21	21	58	45	36	NW_010365731.1	24499	27771	-	LOC112093644	--	K19613 leucine-rich repeat protein SHOC2 | (RefSeq) hypothetical protein (A)	--	PREDICTED: receptor-like protein 12 [Ziziphus jujuba]	RecName: Full=Receptor-like protein 9DC3 {ECO:0000312|EMBL:AAT77550.1}; Flags: Precursor;	SubName: Full=Uncharacterized protein {ECO:0000313|EMBL:ONI14398.1};	FOG: Leucine rich repeat	GO:0016021,integral component of membrane; GO:0005886,plasma membrane; GO:0050832,defense response to fungus	PF13855.6:Leucine rich repeat
gene-LOC112093658	0.4	0.51	0.81	1.33	2.55	4.13	26	34	55	83	168	288	NW_010365770.1	65613	70995	-	LOC112093658	--	--	--	hypothetical protein L484_004470 [Morus notabilis]	--	SubName: Full=Uncharacterized protein {ECO:0000313|EMBL:EXC12322.1};	--	--	--
gene-LOC112093672	4.99	4.3	6.06	14.29	10.52	11.26	94	82	119	257	200	226	NW_010357654.1	454736	457567	-	LOC112093672	--	K08081 tropinone reductase I [EC:1.1.1.206] | (RefSeq) tropinone reductase homolog (A)	ko00960: Tropane, piperidine and pyridine alkaloid biosynthesis	Short-chain dehydrogenase/reductase [Trema orientalis]	RecName: Full=Tropinone reductase homolog At5g06060 {ECO:0000305}; EC=1.1.1.- {ECO:0000305};	SubName: Full=Uncharacterized protein {ECO:0000313|EMBL:GAY47881.1};	Reductases with broad range of substrate specificities	GO:0005829,cytosol; GO:0016491,oxidoreductase activity	PF13561.6:Enoyl-(Acyl carrier protein) reductase
gene-LOC112093673	3.15	2.46	3.66	12.07	6.03	9.99	43	34	52	157	83	145	--	--	--	--	--	--	--	--
gene-LOC112093684	18.38	14.02	13.37	4.98	2.48	2.59	360	278	273	93	49	54	NW_010357654.1	446066	448935	-	LOC112093684	--	K08081 tropinone reductase I [EC:1.1.1.206] | (RefSeq) tropinone reductase homolog (A)	ko00960: Tropane, piperidine and pyridine alkaloid biosynthesis	Short-chain dehydrogenase/reductase [Trema orientalis]	RecName: Full=Tropinone reductase homolog At5g06060 {ECO:0000305}; EC=1.1.1.- {ECO:0000305};	SubName: Full=Uncharacterized protein {ECO:0000313|EMBL:GAY47881.1};	Reductases with broad range of substrate specificities	GO:0005829,cytosol; GO:0016491,oxidoreductase activity	PF13561.6:Enoyl-(Acyl carrier protein) reductase
gene-LOC112093716	1.12	2.46	2.42	3.6	6.54	4.42	43	96	97	132	254	181	NW_010365936.1	148834	151141	-	LOC112093716	--	K01051 pectinesterase [EC:3.1.1.11] | (RefSeq) probable pectinesterase/pectinesterase inhibitor 12 (A)	ko00040: Pentose and glucuronate interconversions	Pectinesterase/pectinesterase inhibitor PPE8B [Morus notabilis]	RecName: Full=Probable pectinesterase/pectinesterase inhibitor 12; Includes: RecName: Full=Pectinesterase inhibitor 12; AltName: Full=Pectin methylesterase inhibitor 12; Includes: RecName: Full=Pectinesterase 12; Short=PE 12; EC=3.1.1.11; AltName: Full=Pectin methylesterase 12; Short=AtPME12; Flags: Precursor;	SubName: Full=Pectinesterase/pectinesterase inhibitor PPE8B {ECO:0000313|EMBL:EXC13613.1};	--	GO:0071944,cell periphery; GO:0005618,cell wall; GO:0005576,extracellular region; GO:0045330,aspartyl esterase activity; GO:0030599,pectinesterase activity; GO:0046910,pectinesterase inhibitor activity; GO:0042545,cell wall modification; GO:0045490,pectin catabolic process; GO:0009617,response to bacterium	PF01095.19:Pectinesterase
gene-LOC112093729	0	0	0.1	3.36	3.6	3.51	0	0	1	30	34	35	NW_010365946.1	184377	185143	-	LOC112093729	--	--	--	--	--	--	--	--	--
gene-LOC112093771	11.9	11.99	7.84	34.9	42.36	50.4	354	361	243	990	1271	1596	NW_010366029.1	27628	29497	-	LOC112093771	--	K09286 EREBP-like factor | (RefSeq) dehydration-responsive element-binding protein 3-like (A)	--	AP2/ERF domain containing protein [Parasponia andersonii]	RecName: Full=Ethylene-responsive transcription factor ERF025;	SubName: Full=ethylene-responsive transcription factor ERF026-like {ECO:0000313|RefSeq:XP_010278525.1};	--	GO:0005634,nucleus; GO:0003700,DNA-binding transcription factor activity; GO:0043565,sequence-specific DNA binding; GO:0044212,transcription regulatory region DNA binding; GO:0050832,defense response to fungus; GO:0009873,ethylene-activated signaling pathway; GO:0019760,glucosinolate metabolic process; GO:0006351,transcription, DNA-templated	--
gene-LOC112093772	22.8	22.53	13.63	35.01	44.35	38.74	183	183	114	268	359	331	NW_010357673.1	253973	254431	+	LOC112093772	--	K19861 benzyl alcohol O-benzoyltransferase [EC:2.3.1.196 2.3.1.232] | (RefSeq) benzyl alcohol O-benzoyltransferase (A)	--	Benzyl alcohol O-benzoyltransferase [Morus notabilis]	RecName: Full=Methanol O-anthraniloyltransferase; EC=2.3.1.232; AltName: Full=Anthraniloyl-CoA:methanol acyltransferase; AltName: Full=Benzyl alcohol O-benzoyltransferase; EC=2.3.1.196;	SubName: Full=Benzyl alcohol O-benzoyltransferase {ECO:0000313|EMBL:EXC26221.1};	--	GO:0016747,transferase activity, transferring acyl groups other than amino-acyl groups	PF02458.15:Transferase family
gene-LOC112093779	2.13	1.63	1.81	7.95	7.24	6.79	53	41	47	189	182	180	NW_010357673.1	228814	230347	+	LOC112093779	--	K15078 structure-specific endonuclease subunit SLX1 [EC:3.6.1.-] | (RefSeq) putative disease resistance protein RGA1 (A)	--	Putative disease resistance protein RGA3 [Morus notabilis]	RecName: Full=Putative disease resistance protein RGA3; AltName: Full=Blight resistance protein B149; AltName: Full=RGA1-blb;	SubName: Full=Putative disease resistance protein RGA3 {ECO:0000313|EMBL:EXB36826.1};	--	GO:0043531,ADP binding; GO:0005524,ATP binding; GO:0006952,defense response	PF13855.6:Leucine rich repeat
gene-LOC112093788	33.05	41.87	23.22	13.87	17.12	11.73	982	1259	719	393	513	371	NW_010366042.1	193822	195884	+	LOC112093788	--	K00927 phosphoglycerate kinase [EC:2.7.2.3] | (RefSeq) uncharacterized LOC109182250 (A)	ko00010: Glycolysis / Gluconeogenesis; ko00710: Carbon fixation in photosynthetic organisms; ko01200: Carbon metabolism; ko01230: Biosynthesis of amino acids	UDP-glucuronosyl/UDP-glucosyltransferase [Trema orientalis]	RecName: Full=UDP-glycosyltransferase 86A1; EC=2.4.1.-;	SubName: Full=UDP-glycosyltransferase 86A1 {ECO:0000313|RefSeq:XP_018814025.1};	UDP-glucuronosyl and UDP-glucosyl transferase	GO:0043231,intracellular membrane-bounded organelle; GO:0080043,quercetin 3-O-glucosyltransferase activity; GO:0080044,quercetin 7-O-glucosyltransferase activity; GO:0008152,metabolic process	PF00201.18:UDP-glucoronosyl and UDP-glucosyl transferase
gene-LOC112093797	0.65	0.72	0.94	0.15	0.03	0.13	23	26	35	5	1	5	NW_010366042.1	303853	306132	+	LOC112093797	--	K03549 KUP system potassium uptake protein | (RefSeq) potassium transporter 19-like (A)	--	uncharacterized protein LOC110748694, partial [Prunus avium]	--	SubName: Full=uncharacterized protein LOC104222351 {ECO:0000313|RefSeq:XP_009771882.1};	--	--	PF02992.14:Transposase family tnp2
gene-LOC112093817	47.05	58.67	36.04	18.1	12.94	11.94	1096	1383	875	402	304	296	NW_010366098.1	95417	97785	+	LOC112093817	--	K01673 carbonic anhydrase [EC:4.2.1.1] | (RefSeq) beta carbonic anhydrase 5, chloroplastic-like isoform X1 (A)	ko00910: Nitrogen metabolism	Carbonic anhydrase [Trema orientalis]	RecName: Full=Beta carbonic anhydrase 5, chloroplastic; Short=AtbCA5; Short=AtbetaCA5; EC=4.2.1.1; AltName: Full=Beta carbonate dehydratase 5; Flags: Precursor;	RecName: Full=Carbonic anhydrase {ECO:0000256|RuleBase:RU003956}; EC=4.2.1.1 {ECO:0000256|RuleBase:RU003956}; AltName: Full=Carbonate dehydratase {ECO:0000256|RuleBase:RU003956};	Predicted carbonic anhydrase involved in protection against oxidative damage	GO:0009507,chloroplast; GO:0004089,carbonate dehydratase activity; GO:0008270,zinc ion binding; GO:0015976,carbon utilization	PF00484.19:Carbonic anhydrase
gene-LOC112093840	436.5	196.22	498.17	1285.36	1019.59	949.87	10786	4907	12829	30290	25410	24984	NW_010366164.1	470893	472305	-	LOC112093840	--	K13420 LRR receptor-like serine/threonine-protein kinase FLS2 [EC:2.7.11.1] | (RefSeq) LRR receptor-like serine/threonine-protein kinase FLS2 (A)	ko04016: MAPK signaling pathway - plant; ko04626: Plant-pathogen interaction	LRR domain containing protein [Parasponia andersonii]	RecName: Full=Uncharacterized protein At4g06744; Flags: Precursor;	SubName: Full=Leucine-rich repeat family protein, putative {ECO:0000313|EMBL:EOX98320.1};	--	GO:0005576,extracellular region	PF12799.7:Leucine Rich repeats (2 copies)
gene-LOC112093898	7.46	7.7	7.81	2.49	2.58	1.59	66	69	72	21	23	15	NW_010366287.1	70009	73514	+	LOC112093898	--	--	--	--	--	--	--	--	--
gene-LOC112093905	18.78	18.18	18.68	5.22	4.94	4.61	245	240	254	65	65	64	NW_010366325.1	4664	5540	-	LOC112093905	--	K02327 DNA polymerase delta subunit 1 [EC:2.7.7.7] | (RefSeq) DNA polymerase delta catalytic subunit (A)	ko03030: DNA replication; ko03410: Base excision repair; ko03420: Nucleotide excision repair; ko03430: Mismatch repair; ko03440: Homologous recombination	hypothetical protein L484_000685 [Morus notabilis]	--	SubName: Full=Uncharacterized protein {ECO:0000313|EMBL:EXC55014.1};	--	--	--
gene-LOC112093906	0.81	1.3	1.06	3.81	6.1	2.27	8	13	11	36	61	24	NW_010366336.1	5	571	-	LOC112093906	--	K11699 RNA-dependent RNA polymerase [EC:2.7.7.48] | (RefSeq) RNA-dependent RNA polymerase 1 (A)	--	RNA-dependent RNA polymerase 1 [Morus notabilis]	RecName: Full=RNA-dependent RNA polymerase 1; Short=AtRDRP1; EC=2.7.7.48; AltName: Full=RNA-directed RNA polymerase 1;	RecName: Full=RNA-dependent RNA polymerase {ECO:0000256|RuleBase:RU363098}; EC=2.7.7.48 {ECO:0000256|RuleBase:RU363098};	RNA-directed RNA polymerase QDE-1 required for posttranscriptional gene silencing and RNA interference	GO:0003723,RNA binding; GO:0003968,RNA-directed 5'-3' RNA polymerase activity; GO:0006952,defense response; GO:0060148,positive regulation of posttranscriptional gene silencing; GO:0030422,production of siRNA involved in RNA interference; GO:0009751,response to salicylic acid; GO:0009615,response to virus; GO:0010025,wax biosynthetic process	--
gene-LOC112093907	5.65	10.79	4.27	1.5	1.27	0.42	75	145	59	19	17	6	NW_010366349.1	170	1085	-	LOC112093907	--	--	--	hypothetical protein TorRG33x02_128820 [Trema orientalis]	--	SubName: Full=uncharacterized protein LOC108981906 isoform X1 {ECO:0000313|RefSeq:XP_018808701.1};	--	--	PF12056.8:Protein of unknown function (DUF3537)
gene-LOC112093923	0.35	0.1	0.1	1.16	1.3	0.66	7	2	2	22	26	14	NW_010366371.1	75449	78711	-	LOC112093923	--	K20240 spermidine dicoumaroyl transferase [EC:2.3.1.249] | (RefSeq) spermidine coumaroyl-CoA acyltransferase-like (A)	--	3'-N-debenzoyl-2'-deoxytaxol N-benzoyltransferase [Morus notabilis]	RecName: Full=3'-N-debenzoyl-2'-deoxytaxol N-benzoyltransferase; Short=DBTNBT; EC=2.3.1.-;	SubName: Full=3'-N-debenzoyl-2'-deoxytaxol N-benzoyltransferase {ECO:0000313|EMBL:EXC19454.1};	--	GO:0016747,transferase activity, transferring acyl groups other than amino-acyl groups; GO:0042617,paclitaxel biosynthetic process	PF02458.15:Transferase family
gene-LOC112093953	41.68	33.18	54.19	21.92	17.35	20.3	355	286	481	178	149	184	NW_010366441.1	39	826	-	LOC112093953	--	K11517 (S)-2-hydroxy-acid oxidase [EC:1.1.3.15] | (RefSeq) peroxisomal (S)-2-hydroxy-acid oxidase GLO4-like isoform X1 (A)	ko00630: Glyoxylate and dicarboxylate metabolism; ko01200: Carbon metabolism; ko04146: Peroxisome	Peroxisomal (S)-2-hydroxy-acid oxidase GLO4 [Morus notabilis]	RecName: Full=Peroxisomal (S)-2-hydroxy-acid oxidase GLO4; EC=1.1.3.15; AltName: Full=Glycolate oxidase 4; Short=AtGLO4; Short=GOX 4; AltName: Full=Short chain alpha-hydroxy acid oxidase GLO4;	SubName: Full=Peroxisomal (S)-2-hydroxy-acid oxidase GLO4 {ECO:0000313|EMBL:EXC32292.1};	Glycolate oxidase	GO:0005777,peroxisome; GO:0010181,FMN binding; GO:0052853,long-chain-(S)-2-hydroxy-long-chain-acid oxidase activity; GO:0052854,medium-chain-(S)-2-hydroxy-acid oxidase activity; GO:0052852,very-long-chain-(S)-2-hydroxy-acid oxidase activity; GO:0042742,defense response to bacterium; GO:0050665,hydrogen peroxide biosynthetic process; GO:0009854,oxidative photosynthetic carbon pathway	PF01070.18:FMN-dependent dehydrogenase
gene-LOC112093961	2.37	0.45	1.68	3.44	4.01	4.59	31	6	23	43	53	64	--	--	--	--	--	--	--	--
gene-LOC112094018	1.02	0.12	2.48	5.86	5.9	4.69	17	2	43	93	99	83	NW_010357688.1	199129	200079	-	LOC112094018	--	--	--	--	--	--	--	--	--
gene-LOC112094028	2.12	2.3	1.25	4.52	7.53	12.72	31	34	19	63	111	198	NW_010366620.1	297	1132	-	LOC112094028	--	K12173 BRCA1-A complex subunit BRE | (RefSeq) BRCA1-A complex subunit BRE-like (A)	ko03440: Homologous recombination	thaumatin-like protein isoform 3 [Ficus pumila var. awkeotsang]	RecName: Full=Osmotin-like protein; Flags: Precursor;	SubName: Full=Thaumatin-like protein isoform 3 {ECO:0000313|EMBL:ABB86299.1};	--	GO:0005618,cell wall; GO:0005576,extracellular region	PF00314.17:Thaumatin family
gene-LOC112094103	2.63	2.49	3.26	8.37	9.04	7.5	51	49	66	155	177	155	NW_010366841.1	173989	175536	+	LOC112094103	--	K00430 peroxidase [EC:1.11.1.7] | (RefSeq) peroxidase 3 (A)	ko00940: Phenylpropanoid biosynthesis	Peroxidase 3 [Morus notabilis]	RecName: Full=Peroxidase 3; Short=Atperox P3; EC=1.11.1.7; AltName: Full=ATPRC; AltName: Full=RCI3A; AltName: Full=Rare cold-inducible protein; Flags: Precursor;	RecName: Full=Peroxidase {ECO:0000256|SAAS:SAAS00709852}; EC=1.11.1.7 {ECO:0000256|SAAS:SAAS00709852};	--	GO:0005783,endoplasmic reticulum; GO:0005576,extracellular region; GO:0009505,plant-type cell wall; GO:0009506,plasmodesma; GO:0020037,heme binding; GO:0046872,metal ion binding; GO:0004601,peroxidase activity; GO:0042744,hydrogen peroxide catabolic process; GO:0042538,hyperosmotic salinity response; GO:0009664,plant-type cell wall organization; GO:0009409,response to cold; GO:0009269,response to…	PF00141.23:Peroxidase
gene-LOC112094174	1.94	1.98	4.13	28.96	40.12	56.68	32	33	71	456	668	996	NW_010367012.1	260914	261857	-	LOC112094174	--	--	--	hypothetical protein CICLE_v10002603mg [Citrus clementina]	--	SubName: Full=Uncharacterized protein {ECO:0000313|EMBL:ESR46821.1};	--	GO:0016021,integral component of membrane	PF11670.8:Major surface protein 1a (MSP1a)
gene-LOC112094191	138.14	144.7	103.17	76.05	55.94	54.06	4160	4410	3238	2184	1699	1733	NW_010367018.1	236038	237759	+	LOC112094191	--	--	--	PUA-like domain containing protein [Trema orientalis]	--	SubName: Full=Uncharacterized protein {ECO:0000313|EMBL:EMJ23381.1};	Predicted E3 ubiquitin ligase	--	PF02190.16:ATP-dependent protease La (LON) substrate-binding domain
gene-LOC112094192	146.59	170.42	107.57	69.6	44.75	50.29	4417	5197	3378	2000	1360	1613	NW_010367018.1	560759	564708	+	LOC112094192	--	K08999 uncharacterized protein | (RefSeq) bifunctional nuclease 2-like (A)	--	Sec14 cytosolic factor [Morus notabilis]	RecName: Full=Bifunctional nuclease 2; Short=AtBBD2; EC=3.1.-.-;	SubName: Full=Sec14 cytosolic factor {ECO:0000313|EMBL:EXC25055.1};	--	GO:0005634,nucleus; GO:0004518,nuclease activity	PF02577.14:Bifunctional nuclease
gene-LOC112094207	0.82	1.22	1.3	3.05	2.44	3.39	20	30	33	71	60	88	NW_010367029.1	81496	84443	+	LOC112094207	--	--	--	DedA family [Trema orientalis]	--	SubName: Full=uncharacterized protein LOC104585994 isoform X1 {ECO:0000313|RefSeq:XP_010241368.1};	--	GO:0016021,integral component of membrane	PF09335.11:SNARE associated Golgi protein
gene-LOC112094213	6.63	10.84	9.5	0.05	0.04	0.16	154	255	230	1	1	4	NW_010367031.1	4158	5660	-	LOC112094213	--	K16226 disease resistance protein RPS4 | (RefSeq) disease resistance protein RPS4-like (A)	ko04626: Plant-pathogen interaction	TIR-NBS-LRR-like protein [Parasponia andersonii]	RecName: Full=Disease resistance-like protein DSC1 {ECO:0000305}; AltName: Full=Protein DOMINANT SUPPRESSOR OF CAMTA3 NUMBER 1 {ECO:0000303|PubMed:28407487};	SubName: Full=TMV resistance protein N {ECO:0000313|EMBL:EXB80295.1};	--	GO:0043531,ADP binding; GO:0005524,ATP binding; GO:0042742,defense response to bacterium; GO:0009626,plant-type hypersensitive response; GO:0007165,signal transduction	PF13855.6:Leucine rich repeat
gene-LOC112094238	4.73	3.33	6.6	0.68	0.78	0.88	66	47	96	9	11	13	NW_010367100.1	470826	471959	+	LOC112094238	--	--	--	hypothetical protein L484_027114 [Morus notabilis]	--	SubName: Full=Uncharacterized protein {ECO:0000313|EMBL:EXC20559.1};	--	GO:0016021,integral component of membrane	--
gene-LOC112094250	5.16	1.99	4.3	0	0	0	23	9	20	0	0	0	NW_010367142.1	17045	18090	-	LOC112094250	--	--	--	--	--	--	--	--	--
gene-LOC112094284	0.11	0	0	11.13	7.97	9.97	1	0	0	95	72	95	NW_010367234.1	371751	373390	+	LOC112094284	--	--	--	--	--	--	--	--	--
gene-LOC112094300	36.61	30.6	39.27	13.28	13.46	14.79	2004	1695	2240	693	743	862	NW_010357693.1	336553	339809	-	LOC112094300	--	K13459 disease resistance protein RPS2 | (RefSeq) probable disease resistance protein At4g27220 (A)	ko04626: Plant-pathogen interaction	Disease resistance protein [Morus notabilis]	RecName: Full=Disease resistance protein At4g27190;	SubName: Full=Disease resistance protein {ECO:0000313|EMBL:EXB37189.1};	Apoptotic ATPase	GO:0005886,plasma membrane; GO:0043531,ADP binding; GO:0005524,ATP binding; GO:0006952,defense response; GO:0007165,signal transduction	PF00931.22:NB-ARC domain
gene-LOC112094308	8.6	9.16	8.98	2.87	3.33	3.46	317	342	345	101	124	136	NW_010367319.1	549370	553515	-	LOC112094308	--	K00889 1-phosphatidylinositol-4-phosphate 5-kinase [EC:2.7.1.68] | (RefSeq) hypothetical protein (A)	ko00562: Inositol phosphate metabolism; ko04070: Phosphatidylinositol signaling system; ko04144: Endocytosis	hypothetical protein L484_023376 [Morus notabilis]	RecName: Full=Phosphatidylinositol 4-phosphate 5-kinase 8; Short=AtPIP5K8; EC=2.7.1.68; AltName: Full=1-phosphatidylinositol 4-phosphate kinase 8; AltName: Full=Diphosphoinositide kinase 8; AltName: Full=PtdIns(4)P-5-kinase 8;	SubName: Full=Uncharacterized protein {ECO:0000313|EMBL:EXC26760.1};	Junctional membrane complex protein Junctophilin and related MORN repeat proteins	GO:0016308,1-phosphatidylinositol-4-phosphate 5-kinase activity; GO:0005524,ATP binding	PF02493.20:MORN repeat
gene-LOC112094334	5.39	16.11	4.89	1.32	4.32	0.42	73	221	69	17	59	6	NW_010367339.1	53059	54431	+	LOC112094334	--	K01742 thebaine synthase [EC:4.2.99.24] | (RefSeq) major latex protein 149-like (A)	ko00950: Isoquinoline alkaloid biosynthesis	Major latex protein domain containing protein [Trema orientalis]	RecName: Full=MLP-like protein 31;	SubName: Full=MLP-like protein 28 {ECO:0000313|EMBL:EXB52998.1};	--	GO:0006952,defense response; GO:0009607,response to biotic stimulus	PF00407.19:Pathogenesis-related protein Bet v I family
gene-LOC112094340	0.88	0.4	2.66	7.83	6.87	7.71	26	12	82	221	205	243	NW_010357699.1	238954	241682	+	LOC112094340	--	--	--	B3 domain-containing transcription factor VRN1 [Morus notabilis]	RecName: Full=B3 domain-containing transcription factor VRN1; AltName: Full=Protein VERNALIZATION 1;	SubName: Full=B3 domain-containing transcription factor VRN1 {ECO:0000313|EMBL:EXB37229.1};	--	GO:0005654,nucleoplasm; GO:0003677,DNA binding; GO:0043565,sequence-specific DNA binding; GO:0009909,regulation of flower development; GO:0006355,regulation of transcription, DNA-templated; GO:0006351,transcription, DNA-templated; GO:0010048,vernalization response	PF02362.21:B3 DNA binding domain
gene-LOC112094381	0.09	0	0.13	7.86	9.28	19.95	2	0	3	161	201	456	NW_010367461.1	174385	177073	+	LOC112094381	--	K01051 pectinesterase [EC:3.1.1.11] | (RefSeq) probable pectinesterase 53 (A)	ko00040: Pentose and glucuronate interconversions	putative pectinesterase 68 [Morus notabilis]	RecName: Full=Probable pectinesterase 68; Short=PE 68; EC=3.1.1.11; AltName: Full=Pectin methylesterase 68; Short=AtPME68; Flags: Precursor;	SubName: Full=Putative pectinesterase 68 {ECO:0000313|EMBL:EXC28308.1};	--	GO:0005618,cell wall; GO:0005576,extracellular region; GO:0045330,aspartyl esterase activity; GO:0030599,pectinesterase activity; GO:0042545,cell wall modification; GO:0045490,pectin catabolic process	PF01095.19:Pectinesterase
gene-LOC112094389	0.89	0.64	1.21	0.04	0.08	0.31	22	16	31	1	2	8	NW_010367478.1	113220	114722	+	LOC112094389	--	K23288 syndetin | (RefSeq) uncharacterized LOC105761952 (A)	--	hypothetical protein VITISV_013932 [Vitis vinifera]	--	SubName: Full=Uncharacterized protein {ECO:0000313|EMBL:CAN82302.1};	FOG: Transposon-encoded proteins with TYA, reverse transcriptase, integrase domains in various combinations	GO:0003676,nucleic acid binding; GO:0008270,zinc ion binding	PF14244.6:gag-polypeptide of LTR copia-type
gene-LOC112094396	13.48	11.78	16.67	28.02	28.19	28.84	173	153	223	343	365	394	NW_010367534.1	60555	63070	+	LOC112094396	--	K05759 profilin | (RefSeq) profilin-4 (A)	--	RecName: Full=Profilin; AltName: Full=Pollen allergen Mer a 1; AltName: Allergen=Mer a 1 CAA73720.1 Profilin [Mercurialis annua]	RecName: Full=Profilin; AltName: Full=Pollen allergen Mer a 1; AltName: Allergen=Mer a 1;	RecName: Full=Profilin {ECO:0000256|RuleBase:RU003909};	Profilin	GO:0005737,cytoplasm; GO:0005856,cytoskeleton; GO:0003779,actin binding	PF00235.19:Profilin
gene-LOC112094414	6.73	9.04	7.56	0.93	1.64	0.84	53	72	62	7	13	7	NW_010367553.1	119484	120033	-	LOC112094414	--	K20606 mitogen-activated protein kinase kinase kinase ANP1 [EC:2.7.11.25] | (RefSeq) receptor-like serine/threonine-protein kinase SD1-7 isoform X1 (A)	ko04016: MAPK signaling pathway - plant	G-type lectin S-receptor-like serine/threonine-protein kinase RKS1 [Morus notabilis]	RecName: Full=G-type lectin S-receptor-like serine/threonine-protein kinase RKS1; EC=2.7.11.1; AltName: Full=Receptor-like protein kinase 1; Flags: Precursor;	SubName: Full=G-type lectin S-receptor-like serine/threonine-protein kinase RKS1 {ECO:0000313|EMBL:EXC29551.1};	--	GO:0016021,integral component of membrane; GO:0005886,plasma membrane; GO:0005524,ATP binding; GO:0005516,calmodulin binding; GO:0030246,carbohydrate binding; GO:0004674,protein serine/threonine kinase activity; GO:0006468,protein phosphorylation; GO:0048544,recognition of pollen	PF07714.17:Protein tyrosine kinase
gene-LOC112094416	10.02	11.01	8.99	3.05	3.2	1.97	62	69	58	18	20	13	NW_010367553.1	67998	68555	-	LOC112094416	--	K20606 mitogen-activated protein kinase kinase kinase ANP1 [EC:2.7.11.25] | (RefSeq) receptor-like serine/threonine-protein kinase SD1-7 isoform X1 (A)	ko04016: MAPK signaling pathway - plant	G-type lectin S-receptor-like serine/threonine-protein kinase RKS1 [Morus notabilis]	RecName: Full=G-type lectin S-receptor-like serine/threonine-protein kinase RKS1; EC=2.7.11.1; AltName: Full=Receptor-like protein kinase 1; Flags: Precursor;	SubName: Full=G-type lectin S-receptor-like serine/threonine-protein kinase RKS1 {ECO:0000313|EMBL:EXC29554.1};	--	GO:0016021,integral component of membrane; GO:0005886,plasma membrane; GO:0005524,ATP binding; GO:0005516,calmodulin binding; GO:0030246,carbohydrate binding; GO:0004674,protein serine/threonine kinase activity; GO:0006468,protein phosphorylation; GO:0048544,recognition of pollen	PF11883.8:Domain of unknown function (DUF3403)
gene-LOC112094450	2.42	2.88	3.44	8.6	9.06	9.49	119	143	176	403	449	496	NW_010357700.1	2076	8015	-	LOC112094450	--	K15078 structure-specific endonuclease subunit SLX1 [EC:3.6.1.-] | (RefSeq) putative disease resistance protein RGA1 (A)	--	NB-ARC domain, LRR domain containing protein [Trema orientalis]	RecName: Full=Putative disease resistance RPP13-like protein 1;	SubName: Full=Uncharacterized protein {ECO:0000313|EMBL:EMJ07932.1};	Apoptotic ATPase	GO:0005886,plasma membrane; GO:0043531,ADP binding; GO:0005524,ATP binding; GO:0009626,plant-type hypersensitive response; GO:0007165,signal transduction	PF00931.22:NB-ARC domain
gene-LOC112094466	1.71	2.14	1.45	0	0	0	34	43	30	0	0	0	NW_010367622.1	1685049	1686182	+	LOC112094466	--	K19984 exocyst complex component 5 | (RefSeq) uncharacterized protein LOC113272286 (A)	--	putative Zinc finger, BED-type [Corchorus capsularis]	RecName: Full=Zinc finger BED domain-containing protein RICESLEEPER 1; AltName: Full=Transposase-like protein RICESLEEPER 1;	SubName: Full=Uncharacterized protein {ECO:0000313|EMBL:EMJ14584.1};	Tam3-transposase (Ac family)	GO:0005634,nucleus; GO:0003700,DNA-binding transcription factor activity; GO:0046872,metal ion binding; GO:0046983,protein dimerization activity; GO:0000977,RNA polymerase II regulatory region sequence-specific DNA binding; GO:0009791,post-embryonic development; GO:0006357,regulation of transcription by RNA polymerase II; GO:0006351,transcription, DNA-templated	--
gene-LOC112094480	0.52	0.51	1.05	3.88	5.16	5.21	9	9	19	64	90	96	NW_010357726.1	1000730	1001718	-	LOC112094480	--	K12173 BRCA1-A complex subunit BRE | (RefSeq) BRCA1-A complex subunit BRE-like (A)	ko03440: Homologous recombination	PREDICTED: thaumatin-like protein [Eucalyptus grandis]	RecName: Full=Thaumatin-like protein; AltName: Allergen=Act d 2; Flags: Precursor;	SubName: Full=Uncharacterized protein {ECO:0000313|EMBL:KCW61091.1};	--	GO:0005576,extracellular region; GO:0050832,defense response to fungus; GO:0031640,killing of cells of other organism	PF00314.17:Thaumatin family
gene-LOC112094504	2.45	1.26	1.53	3.68	5.07	4.1	23	12	15	33	48	41	NW_010367705.1	433	1292	+	LOC112094504	--	K13457 disease resistance protein RPM1 | (RefSeq) disease resistance protein RPM1-like (A)	ko04626: Plant-pathogen interaction	Disease resistance protein RPM1 [Morus notabilis]	--	SubName: Full=Disease resistance protein RPM1 {ECO:0000313|EMBL:EXB54754.1};	--	GO:0043531,ADP binding	--
gene-LOC112094505	1.81	1.57	1.63	3.07	2.93	4.22	81	71	76	131	132	201	--	--	--	--	--	--	--	--
gene-LOC112094551	3.36	3.38	3.88	1.82	1.39	1.74	267	272	321	138	111	147	NW_010367846.1	16611	21239	+	LOC112094551	--	K12818 ATP-dependent RNA helicase DHX8/PRP22 [EC:3.6.4.13] | (RefSeq) NB-ARC domain disease resistance protein, putative (A)	ko03040: Spliceosome	Putative disease resistance RPP13-like protein 1 [Morus notabilis]	RecName: Full=Putative disease resistance RPP13-like protein 1;	SubName: Full=Putative disease resistance RPP13-like protein 1 {ECO:0000313|EMBL:EXB92343.1};	Apoptotic ATPase	GO:0005886,plasma membrane; GO:0043531,ADP binding; GO:0005524,ATP binding; GO:0009626,plant-type hypersensitive response; GO:0007165,signal transduction	PF00931.22:NB-ARC domain
gene-LOC112094556	0.96	0.65	1.18	0.12	0.14	0.08	35	24	45	4	5	3	NW_010356724.1	225578	227662	+	LOC112094556	--	K01728 pectate lyase [EC:4.2.2.2] | (RefSeq) pectate lyase 1-like (A)	ko00040: Pentose and glucuronate interconversions	hypothetical protein TorRG33x02_008540 [Trema orientalis]	--	SubName: Full=Uncharacterized protein {ECO:0000313|EMBL:EXB23823.1};	--	GO:0016021,integral component of membrane	PF13968.6:Domain of unknown function (DUF4220)
gene-LOC112094557	4.77	4.38	4.91	1.79	1.39	1.36	112	104	120	40	33	34	NW_010367881.1	79074	82789	-	LOC112094557	--	--	--	hypothetical protein TorRG33x02_263330 [Trema orientalis]	RecName: Full=Protein UPSTREAM OF FLC;	SubName: Full=protein UPSTREAM OF FLC isoform X3 {ECO:0000313|RefSeq:XP_009792718.1};	--	--	PF06136.13:Domain of unknown function (DUF966)
gene-LOC112094566	87.38	154.7	79.08	242.75	227.85	204.66	1638	2935	1545	4340	4308	4084	NW_010367904.1	113466	115454	-	LOC112094566	--	K13464 jasmonate ZIM domain-containing protein | (RefSeq) protein TIFY 10A (A)	ko04075: Plant hormone signal transduction	LOW QUALITY PROTEIN: Jasmonate-zim domain protein [Parasponia andersonii]	RecName: Full=Protein TIFY 10b {ECO:0000305}; Short=OsTIFY10b {ECO:0000303|PubMed:19618278}; AltName: Full=Jasmonate ZIM domain-containing protein 7 {ECO:0000305}; Short=OsJAZ7 {ECO:0000303|PubMed:19618278}; AltName: Full=OsJAZ6 {ECO:0000303|PubMed:21332845};	SubName: Full=Uncharacterized protein {ECO:0000313|EMBL:CAN83805.1};	--	GO:0005634,nucleus; GO:0003714,transcription corepressor activity; GO:1903507,negative regulation of nucleic acid-templated transcription; GO:0031347,regulation of defense response; GO:2000022,regulation of jasmonic acid mediated signaling pathway; GO:0006355,regulation of transcription, DNA-templated; GO:0009611,response to wounding; GO:0006351,transcription, DNA-templated	PF06200.14:tify domain
gene-LOC112094614	3.1	2.36	2.97	3.79	4.93	7.52	48	37	48	56	77	124	NW_010368035.1	303171	305483	-	LOC112094614	--	--	--	hypothetical protein L484_011213 [Morus notabilis]	--	SubName: Full=Uncharacterized protein {ECO:0000313|EMBL:EXC33236.1};	--	--	--
gene-LOC112094630	18.76	24.41	13.36	8.5	7.96	7.38	757	997	562	327	324	317	NW_010368046.1	347397	355263	+	LOC112094630	--	K15813 beta-amyrin synthase [EC:5.4.99.39] | (RefSeq) beta-amyrin synthase isoform X1 (A)	ko00909: Sesquiterpenoid and triterpenoid biosynthesis	RecName: Full=Beta-amyrin synthase BAB83088.1 beta-amyrin synthase [Betula platyphylla]	RecName: Full=Beta-amyrin synthase; EC=5.4.99.39;	RecName: Full=Terpene cyclase/mutase family member {ECO:0000256|RuleBase:RU362003}; EC=5.4.99.- {ECO:0000256|RuleBase:RU362003};	Oxidosqualene-lanosterol cyclase and related proteins	GO:0042300,beta-amyrin synthase activity; GO:0019745,pentacyclic triterpenoid biosynthetic process	PF13243.6:Squalene-hopene cyclase C-terminal domain
gene-LOC112094634	21.05	21.45	18.73	8.15	9.22	6.66	989	1020	917	365	437	333	NW_010368046.1	412688	420347	-	LOC112094634	--	K15813 beta-amyrin synthase [EC:5.4.99.39] | (RefSeq) beta-amyrin synthase (A)	ko00909: Sesquiterpenoid and triterpenoid biosynthesis	RecName: Full=Beta-amyrin synthase BAB83088.1 beta-amyrin synthase [Betula platyphylla]	RecName: Full=Beta-amyrin synthase; EC=5.4.99.39;	SubName: Full=beta-amyrin synthase {ECO:0000313|RefSeq:XP_018838319.1, ECO:0000313|RefSeq:XP_018838320.1};	Oxidosqualene-lanosterol cyclase and related proteins	GO:0042300,beta-amyrin synthase activity; GO:0019745,pentacyclic triterpenoid biosynthetic process	PF13243.6:Squalene-hopene cyclase C-terminal domain
gene-LOC112094663	6.06	21.95	5.61	97.21	67.82	60.13	87	319	84	1331	982	919	NW_010368049.1	310642	312586	-	LOC112094663	--	K03695 ATP-dependent Clp protease ATP-binding subunit ClpB | (RefSeq) chaperone protein ClpB3, chloroplastic (A)	--	galactose-binding lectin [Morus nigra]	RecName: Full=Galactose-specific lectin {ECO:0000305|PubMed:27664852}; AltName: Full=Jacalin-related lectin {ECO:0000303|PubMed:27664852}; AltName: Full=Mulberry latex galactose-specific lectin {ECO:0000303|PubMed:27664852}; Short=MLGL {ECO:0000303|PubMed:27664852}; Contains: RecName: Full=Galactose-specific lectin, light chain 1 {ECO:0000305|PubMed:27664852}; Contains: RecName: Full=Galactose-sp…	SubName: Full=Galactose-binding lectin {ECO:0000313|EMBL:AAL09163.1};	--	GO:0030246,carbohydrate binding	PF01419.17:Jacalin-like lectin domain
gene-LOC112094676	8.15	8.06	11.52	22.99	22.61	19.36	74	74	109	199	207	187	NW_010357764.1	287	1662	+	LOC112094676	--	--	--	--	--	--	--	--	--
gene-LOC112094677	0.39	0.23	0.69	1.23	2.27	1.44	12	7	22	36	70	47	NW_010368051.1	45663	47412	-	LOC112094677	--	K12173 BRCA1-A complex subunit BRE | (RefSeq) BRCA1-A complex subunit BRE-like (A)	ko03440: Homologous recombination	Thaumatin [Parasponia andersonii]	RecName: Full=Thaumatin-like protein; AltName: Allergen=Act d 2; Flags: Precursor;	SubName: Full=Uncharacterized protein {ECO:0000313|EnsemblPlants:PGSC0003DMT400010890};	--	GO:0005576,extracellular region; GO:0050832,defense response to fungus; GO:0031640,killing of cells of other organism	PF00314.17:Thaumatin family
gene-LOC112094678	0	0.69	0.07	1.14	1.77	1.83	0	9	1	14	23	25	--	--	--	--	--	--	--	--
gene-LOC112094685	5.97	6.52	4.67	3.29	1.4	2.07	38	42	31	20	9	14	NW_010368054.1	206808	207531	-	LOC112094685	--	K11808 phosphoribosylaminoimidazole carboxylase [EC:4.1.1.21] | (RefSeq) phosphoribosylaminoimidazole carboxylase, chloroplastic (A)	ko00230: Purine metabolism	Phosphoribosylaminoimidazole carboxylase [Morus notabilis]	RecName: Full=Phosphoribosylaminoimidazole carboxylase, chloroplastic; EC=4.1.1.21; AltName: Full=AIR carboxylase; Short=AIRC; Flags: Precursor; Fragment;	SubName: Full=Phosphoribosylaminoimidazole carboxylase {ECO:0000313|EMBL:EXC16755.1};	Phosphoribosylamidoimidazole-succinocarboxamide synthase	GO:0009507,chloroplast; GO:0005524,ATP binding; GO:0046872,metal ion binding; GO:0004638,phosphoribosylaminoimidazole carboxylase activity; GO:0006189,'de novo' IMP biosynthetic process	PF00731.20:AIR carboxylase
gene-LOC112094687	0.34	0.53	0.58	0.99	0.84	1.35	15	24	27	42	38	64	NW_010368054.1	139608	142163	-	LOC112094687	--	K15078 structure-specific endonuclease subunit SLX1 [EC:3.6.1.-] | (RefSeq) putative disease resistance protein RGA3 (A)	--	NB-ARC domain, LRR domain containing protein [Parasponia andersonii]	RecName: Full=Putative disease resistance protein RGA1; AltName: Full=RGA3-blb;	SubName: Full=Uncharacterized protein {ECO:0000313|EMBL:EMJ04225.1};	Apoptotic ATPase	GO:0043531,ADP binding; GO:0005524,ATP binding; GO:0006952,defense response	PF00931.22:NB-ARC domain
gene-LOC112094692	3.99	4.69	2.24	1.05	0.83	1.3	147	175	86	37	31	51	NW_010368054.1	298713	303869	-	LOC112094692	--	K15813 beta-amyrin synthase [EC:5.4.99.39] | (RefSeq) beta-amyrin synthase (A)	ko00909: Sesquiterpenoid and triterpenoid biosynthesis	PREDICTED: beta-amyrin synthase [Juglans regia]	RecName: Full=Beta-amyrin synthase; EC=5.4.99.39;	SubName: Full=beta-amyrin synthase {ECO:0000313|RefSeq:XP_018838319.1, ECO:0000313|RefSeq:XP_018838320.1};	Oxidosqualene-lanosterol cyclase and related proteins	GO:0042300,beta-amyrin synthase activity; GO:0019745,pentacyclic triterpenoid biosynthetic process	PF13243.6:Squalene-hopene cyclase C-terminal domain
gene-LOC112094731	55.1	56.77	81.52	167.7	141.56	197.15	607	633	936	1762	1573	2312	NW_010368059.1	220906	222563	+	LOC112094731	--	K02918 large subunit ribosomal protein L35e | (RefSeq) 60S ribosomal protein L35 (A)	ko03010: Ribosome	60S ribosomal protein L35 [Hevea brasiliensis]	RecName: Full=60S ribosomal protein L35;	SubName: Full=Uncharacterized protein {ECO:0000313|EMBL:ONI00395.1};	60S ribosomal protein L35	GO:0005840,ribosome; GO:0003735,structural constituent of ribosome; GO:0006412,translation	PF00831.23:Ribosomal L29 protein
gene-LOC112094758	7.67	6.03	13.22	20.11	19.88	22.44	44	35	79	110	115	137	NW_010379704.1	5	332	-	LOC112094758	--	--	--	Gnk2-like domain containing protein [Trema orientalis]	RecName: Full=Cysteine-rich repeat secretory protein 3; AltName: Full=Plasmodesmata-located protein 2; Short=PDLP2; Flags: Precursor;	SubName: Full=Uncharacterized protein {ECO:0000313|EMBL:ESW16128.1};	--	GO:0016021,integral component of membrane; GO:0009506,plasmodesma; GO:0010497,plasmodesmata-mediated intercellular transport; GO:0046739,transport of virus in multicellular host	PF01657.17:Salt stress response/antifungal
gene-LOC112094775	1.31	1.06	1.14	5.37	8.74	5.15	11	9	10	43	74	46	NW_010382524.1	4	483	-	LOC112094775	--	K08900 mitochondrial chaperone BCS1 | (RefSeq) AAA-ATPase ASD, mitochondrial-like (A)	--	putative mitochondrial chaperone BCS1-B [Morus notabilis]	RecName: Full=AAA-ATPase At3g28540; EC=3.6.1.3 {ECO:0000250|UniProtKB:Q9FLD5};	SubName: Full=Putative mitochondrial chaperone BCS1-B {ECO:0000313|EMBL:EXB47695.1};	AAA+-type ATPase	GO:0016021,integral component of membrane; GO:0005524,ATP binding; GO:0016887,ATPase activity	PF00004.29:ATPase family associated with various cellular activities (AAA)
gene-LOC112094803	12.48	6.58	35.59	71.68	67.9	61.54	105	56	312	575	576	551	NW_010383799.1	6	486	+	LOC112094803	--	K11855 ubiquitin carboxyl-terminal hydrolase 36/42 [EC:3.4.19.12] | (RefSeq) ubiquitin carboxyl-terminal hydrolase 36 (A)	--	hypothetical protein L484_011178 [Morus notabilis]	RecName: Full=pEARLI1-like lipid transfer protein 1; AltName: Full=Protein AZELAIC ACID INDUCED 1; Flags: Precursor;	SubName: Full=Uncharacterized protein {ECO:0000313|EMBL:EXB39018.1};	--	GO:0048046,apoplast; GO:0005618,cell wall; GO:0009707,chloroplast outer membrane; GO:0005783,endoplasmic reticulum; GO:0009506,plasmodesma; GO:0043621,protein self-association; GO:0070417,cellular response to cold; GO:0009631,cold acclimation; GO:0050832,defense response to fungus; GO:0009682,induced systemic resistance; GO:0009626,plant-type hypersensitive response; GO:0009627,systemic acquired …	PF14547.6:Hydrophobic seed protein
gene-LOC112094818	2.73	5.82	6.25	14.85	18.23	20	31	67	74	161	209	242	NW_010384104.1	7	656	+	LOC112094818	--	--	--	HTH-type transcriptional regulator [Trema orientalis]	--	SubName: Full=Uncharacterized protein {ECO:0000313|EMBL:OAY33882.1};	--	--	PF14009.6:Domain of unknown function (DUF4228)
gene-LOC112094825	1.51	1.15	2.57	22.86	24	20.68	22	17	39	318	353	321	NW_010357855.1	6560	7393	+	LOC112094825	--	--	--	Basic secretory protein [Trema orientalis]	RecName: Full=Basic secretory protease {ECO:0000303|PubMed:22773449}; EC=3.4.24.- {ECO:0000269|PubMed:22773449}; AltName: Full=Boswellia basic secretory protease {ECO:0000303|PubMed:22773449}; Short=BBSP {ECO:0000303|PubMed:22773449}; Flags: Fragments;	SubName: Full=Uncharacterized protein {ECO:0000313|EMBL:GAY66594.1};	--	GO:0046872,metal ion binding; GO:0008237,metallopeptidase activity	PF04450.12:Peptidase of plants and bacteria
gene-LOC112094832	4.31	3.02	2.53	6.8	9.6	6.62	93	66	57	140	209	152	NW_010384344.1	652946	654179	+	LOC112094832	--	K13448 calcium-binding protein CML | (RefSeq) calcium binding (A)	ko04626: Plant-pathogen interaction	hypothetical protein, partial [Vitis hybrid cultivar]	RecName: Full=Calcium-binding allergen Bet v 3; AltName: Full=Allergen Bet v III; AltName: Allergen=Bet v 3;	SubName: Full=Uncharacterized protein {ECO:0000313|EMBL:BAF95872.1}; Flags: Fragment;	Calmodulin and related proteins (EF-Hand superfamily)	GO:0005509,calcium ion binding	PF00036.32:EF hand
gene-LOC112094846	139.71	172.61	116.17	36.24	45.07	46.64	667	834	578	165	217	237	NW_010384496.1	337	609	-	LOC112094846	--	K13993 HSP20 family protein | (RefSeq) 17.4 kDa class III heat shock protein (A)	ko04141: Protein processing in endoplasmic reticulum	17.4 kda class iii heat shock protein [Quercus suber]	RecName: Full=17.4 kDa class III heat shock protein; AltName: Full=17.4 kDa heat shock protein 2; Short=AtHsp17.4B;	SubName: Full=17.4 kDa class III heat shock protein {ECO:0000313|EMBL:KYP54386.1};	Molecular chaperone (small heat-shock protein Hsp26/Hsp42)	GO:0005737,cytoplasm; GO:0009408,response to heat; GO:0009644,response to high light intensity; GO:0042542,response to hydrogen peroxide	PF00011.21:Hsp20/alpha crystallin family
gene-LOC112094847	5.96	4.64	4.5	7.17	14.34	13.77	61	48	48	70	148	150	NW_010384502.1	112	696	+	LOC112094847	--	K14488 SAUR family protein | (RefSeq) auxin-responsive protein SAUR32-like (A)	ko04075: Plant hormone signal transduction	hypothetical protein L484_000894 [Morus notabilis]	RecName: Full=Auxin-responsive protein SAUR50 {ECO:0000303|PubMed:12036261}; AltName: Full=Protein SMALL AUXIN UP RNA 50 {ECO:0000303|PubMed:12036261};	SubName: Full=Uncharacterized protein {ECO:0000313|EMBL:EXB55814.1};	--	GO:0009734,auxin-activated signaling pathway; GO:0040008,regulation of growth	PF02519.14:Auxin responsive protein
gene-LOC112094868	5.92	6.36	8.77	13.69	15.53	14.96	68	74	105	150	180	183	NW_010384788.1	99	755	-	LOC112094868	--	--	--	hypothetical protein L484_010825 [Morus notabilis]	RecName: Full=Protein RALF-like 33; Flags: Precursor;	SubName: Full=Uncharacterized protein {ECO:0000313|EMBL:EXC05642.1};	--	GO:0048046,apoplast; GO:0005622,intracellular; GO:0009505,plant-type cell wall; GO:0009506,plasmodesma; GO:0005179,hormone activity; GO:0004871,NA; GO:0019722,calcium-mediated signaling; GO:0007267,cell-cell signaling	PF05498.11:Rapid ALkalinization Factor (RALF)
gene-LOC112094883	8.14	9.65	7.88	18.77	19.74	22.13	105	126	106	231	257	304	NW_010384991.1	49	786	-	LOC112094883	--	K20240 spermidine dicoumaroyl transferase [EC:2.3.1.249] | (RefSeq) spermidine coumaroyl-CoA acyltransferase-like (A)	--	Transferase [Trema orientalis]	RecName: Full=13-hydroxylupanine O-tigloyltransferase; EC=2.3.1.93; AltName: Full=(-)-13alpha-hydroxymultiflorine/(+)-13alpha-hydroxylupanine O-tigloyltransferase; Short=HMT/HLTase; AltName: Full=Quinolizidine alkaloid O-tigloyltransferase;	SubName: Full=Uncharacterized protein {ECO:0000313|EMBL:OAY26281.1};	--	GO:0047203,13-hydroxylupinine O-tigloyltransferase activity; GO:0009821,alkaloid biosynthetic process	PF02458.15:Transferase family
gene-LOC112094888	1.74	1.65	2.09	4.79	9.34	4.43	24	23	30	63	130	65	NW_010385040.1	5	793	+	LOC112094888	--	K01183 chitinase [EC:3.2.1.14] | (RefSeq) acidic endochitinase-like (A)	ko00520: Amino sugar and nucleotide sugar metabolism	Endo-beta-N-acetylglucosaminidase [Trema orientalis]	RecName: Full=Acidic endochitinase; EC=3.2.1.14; Flags: Precursor;	SubName: Full=Uncharacterized protein {ECO:0000313|EMBL:OAY48394.1};	Chitinase	GO:0005615,extracellular space; GO:0004568,chitinase activity; GO:0006032,chitin catabolic process; GO:0000272,polysaccharide catabolic process	PF00704.28:Glycosyl hydrolases family 18
gene-LOC112094904	1.77	1.61	2.22	5.57	6.34	5.24	13	12	17	39	47	41	--	--	--	--	--	--	--	--
gene-LOC112094907	2.86	4.91	3.75	0.63	0.9	1.41	19	33	26	4	6	10	NW_010385264.1	5	460	-	LOC112094907	--	K01738 cysteine synthase [EC:2.5.1.47] | (RefSeq) bifunctional L-3-cyanoalanine synthase/cysteine synthase D1-like (A)	ko00270: Cysteine and methionine metabolism; ko00920: Sulfur metabolism; ko01200: Carbon metabolism; ko01230: Biosynthesis of amino acids	Cysteine synthase [Parasponia andersonii]	RecName: Full=Putative inactive cysteine synthase 2; AltName: Full=Beta-substituted Ala synthase 1;2; Short=ARAth-Bsas1;2; AltName: Full=O-acetylserine (thiol)-lyase 4;	RecName: Full=Cysteine synthase {ECO:0000256|RuleBase:RU003985}; EC=2.5.1.47 {ECO:0000256|RuleBase:RU003985};	Cystathionine beta-synthase and related enzymes	GO:0005737,cytoplasm; GO:0004124,cysteine synthase activity; GO:0030170,pyridoxal phosphate binding; GO:0016740,transferase activity; GO:0006535,cysteine biosynthetic process from serine; GO:0010043,response to zinc ion	PF00291.25:Pyridoxal-phosphate dependent enzyme
gene-LOC112094908	8.1	13.86	9.57	1.97	4.8	4.73	82	142	101	19	49	51	NW_010385281.1	51	726	+	LOC112094908	--	K01681 aconitate hydratase [EC:4.2.1.3] | (RefSeq) aconitate hydratase, cytoplasmic-like (A)	ko00020: Citrate cycle (TCA cycle); ko00630: Glyoxylate and dicarboxylate metabolism; ko01200: Carbon metabolism; ko01210: 2-Oxocarboxylic acid metabolism; ko01230: Biosynthesis of amino acids	hypothetical protein CISIN_1g001863mg [Citrus sinensis]	RecName: Full=Aconitate hydratase, cytoplasmic; Short=Aconitase; EC=4.2.1.3; AltName: Full=Citrate hydro-lyase; Flags: Fragment;	SubName: Full=Putative aconitate hydratase, cytoplasmic {ECO:0000313|EMBL:JAT51046.1};	RNA-binding translational regulator IRP (aconitase superfamily)	GO:0005737,cytoplasm; GO:0051539,4 iron, 4 sulfur cluster binding; GO:0003994,aconitate hydratase activity; GO:0046872,metal ion binding; GO:0006097,glyoxylate cycle	PF00694.19:Aconitase C-terminal domain
gene-LOC112094942	1.51	0.44	0.26	4.02	2.56	4.27	17	5	3	43	29	51	NW_010385651.1	11	843	-	LOC112094942	--	K11592 endoribonuclease Dicer [EC:3.1.26.-] | (RefSeq) endoribonuclease Dicer homolog 2-like (A)	--	Endoribonuclease Dicer-2-like protein [Morus notabilis]	RecName: Full=Endoribonuclease Dicer homolog 2; EC=3.1.26.-; AltName: Full=Dicer-like protein 2; Short=AtDCL2;	SubName: Full=Endoribonuclease Dicer-2-like protein {ECO:0000313|EMBL:EXB88160.1};	dsRNA-specific nuclease Dicer and related ribonucleases	GO:0005737,cytoplasm; GO:0005634,nucleus; GO:0016442,RISC complex; GO:0005524,ATP binding; GO:0004386,helicase activity; GO:0046872,metal ion binding; GO:0004525,ribonuclease III activity; GO:0003723,RNA binding; GO:0010216,maintenance of DNA methylation; GO:0010267,production of ta-siRNAs involved in RNA interference; GO:0051214,RNA virus induced gene silencing	PF00636.26:Ribonuclease III domain
gene-LOC112094950	25.24	23.24	27.87	55.69	53.47	43.01	279	260	321	587	596	506	NW_010385700.1	7	638	+	LOC112094950	--	--	--	hypothetical protein L484_023536 [Morus notabilis]	RecName: Full=Protein RALF-like 33; Flags: Precursor;	SubName: Full=Uncharacterized protein {ECO:0000313|EMBL:EXB74792.1};	--	GO:0048046,apoplast; GO:0005622,intracellular; GO:0009505,plant-type cell wall; GO:0009506,plasmodesma; GO:0005179,hormone activity; GO:0004871,NA; GO:0019722,calcium-mediated signaling; GO:0007267,cell-cell signaling	PF05498.11:Rapid ALkalinization Factor (RALF)
gene-LOC112094985	0.6	0.36	2.65	2.14	3.45	8.92	5	3	23	17	29	79	NW_010385942.1	28	928	-	LOC112094985	--	K10691 E3 ubiquitin-protein ligase UBR4 [EC:2.3.2.27] | (RefSeq) LOC109762802; auxin transport protein BIG (A)	--	GDSL esterase/lipase [Morus notabilis]	RecName: Full=GDSL esterase/lipase At5g45950; EC=3.1.1.-; AltName: Full=Extracellular lipase At5g45950; Flags: Precursor;	SubName: Full=GDSL esterase/lipase {ECO:0000313|EMBL:EXB88552.1};	--	GO:0005576,extracellular region; GO:0016788,hydrolase activity, acting on ester bonds; GO:0016042,lipid catabolic process	PF00657.22:GDSL-like Lipase/Acylhydrolase
gene-LOC112095007	9.79	13.91	5.93	3.06	3.23	3.07	57	82	36	17	19	19	NW_010386065.1	91	641	+	LOC112095007	--	K01285 lysosomal Pro-X carboxypeptidase [EC:3.4.16.2] | (RefSeq) lysosomal Pro-X carboxypeptidase-like (A)	--	Peptidase S [Trema orientalis]	RecName: Full=Probable serine protease EDA2; EC=3.4.-.-; AltName: Full=Protein EMBRYO SAC DEVELOPMENT ARREST 2; Flags: Precursor;	SubName: Full=Uncharacterized protein {ECO:0000313|EMBL:EEE91979.2};	Prolylcarboxypeptidase (angiotensinase C)	GO:0005576,extracellular region; GO:0008239,dipeptidyl-peptidase activity; GO:0008236,serine-type peptidase activity; GO:0009561,megagametogenesis; GO:0006508,proteolysis	PF05577.12:Serine carboxypeptidase S28
gene-LOC112095017	11.28	15.89	16.05	32.09	26.36	35.2	87	124	129	236	205	289	NW_010386136.1	460	1016	-	LOC112095017	--	--	--	--	--	--	--	--	--
gene-LOC112095040	2.38	3.79	1.62	4.19	7.99	6.78	31	50	22	52	105	94	NW_010386332.1	327	1071	+	LOC112095040	--	--	--	Wall-associated receptor kinase, galacturonan-binding domain containing protein [Trema orientalis]	RecName: Full=LEAF RUST 10 DISEASE-RESISTANCE LOCUS RECEPTOR-LIKE PROTEIN KINASE-like 1.2 {ECO:0000303|PubMed:12805585}; EC=2.7.11.1; AltName: Full=Probable receptor-like serine/threonine-protein kinase LRK10L-1.2 {ECO:0000305}; Flags: Precursor;	SubName: Full=Uncharacterized protein {ECO:0000313|EMBL:EMJ21114.1}; Flags: Fragment;	Serine/threonine protein kinase	GO:0016021,integral component of membrane; GO:0005886,plasma membrane; GO:0005524,ATP binding; GO:0030247,polysaccharide binding; GO:0004674,protein serine/threonine kinase activity; GO:0007166,cell surface receptor signaling pathway; GO:0071215,cellular response to abscisic acid stimulus; GO:0042631,cellular response to water deprivation; GO:0048573,photoperiodism, flowering	PF13947.6:Wall-associated receptor kinase galacturonan-binding
gene-LOC112095106	0.57	1.17	1.09	4.27	5.89	6.22	10	21	20	72	105	117	NW_010386816.1	19	1283	+	LOC112095106	--	--	--	Myb family transcription factor APL [Morus notabilis]	RecName: Full=Myb family transcription factor PHL6 {ECO:0000305}; AltName: Full=Protein PHR1-LIKE 6 {ECO:0000305};	SubName: Full=Myb family transcription factor APL {ECO:0000313|EMBL:EXB62671.1};	--	GO:0005634,nucleus; GO:0003677,DNA binding; GO:0003700,DNA-binding transcription factor activity; GO:0006355,regulation of transcription, DNA-templated; GO:0006351,transcription, DNA-templated	--
gene-LOC112095125	8.25	7.43	6.78	2.09	2.07	2.13	91	83	78	22	23	25	NW_010386900.1	8	1289	-	LOC112095125	--	K00876 uridine kinase [EC:2.7.1.48] | (RefSeq) uridine-cytidine kinase C (A)	ko00240: Pyrimidine metabolism	Uridine-cytidine kinase C [Morus notabilis]	--	SubName: Full=Uridine-cytidine kinase C {ECO:0000313|EMBL:EXB76383.1};	Armadillo/beta-Catenin/plakoglobin	GO:0016021,integral component of membrane; GO:0005524,ATP binding; GO:0016301,kinase activity	PF12451.8:Vacuolar protein sorting protein 11 C terminal
gene-LOC112095127	2.89	2.92	4.6	9.1	5.28	6.98	44	45	73	132	81	113	NW_010386905.1	8	1328	-	LOC112095127	--	K22733 magnesium transporter | (RefSeq) probable magnesium transporter NIPA4 (A)	--	hypothetical protein L484_004010 [Morus notabilis]	RecName: Full=Ankyrin repeat-containing protein At5g02620;	SubName: Full=Uncharacterized protein {ECO:0000313|EMBL:EXB36764.1};	FOG: Ankyrin repeat	GO:0005783,endoplasmic reticulum; GO:0016021,integral component of membrane; GO:0005886,plasma membrane	PF12796.7:Ankyrin repeats (3 copies)
gene-LOC112095130	5.25	4.13	2.52	0.63	0.36	0.34	44	35	22	5	3	3	NW_010386912.1	6	660	+	LOC112095130	--	--	--	--	--	--	--	--	--
gene-LOC112095139	6.86	6.41	8.27	15.45	14.7	14.19	74	70	93	159	160	163	NW_010386968.1	258	874	+	LOC112095139	--	--	--	hypothetical protein L484_010604 [Morus notabilis]	--	SubName: Full=Uncharacterized protein {ECO:0000313|EMBL:EXB29545.1};	--	GO:0046872,metal ion binding; GO:0030001,metal ion transport	--
gene-LOC112095180	4.66	4.34	5.37	1.92	1.73	1.89	206	194	247	81	77	89	NW_010357868.1	529905	537036	+	LOC112095180	--	K13466 EIX receptor 1/2 | (RefSeq) probable LRR receptor-like serine/threonine-protein kinase At4g36180 (A)	ko04626: Plant-pathogen interaction	Receptor-like protein 12 [Morus notabilis]	RecName: Full=Receptor-like protein 9DC3 {ECO:0000312|EMBL:AAT77550.1}; Flags: Precursor;	SubName: Full=Receptor-like protein 12 {ECO:0000313|EMBL:EXB37635.1};	FOG: Leucine rich repeat	GO:0016021,integral component of membrane; GO:0005886,plasma membrane; GO:0050832,defense response to fungus	PF13855.6:Leucine rich repeat
gene-LOC112095181	2.59	1.2	3.34	0.42	0	0.76	32	15	43	5	0	10	NW_010387146.1	677	1382	-	LOC112095181	--	K15919 hydroxypyruvate reductase 2 | (RefSeq) glyoxylate/hydroxypyruvate reductase HPR3 (A)	ko00260: Glycine, serine and threonine metabolism; ko00630: Glyoxylate and dicarboxylate metabolism; ko01200: Carbon metabolism	glyoxylate/hydroxypyruvate reductase HPR3 [Prunus persica]	RecName: Full=Glyoxylate/hydroxypyruvate reductase HPR3; EC=1.1.1.79; EC=1.1.1.81; AltName: Full=NAD(P)H-dependent hydroxypyruvate reductase 3; Short=AtHPR3; Short=HPR 3;	SubName: Full=Uncharacterized protein {ECO:0000313|EMBL:EMJ21943.1};	Glyoxylate/hydroxypyruvate reductase (D-isomer-specific 2-hydroxy acid dehydrogenase superfamily)	GO:0005829,cytosol; GO:0030267,glyoxylate reductase (NADP) activity; GO:0016618,hydroxypyruvate reductase activity; GO:0051287,NAD binding; GO:0009854,oxidative photosynthetic carbon pathway; GO:0009853,photorespiration	PF02826.19:D-isomer specific 2-hydroxyacid dehydrogenase, NAD binding domain
gene-LOC112095201	1.23	1.49	1.99	2.37	4.02	3.9	13	16	22	24	43	44	NW_010387206.1	76	1587	-	LOC112095201	--	K01908 propionyl-CoA synthetase [EC:6.2.1.17] | (RefSeq) uncharacterized protein LOC111993700 (A)	ko00640: Propanoate metabolism	putative acyl-activating enzyme 17 [Morus notabilis]	RecName: Full=Probable acyl-activating enzyme 17, peroxisomal; EC=6.2.1.-;	SubName: Full=Putative acyl-activating enzyme 17 {ECO:0000313|EMBL:EXC25137.1};	Acyl-CoA synthetase	GO:0005777,peroxisome; GO:0016874,ligase activity; GO:0006631,fatty acid metabolic process	PF00501.28:AMP-binding enzyme
gene-LOC112095203	488.69	490.37	435.26	130.91	95.23	84.05	9657	9807	8964	2467	1898	1768	NW_010387210.1	6	1542	-	LOC112095203	--	K13229 2,4-dihydroxy-1,4-benzoxazin-3-one-glucoside dioxygenase [EC:1.14.11.59] | (RefSeq) LOC109766943; DIBOA-glucoside dioxygenase BX6-like (A)	ko00402: Benzoxazinoid biosynthesis	1-aminocyclopropane-1-carboxylate oxidase-1-like protein [Morus notabilis]	RecName: Full=1-aminocyclopropane-1-carboxylate oxidase homolog 4; EC=1.14.-.-;	SubName: Full=1-aminocyclopropane-1-carboxylate oxidase-1-like protein {ECO:0000313|EMBL:EXC16424.1};	Iron/ascorbate family oxidoreductases	GO:0009815,1-aminocyclopropane-1-carboxylate oxidase activity; GO:0046872,metal ion binding	PF03171.20:2OG-Fe(II) oxygenase superfamily
gene-LOC112095224	1.58	2.1	1.81	2.06	5.15	4.37	20	27	24	25	66	59	NW_010387300.1	13	1034	+	LOC112095224	--	K16584 HAUS augmin-like complex subunit 1 | (RefSeq) AUGMIN subunit 1-like (A)	--	hypothetical protein L484_000572 [Morus notabilis]	RecName: Full=AUGMIN subunit 1 {ECO:0000303|PubMed:22505726};	SubName: Full=Uncharacterized protein {ECO:0000313|EMBL:EXC35883.1};	--	GO:0070652,HAUS complex; GO:0005874,microtubule; GO:0009524,phragmoplast; GO:0005819,spindle; GO:0051301,cell division; GO:0051225,spindle assembly	--
gene-LOC112095245	0.67	0.72	0.87	2.23	2.23	1.37	11	12	15	35	37	24	NW_010387362.1	85	1687	+	LOC112095245	--	K18195 rhamnogalacturonan endolyase [EC:4.2.2.23] | (RefSeq) rhamnogalacturonate lyase (A)	--	hypothetical protein L484_018043 [Morus notabilis]	--	SubName: Full=Uncharacterized protein {ECO:0000313|EMBL:EXB55117.1};	--	GO:0030246,carbohydrate binding; GO:0003824,catalytic activity; GO:0005975,carbohydrate metabolic process	PF14686.6:Polysaccharide lyase family 4, domain II
gene-LOC112095264	3.86	3.36	3.8	1.37	1.52	1.62	83	73	85	28	33	37	NW_010387416.1	7	1234	+	LOC112095264	--	K07198 5'-AMP-activated protein kinase, catalytic alpha subunit [EC:2.7.11.11] | (RefSeq) CIPK07; CBL-interacting protein kinase 07 (A)	--	CBL-interacting serine/threonine-protein kinase 10 [Morus notabilis]	RecName: Full=CBL-interacting serine/threonine-protein kinase 10; EC=2.7.11.1; AltName: Full=SNF1-related kinase 3.8; AltName: Full=SOS2-like protein kinase PKS2; AltName: Full=SOS3-interacting protein 1;	RecName: Full=Non-specific serine/threonine protein kinase {ECO:0000256|SAAS:SAAS00351747}; EC=2.7.11.1 {ECO:0000256|SAAS:SAAS00351747};	Serine/threonine protein kinase	GO:0005622,intracellular; GO:0005524,ATP binding; GO:0004674,protein serine/threonine kinase activity; GO:0035556,intracellular signal transduction; GO:0018105,peptidyl-serine phosphorylation; GO:0018107,peptidyl-threonine phosphorylation	PF00069.25:Protein kinase domain
gene-LOC112095275	0	0	0	2.81	1.03	4.34	0	0	0	18	7	31	NW_010387495.1	33	768	-	LOC112095275	--	K13418 somatic embryogenesis receptor kinase 1 [EC:2.7.10.1 2.7.11.1] | (RefSeq) somatic embryogenesis receptor kinase 1-like isoform X1 (A)	--	putative LRR receptor-like serine/threonine-protein kinase [Morus notabilis]	RecName: Full=Probable LRR receptor-like serine/threonine-protein kinase At1g53430; EC=2.7.11.1; Flags: Precursor;	SubName: Full=Putative LRR receptor-like serine/threonine-protein kinase {ECO:0000313|EMBL:EXB54100.1};	--	GO:0016021,integral component of membrane; GO:0005886,plasma membrane; GO:0005524,ATP binding; GO:0004674,protein serine/threonine kinase activity	PF07714.17:Protein tyrosine kinase
gene-LOC112095278	3.43	3.91	4.78	0.95	0.64	1.26	64	74	93	17	12	25	NW_010387500.1	1031	2098	+	LOC112095278	--	K20619 cytochrome P450 family 78 subfamily A | (RefSeq) cytochrome P450 78A5 (A)	--	Cytochrome P450 78A4 [Morus notabilis]	RecName: Full=Cytochrome P450 78A5; EC=1.14.-.-; AltName: Full=Protein KLUH;	SubName: Full=Cytochrome P450 78A4 {ECO:0000313|EMBL:EXC35683.1};	Cytochrome P450 CYP2 subfamily	GO:0005783,endoplasmic reticulum; GO:0016021,integral component of membrane; GO:0016020,membrane; GO:0020037,heme binding; GO:0005506,iron ion binding; GO:0016709,oxidoreductase activity, acting on paired donors, with incorporation or reduction of molecular oxygen, NAD(P)H as one donor, and incorporation of one atom of oxygen; GO:0048437,floral organ development; GO:0035265,organ growth; GO:00082…	PF00067.22:Cytochrome P450
gene-LOC112095288	3.78	3.65	5.61	12.55	6.59	9.34	86	84	133	272	151	226	NW_010387530.1	35	2333	-	LOC112095288	--	--	--	U-box domain-containing protein 13 [Morus notabilis]	RecName: Full=Protein CELLULOSE SYNTHASE INTERACTIVE 3 {ECO:0000303|PubMed:20616083};	SubName: Full=U-box domain-containing protein 13 {ECO:0000313|EMBL:EXB60107.1};	FOG: Armadillo/beta-catenin-like repeats	GO:0010330,cellulose synthase complex; GO:0055028,cortical microtubule; GO:0005737,cytoplasm; GO:0012505,endomembrane system; GO:0005634,nucleus; GO:0005886,plasma membrane; GO:0007275,multicellular organism development; GO:0052324,plant-type cell wall cellulose biosynthetic process; GO:0072699,protein localization to cortical microtubule cytoskeleton; GO:0008360,regulation of cell shape; GO:0040…	PF00168.30:C2 domain
gene-LOC112095292	0.67	1.11	4.19	0.47	0.44	0.21	12	20	78	8	8	4	NW_010387561.1	5	1970	-	LOC112095292	--	K00511 squalene monooxygenase [EC:1.14.14.17] | (RefSeq) squalene monooxygenase-like (A)	ko00100: Steroid biosynthesis; ko00909: Sesquiterpenoid and triterpenoid biosynthesis	squalene epoxidase [Morus alba]	RecName: Full=Squalene epoxidase 1; Short=AtSQE1; EC=1.14.14.17 {ECO:0000269|PubMed:17426032}; AltName: Full=Protein DROUGHT HYPERSENSITIVE 2; AltName: Full=Squalene monooxygenase; AltName: Full=XF1 protein;	SubName: Full=Squalene epoxidase {ECO:0000313|EMBL:AOV62783.1};	Squalene monooxygenase	GO:0005783,endoplasmic reticulum; GO:0016021,integral component of membrane; GO:0050660,flavin adenine dinucleotide binding; GO:0004506,squalene monooxygenase activity; GO:0009414,response to water deprivation; GO:0016126,sterol biosynthetic process	PF08491.10:Squalene epoxidase
gene-LOC112095300	3.9	3.85	3.17	10.75	6.13	5.89	46	46	39	121	73	74	NW_010387596.1	75	2011	-	LOC112095300	--	K00939 adenylate kinase [EC:2.7.4.3] | (RefSeq) adenylate kinase, chloroplastic (A)	ko00230: Purine metabolism; ko00730: Thiamine metabolism	putative adenylate kinase 2 [Morus notabilis]	RecName: Full=Adenylate kinase 2, chloroplastic; Short=AK 2; EC=2.7.4.3; AltName: Full=ATP-AMP transphosphorylase 2; AltName: Full=ATP:AMP phosphotransferase; AltName: Full=Adenylate monophosphate kinase 2; Short=AMK2; Flags: Precursor;	SubName: Full=Putative adenylate kinase 2 {ECO:0000313|EMBL:EXC46780.1};	Adenylate kinase	GO:0009507,chloroplast; GO:0009570,chloroplast stroma; GO:0004017,adenylate kinase activity; GO:0005524,ATP binding; GO:2000505,NA	PF00406.22:Adenylate kinase
gene-LOC112095302	0.79	1.42	1.51	2.78	2.77	3.97	11	20	22	37	39	59	NW_010387598.1	19	2823	-	LOC112095302	--	--	--	--	--	--	--	--	--
gene-LOC112095303	1.76	4.27	2.53	3.19	3.75	22.2	26	64	39	45	56	350	NW_010387600.1	1535	3965	-	LOC112095303	--	K11826 AP-2 complex subunit mu-1 | (RefSeq) AP-2 complex subunit mu (A)	ko04144: Endocytosis	PREDICTED: AP-2 complex subunit mu [Juglans regia]	RecName: Full=AP-2 complex subunit mu; AltName: Full=Adaptor protein complex AP-2 subunit mu; AltName: Full=Adaptor protein-2 mu-adaptin; AltName: Full=Adaptor-related protein complex 2 subunit mu; AltName: Full=At-muA-Ad; AltName: Full=Clathrin assembly protein complex 2 mu medium chain; AltName: Full=Mu2-adaptin; AltName: Full=Protein AP47/50; Short=AtAP47/50;	SubName: Full=AP-2 complex subunit mu {ECO:0000313|EMBL:JAT50755.1}; Flags: Fragment;	Adaptor complexes medium subunit family	GO:0030131,clathrin adaptor complex; GO:0005905,clathrin-coated pit; GO:0005794,Golgi apparatus; GO:0005886,plasma membrane; GO:0008289,lipid binding; GO:0006897,endocytosis; GO:0006886,intracellular protein transport	PF00928.21:Adaptor complexes medium subunit family
gene-LOC112095316	3.01	0.67	0.45	2.83	8.33	3.07	58	13	9	52	162	63	--	--	--	--	--	--	--	--
gene-LOC112095381	0.23	0.15	0.23	1.8	1.16	1.84	3	2	3	22	15	25	NW_010357941.1	16098	18149	-	LOC112095381	--	K00760 hypoxanthine phosphoribosyltransferase [EC:2.4.2.8] | (RefSeq) hypoxanthine-guanine phosphoribosyltransferase (A)	ko00230: Purine metabolism	Hypoxanthine-guanine phosphoribosyltransferase [Morus notabilis]	--	RecName: Full=Hypoxanthine phosphoribosyltransferase {ECO:0000256|RuleBase:RU364099}; EC=2.4.2.8 {ECO:0000256|RuleBase:RU364099};	Hypoxanthine-guanine phosphoribosyltransferase	GO:0005737,cytoplasm; GO:0052657,guanine phosphoribosyltransferase activity; GO:0004422,hypoxanthine phosphoribosyltransferase activity; GO:0046872,metal ion binding; GO:0000166,nucleotide binding; GO:0032264,IMP salvage; GO:0006166,purine ribonucleoside salvage	PF00156.27:Phosphoribosyl transferase domain
gene-LOC112095398	6.43	7.51	5.15	2.99	1.88	1.63	115	136	96	51	34	31	NW_010357993.1	166074	167096	+	LOC112095398	--	--	--	hypothetical protein L484_000042 [Morus notabilis]	--	SubName: Full=Uncharacterized protein {ECO:0000313|EMBL:EXC47774.1};	--	GO:0016021,integral component of membrane	--
gene-LOC21383667	3.32	2.71	2.71	0.96	0.82	0.16	40	33	34	11	10	2	NW_010386262.1	12	699	-	LOC21383667	--	K19040 E3 ubiquitin-protein ligase ATL10/75/76/77/78 [EC:2.3.2.27] | (RefSeq) RING-H2 finger protein ATL74 (A)	--	RING-H2 finger protein ATL66 [Morus notabilis]	RecName: Full=RING-H2 finger protein ATL66; EC=2.3.2.27 {ECO:0000305}; AltName: Full=RING-type E3 ubiquitin transferase ATL66 {ECO:0000305};	SubName: Full=RING-H2 finger protein ATL66 {ECO:0000313|EMBL:EXC61979.1};	FOG: Predicted E3 ubiquitin ligase	GO:0016021,integral component of membrane; GO:0046872,metal ion binding; GO:0061630,ubiquitin protein ligase activity; GO:0043161,proteasome-mediated ubiquitin-dependent protein catabolic process	PF13639.6:Ring finger domain
gene-LOC21383677	0.29	0.07	0.21	2	2.47	0.76	4	1	3	26	34	11	NW_010386330.1	122	1011	+	LOC21383677	--	--	--	hypothetical protein L484_000031 [Morus notabilis]	--	SubName: Full=Uncharacterized protein {ECO:0000313|EMBL:EXC62461.1};	--	--	--
gene-LOC21383685	11.12	17.23	6.27	1.22	1.22	1.09	153	240	90	16	17	16	NW_010386392.1	312	1098	-	LOC21383685	--	K10773 endonuclease III [EC:4.2.99.18] | (RefSeq) putative DNA glycosylase At3g47830 (A)	ko03410: Base excision repair	Zinc finger protein 7 [Morus notabilis]	RecName: Full=Zinc finger protein 7 {ECO:0000305};	SubName: Full=Zinc finger protein 7 {ECO:0000313|EMBL:EXC63022.1};	--	GO:0005634,nucleus; GO:0003700,DNA-binding transcription factor activity; GO:0046872,metal ion binding; GO:0046982,protein heterodimerization activity; GO:0043565,sequence-specific DNA binding; GO:0044212,transcription regulatory region DNA binding; GO:0009738,abscisic acid-activated signaling pathway; GO:0019760,glucosinolate metabolic process; GO:0009788,negative regulation of abscisic acid-act…	PF13912.6:C2H2-type zinc finger
gene-LOC21383734	9.94	8.23	12.88	4.01	4.13	5.51	117	98	158	45	49	69	NW_010386725.1	256	928	+	LOC21383734	--	K02900 large subunit ribosomal protein L27Ae | (RefSeq) 60S ribosomal protein L27a-3 (A)	ko03010: Ribosome	hypothetical protein L484_014543 [Morus notabilis]	RecName: Full=60S ribosomal protein L27a-3;	SubName: Full=Uncharacterized protein {ECO:0000313|EMBL:EXB93552.1};	60s ribosomal protein L15/L27	GO:0005829,cytosol; GO:0022625,cytosolic large ribosomal subunit; GO:0022626,cytosolic ribosome; GO:0016020,membrane; GO:0009506,plasmodesma; GO:0042788,polysomal ribosome; GO:0003723,RNA binding; GO:0003735,structural constituent of ribosome; GO:0002181,cytoplasmic translation	PF00828.19:Ribosomal proteins 50S-L15, 50S-L18e, 60S-L27A
gene-LOC21383749	5.06	3.49	5.76	14.31	15.87	14.7	43	30	51	116	136	133	NW_010386857.1	507	992	+	LOC21383749	--	--	--	hypothetical protein L484_000104 [Morus notabilis]	--	SubName: Full=Uncharacterized protein {ECO:0000313|EMBL:EXC66239.1};	--	GO:0016021,integral component of membrane	--
gene-LOC21383767	0.55	0.82	4.51	6.29	5.21	6.33	6	9	51	65	57	73	NW_010386970.1	10	629	-	LOC21383767	--	K01206 alpha-L-fucosidase [EC:3.2.1.51] | (RefSeq) alpha-L-fucosidase 1-like (A)	ko00511: Other glycan degradation	Alpha-L-fucosidase 1 [Morus notabilis]	RecName: Full=Alpha-L-fucosidase 1; EC=3.2.1.51; AltName: Full=Alpha-1,3/4-fucosidase; Short=AtFUC1; AltName: Full=Alpha-L-fucoside fucohydrolase; Flags: Precursor;	SubName: Full=Alpha-L-fucosidase 1 {ECO:0000313|EMBL:EXC66584.1};	Alpha-L-fucosidase	GO:0048046,apoplast; GO:0005773,vacuole; GO:0004560,alpha-L-fucosidase activity; GO:0005975,carbohydrate metabolic process; GO:0006516,glycoprotein catabolic process	PF01120.17:Alpha-L-fucosidase
gene-LOC21383825	0	0	0.14	1.26	0.95	1.66	0	0	3	25	20	37	NW_010365113.1	413	1606	-	LOC21383825	--	K15731 carboxy-terminal domain RNA polymerase II polypeptide A small phosphatase [EC:3.1.3.16] | (RefSeq) CTD small phosphatase-like protein (A)	--	CTD small phosphatase-like protein [Morus notabilis]	RecName: Full=Mitochondrial import inner membrane translocase subunit TIM50; AltName: Full=NIF domain protein 3; Flags: Precursor;	SubName: Full=CTD small phosphatase-like protein {ECO:0000313|EMBL:EXC51209.1};	TFIIF-interacting CTD phosphatase, including NLI-interacting factor (involved in RNA polymerase II regulation)	GO:0016021,integral component of membrane; GO:0005744,TIM23 mitochondrial import inner membrane translocase complex; GO:0015031,protein transport	PF03031.18:NLI interacting factor-like phosphatase
gene-LOC21383829	0	0	0	1.7	1.61	1.83	0	0	0	20	20	24	NW_010387261.1	142	1319	+	LOC21383829	--	K09422 transcription factor MYB, plant | (RefSeq) transcription factor WER-like (A)	--	Transcription factor [Morus notabilis]	RecName: Full=Transcription factor MYB48; AltName: Full=Myb-related protein 48; Short=AtMYB48;	SubName: Full=Transcription factor {ECO:0000313|EMBL:EXC70635.1};	Transcription factor, Myb superfamily	GO:0005634,nucleus; GO:0003700,DNA-binding transcription factor activity; GO:0000981,DNA-binding transcription factor activity, RNA polymerase II-specific; GO:0043565,sequence-specific DNA binding; GO:0001135,RNA polymerase II transcription regulator recruiting activity; GO:0044212,transcription regulatory region DNA binding; GO:0030154,cell differentiation; GO:0006357,regulation of transcription…	PF00249.31:Myb-like DNA-binding domain
gene-LOC21383890	3.25	2.55	3.98	23.16	14.12	16.22	29	23	37	197	127	154	NW_010356454.1	875	1384	+	LOC21383890	--	--	--	hypothetical protein L484_000248 [Morus notabilis]	RecName: Full=Lachrymatory-factor synthase; Flags: Precursor;	SubName: Full=Uncharacterized protein {ECO:0000313|EMBL:EXC35559.1};	--	GO:0005773,vacuole	PF10604.9:Polyketide cyclase / dehydrase and lipid transport
gene-LOC21383928	17.31	27.19	18.01	5.68	6.54	5.36	546	868	592	171	208	180	NW_010387484.1	164	1967	-	LOC21383928	--	K22683 aspartyl protease family protein [EC:3.4.23.-] | (RefSeq) hypothetical protein (A)	--	Aspartic proteinase nepenthesin-2 [Morus notabilis]	RecName: Full=Aspartic proteinase PCS1; EC=3.4.23.-; AltName: Full=Aspartic protease 38; Short=AtASP38; AltName: Full=Protein EMBRYO DEFECTIVE 24; AltName: Full=Protein PROMOTION OF CELL SURVIVAL 1; Flags: Precursor;	SubName: Full=Aspartic proteinase nepenthesin-2 {ECO:0000313|EMBL:EXC73811.1};	Aspartyl protease	GO:0005783,endoplasmic reticulum; GO:0004190,aspartic-type endopeptidase activity; GO:0008233,peptidase activity; GO:0012501,programmed cell death; GO:0030163,protein catabolic process	PF14543.6:Xylanase inhibitor N-terminal
gene-LOC21383963	2.8	2.89	1.46	8.1	7.72	10.29	46	48	25	127	128	180	NW_010356703.1	59	2434	+	LOC21383963	--	--	--	Phospholipid--sterol O-acyltransferase [Morus notabilis]	RecName: Full=Phospholipid--sterol O-acyltransferase; EC=2.3.1.-; AltName: Full=Lecithin-cholesterol acyltransferase-like 2;	SubName: Full=Phospholipid--sterol O-acyltransferase {ECO:0000313|EMBL:EXB53510.1};	Lecithin:cholesterol acyltransferase (LCAT)/Acyl-ceramide synthase	GO:0005783,endoplasmic reticulum; GO:0016021,integral component of membrane; GO:0043231,intracellular membrane-bounded organelle; GO:0031090,organelle membrane; GO:0080096,phosphatidate-sterol O-acyltransferase activity; GO:0004607,phosphatidylcholine-sterol O-acyltransferase activity; GO:0080095,phosphatidylethanolamine-sterol O-acyltransferase activity; GO:0010150,leaf senescence; GO:0016127,st…	PF02450.15:Lecithin:cholesterol acyltransferase
gene-LOC21383977	46.27	114.46	30.22	1.62	4.3	4.14	598	1497	407	20	56	57	NW_010358946.1	7	745	-	LOC21383977	--	K13993 HSP20 family protein | (RefSeq) hypothetical protein (A)	ko04141: Protein processing in endoplasmic reticulum	hypothetical protein L484_025213 [Morus notabilis]	RecName: Full=18.1 kDa class I heat shock protein; AltName: Full=18.1 kDa heat shock protein; Short=AtHsp18.1;	SubName: Full=Uncharacterized protein {ECO:0000313|EMBL:EXC10632.1};	Molecular chaperone (small heat-shock protein Hsp26/Hsp42)	GO:0005737,cytoplasm; GO:0010286,heat acclimation; GO:0009408,response to heat; GO:0009644,response to high light intensity; GO:0042542,response to hydrogen peroxide	PF00011.21:Hsp20/alpha crystallin family
gene-LOC21383981	4.31	4.08	6.93	10.32	10.46	10.57	92	88	154	210	225	240	NW_010366684.1	21	2585	+	LOC21383981	--	K20782 hydroxyproline O-arabinosyltransferase [EC:2.4.2.58] | (RefSeq) uncharacterized protein LOC107410699 (A)	ko00514: Other types of O-glycan biosynthesis	hypothetical protein L484_002557 [Morus notabilis]	RecName: Full=Hydroxyproline O-arabinosyltransferase 3 {ECO:0000303|PubMed:24036508}; EC=2.4.2.58 {ECO:0000269|PubMed:24036508};	SubName: Full=Uncharacterized protein {ECO:0000313|EMBL:EXC10893.1};	--	GO:0005768,endosome; GO:0005794,Golgi apparatus; GO:0016021,integral component of membrane; GO:0005802,trans-Golgi network; GO:1990585,hydroxyproline O-arabinosyltransferase activity; GO:0016757,transferase activity, transferring glycosyl groups	--
gene-LOC21383988	11.97	19.85	16.31	69.71	112.76	85.65	112	188	159	622	1064	853	NW_010358739.1	238	862	-	LOC21383988	--	K19891 glucan endo-1,3-beta-glucosidase 1/2/3 [EC:3.2.1.39] | (RefSeq) hypothetical protein (A)	ko00500: Starch and sucrose metabolism	putative glucan endo-1,3-beta-glucosidase A6 [Morus notabilis]	RecName: Full=Probable glucan endo-1,3-beta-glucosidase A6; EC=3.2.1.39; AltName: Full=(1->3)-beta-glucan endohydrolase; Short=(1->3)-beta-glucanase; AltName: Full=Anther-specific protein A6; AltName: Full=Beta-1,3-endoglucanase; AltName: Full=Protein MATERNAL EFFECT EMBRYO ARREST 48 {ECO:0000303|PubMed:15634699}; Flags: Precursor;	SubName: Full=Putative glucan endo-1,3-beta-glucosidase A6 {ECO:0000313|EMBL:EXC36948.1};	--	GO:0046658,anchored component of plasma membrane; GO:0042973,glucan endo-1,3-beta-D-glucosidase activity; GO:0004553,hydrolase activity, hydrolyzing O-glycosyl compounds; GO:0030247,polysaccharide binding; GO:0005975,carbohydrate metabolic process; GO:0006952,defense response; GO:0009793,embryo development ending in seed dormancy; GO:0010584,pollen exine formation	PF00332.18:Glycosyl hydrolases family 17
gene-LOC21384011	1.9	4.94	3.5	0.31	1.24	0.94	38	100	73	6	25	20	NW_010356904.1	56	2776	+	LOC21384011	--	K01681 aconitate hydratase [EC:4.2.1.3] | (RefSeq) hypothetical protein (A)	ko00020: Citrate cycle (TCA cycle); ko00630: Glyoxylate and dicarboxylate metabolism; ko01200: Carbon metabolism; ko01210: 2-Oxocarboxylic acid metabolism; ko01230: Biosynthesis of amino acids	Aconitase/Iron-responsive element-binding protein [Trema orientalis]	RecName: Full=Aconitate hydratase, cytoplasmic; Short=Aconitase; EC=4.2.1.3; AltName: Full=Citrate hydro-lyase;	SubName: Full=Uncharacterized protein {ECO:0000313|EMBL:ESR65617.1};	RNA-binding translational regulator IRP (aconitase superfamily)	GO:0005737,cytoplasm; GO:0051539,4 iron, 4 sulfur cluster binding; GO:0003994,aconitate hydratase activity; GO:0046872,metal ion binding; GO:0006097,glyoxylate cycle	PF00330.20:Aconitase family (aconitate hydratase)
gene-LOC21384020	14.44	15.98	12.73	67.82	97.05	91.1	318	356	292	1424	2155	2135	NW_010367375.1	125	2277	+	LOC21384020	--	K04125 gibberellin 2-oxidase [EC:1.14.11.13] | (RefSeq) gibberellin 2-beta-dioxygenase 1-like (A)	ko00904: Diterpenoid biosynthesis	Gibberellin 2-beta-dioxygenase 1 [Morus notabilis]	RecName: Full=Gibberellin 2-beta-dioxygenase 1; EC=1.14.11.13; AltName: Full=GA 2-oxidase 1; AltName: Full=Gibberellin 2-beta-hydroxylase 1; AltName: Full=Gibberellin 2-oxidase 1; AltName: Full=Protein SLENDER;	SubName: Full=Gibberellin 2-beta-dioxygenase 1 {ECO:0000313|EMBL:EXC58248.1};	Iron/ascorbate family oxidoreductases	GO:0045543,gibberellin 2-beta-dioxygenase activity; GO:0046872,metal ion binding; GO:0009686,gibberellin biosynthetic process	PF03171.20:2OG-Fe(II) oxygenase superfamily
gene-LOC21384022	0.44	0.6	0.32	5.03	6.72	5.96	8	11	6	87	123	115	NW_010357138.1	1330	2366	-	LOC21384022	--	K22312 hydroxyjasmonate sulfotransferase [EC:2.8.2.39] | (RefSeq) cytosolic sulfotransferase 15-like isoform X1 (A)	--	Flavonol sulfotransferase-like protein [Morus notabilis]	RecName: Full=Cytosolic sulfotransferase 15; Short=AtSOT15; EC=2.8.2.39 {ECO:0000269|PubMed:12637544}; AltName: Full=Sulfotransferase 2a; Short=AtST2a;	RecName: Full=Sulfotransferase {ECO:0000256|RuleBase:RU361155}; EC=2.8.2.- {ECO:0000256|RuleBase:RU361155};	Sulfotransferase	GO:0005737,cytoplasm; GO:0080131,hydroxyjasmonate sulfotransferase activity; GO:0009694,jasmonic acid metabolic process; GO:0009753,response to jasmonic acid	PF00685.27:Sulfotransferase domain
gene-LOC21384027	7.67	3.61	8.68	21.84	13.5	16.05	84	40	99	228	149	187	NW_010363289.1	1134	3031	-	LOC21384027	--	K01802 peptidylprolyl isomerase [EC:5.2.1.8] | (RefSeq) peptidyl-prolyl cis-trans isomerase FKBP12-like (A)	--	hypothetical protein L484_017804 [Morus notabilis]	RecName: Full=Protein LHCP TRANSLOCATION DEFECT; AltName: Full=Protein GRANA-DEFICIENT CHLOROPLAST 1; Flags: Precursor;	SubName: Full=Uncharacterized protein {ECO:0000313|EMBL:EXC45853.1};	--	GO:0009507,chloroplast; GO:0009941,chloroplast envelope; GO:0009570,chloroplast stroma; GO:0009535,chloroplast thylakoid membrane; GO:0090391,granum assembly; GO:0006886,intracellular protein transport; GO:0080167,response to karrikin	PF12796.7:Ankyrin repeats (3 copies)
gene-LOC21384046	5.44	6.36	5.29	2.43	1.94	2.94	153	181	155	65	55	88	NW_010357187.1	104	2311	+	LOC21384046	--	--	--	Putative oxidoreductase [Morus notabilis]	RecName: Full=Monodehydroascorbate reductase 5, chlorplastic {ECO:0000305}; Short=OsMADR5 {ECO:0000303|PubMed:25546583}; Short=OsMDHAR5 {ECO:0000303|PubMed:25546583}; EC=1.6.5.4 {ECO:0000250|UniProtKB:Q652L6}; Flags: Precursor;	SubName: Full=Putative oxidoreductase {ECO:0000313|EMBL:EXC35788.1};	Possible oxidoreductase	GO:0009570,chloroplast stroma; GO:0005739,mitochondrion; GO:0010319,stromule; GO:0005524,ATP binding; GO:0050660,flavin adenine dinucleotide binding; GO:0016656,monodehydroascorbate reductase (NADH) activity; GO:0046686,response to cadmium ion; GO:0009409,response to cold	PF01266.24:FAD dependent oxidoreductase
gene-LOC21384083	19	8.46	7.18	4.23	3.42	4.81	193	87	76	41	35	52	NW_010366903.1	6	686	+	LOC21384083	--	K03026 DNA-directed RNA polymerase III subunit RPC4 | (RefSeq) DNA-directed RNA polymerase III subunit rpc4 (A)	ko03020: RNA polymerase	DNA-directed RNA polymerase III subunit RPC4 [Morus notabilis]	--	SubName: Full=DNA-directed RNA polymerase III subunit RPC4 {ECO:0000313|EMBL:EXC57358.1};	DNA-directed RNA polymerase III subunit	GO:0005666,RNA polymerase III complex; GO:0003677,DNA binding; GO:0003899,DNA-directed 5'-3' RNA polymerase activity; GO:0006383,transcription by RNA polymerase III	PF05132.14:RNA polymerase III RPC4
gene-LOC21384095	2.19	1.31	2.86	4.34	5.36	4.83	66	40	90	125	163	155	--	--	--	--	--	--	--	--
gene-LOC21384096	8.21	11.66	8.4	3.25	3.29	4.3	183	263	195	69	74	102	NW_010366353.1	578	3551	+	LOC21384096	--	K00451 homogentisate 1,2-dioxygenase [EC:1.13.11.5] | (RefSeq) homogentisate 1,2-dioxygenase (A)	ko00350: Tyrosine metabolism	Homogentisate 1,2-dioxygenase [Morus notabilis]	RecName: Full=Homogentisate 1,2-dioxygenase; EC=1.13.11.5; AltName: Full=Homogentisate oxygenase; AltName: Full=Homogentisic acid oxidase; AltName: Full=Homogentisicase;	SubName: Full=Homogentisate 1,2-dioxygenase {ECO:0000313|EMBL:EXB75014.1};	Homogentisate 1,2-dioxygenase	GO:0005829,cytosol; GO:0004411,homogentisate 1,2-dioxygenase activity; GO:0046872,metal ion binding; GO:1902000,homogentisate catabolic process; GO:0006559,L-phenylalanine catabolic process; GO:0006572,tyrosine catabolic process	PF04209.13:homogentisate 1,2-dioxygenase
gene-LOC21384116	7.36	5.26	19.09	23.99	29.15	34.93	192	139	519	597	767	970	NW_010358716.1	352	1956	-	LOC21384116	--	K13420 LRR receptor-like serine/threonine-protein kinase FLS2 [EC:2.7.11.1] | (RefSeq) putative receptor-like protein kinase At3g47110 (A)	ko04016: MAPK signaling pathway - plant; ko04626: Plant-pathogen interaction	hypothetical protein L484_000482 [Morus notabilis]	RecName: Full=DNA damage-repair/toleration protein DRT100; Flags: Precursor;	SubName: Full=Uncharacterized protein {ECO:0000313|EMBL:EXC36913.1};	FOG: Leucine rich repeat	GO:0009507,chloroplast; GO:0000166,nucleotide binding; GO:0006281,DNA repair	PF13855.6:Leucine rich repeat
gene-LOC21384121	1.13	1	0.92	11.19	12.87	22.33	20	18	17	189	230	421	NW_010359588.1	1346	3220	+	LOC21384121	--	K06688 ubiquitin-conjugating enzyme E2 C [EC:2.3.2.23] | (RefSeq) ubiquitin-conjugating enzyme E2 20-like (A)	ko04120: Ubiquitin mediated proteolysis	Ubiquitin-conjugating enzyme E2 19 [Morus notabilis]	RecName: Full=Ubiquitin-conjugating enzyme E2 19; EC=2.3.2.23; AltName: Full=E2 ubiquitin-conjugating enzyme 19; AltName: Full=Ubiquitin carrier protein 19;	SubName: Full=Ubiquitin-conjugating enzyme E2 19 {ECO:0000313|EMBL:EXC38074.1};	Ubiquitin-protein ligase	GO:0005737,cytoplasm; GO:0005634,nucleus; GO:0005524,ATP binding; GO:0061630,ubiquitin protein ligase activity; GO:0031625,ubiquitin protein ligase binding; GO:0004842,ubiquitin-protein transferase activity; GO:0031145,anaphase-promoting complex-dependent catabolic process; GO:0008283,cell proliferation; GO:0000209,protein polyubiquitination; GO:0030071,regulation of mitotic metaphase/anaphase tr…	PF00179.26:Ubiquitin-conjugating enzyme
gene-LOC21384158	6.19	3.78	11.97	27.59	29.43	30.45	68	42	137	289	326	356	NW_010359927.1	19	699	-	LOC21384158	--	--	--	Protein E [Parasponia andersonii]	--	SubName: Full=Uncharacterized protein {ECO:0000313|EMBL:EXC39378.1};	--	--	--
gene-LOC21384208	0.92	0.78	1.52	6.77	12.11	8.91	21	18	36	147	278	216	NW_010362041.1	3875	5387	-	LOC21384208	--	K13258 2-hydroxyisoflavanone dehydratase [EC:4.2.1.105] | (RefSeq) 2-hydroxyisoflavanone dehydratase-like (A)	ko00943: Isoflavonoid biosynthesis	putative carboxylesterase 2 [Morus notabilis]	RecName: Full=2-hydroxyisoflavanone dehydratase; EC=3.1.1.1; EC=4.2.1.105; AltName: Full=Carboxylesterase HIDM;	SubName: Full=Putative carboxylesterase 2 {ECO:0000313|EMBL:EXC44832.1};	Arylacetamide deacetylase	GO:0033987,2-hydroxyisoflavanone dehydratase activity; GO:0052689,carboxylic ester hydrolase activity; GO:0009813,flavonoid biosynthetic process; GO:0009717,isoflavonoid biosynthetic process; GO:0046287,isoflavonoid metabolic process	PF07859.13:alpha/beta hydrolase fold
gene-LOC21384210	1.66	7.05	1.69	0.53	1.3	0.52	33	142	35	10	26	11	NW_010363360.1	2353	5835	-	LOC21384210	--	K13545 red chlorophyll catabolite reductase [EC:1.3.7.12] | (RefSeq) red chlorophyll catabolite reductase (A)	ko00860: Porphyrin and chlorophyll metabolism	Red chlorophyll catabolite reductase [Morus notabilis]	RecName: Full=Red chlorophyll catabolite reductase, chloroplastic; Short=AtRCCR; Short=RCC reductase; EC=1.3.7.12 {ECO:0000269|PubMed:10743659}; AltName: Full=Accelerated cell death protein 2; Flags: Precursor;	SubName: Full=Red chlorophyll catabolite reductase {ECO:0000313|EMBL:EXB54409.1};	--	GO:0009507,chloroplast; GO:0009941,chloroplast envelope; GO:0009570,chloroplast stroma; GO:0009535,chloroplast thylakoid membrane; GO:0005737,cytoplasm; GO:0005829,cytosol; GO:0005739,mitochondrion; GO:0051743,red chlorophyll catabolite reductase activity; GO:0015996,chlorophyll catabolic process; GO:0009814,defense response, incompatible interaction; GO:0010363,regulation of plant-type hypersens…	PF06405.11:Red chlorophyll catabolite reductase (RCC reductase)
gene-LOC21384214	2.95	2.91	1.22	6.35	7.29	3.6	107	107	46	220	267	139	NW_010358613.1	4838	7259	+	LOC21384214	--	K13430 serine/threonine-protein kinase PBS1 [EC:2.7.11.1] | (RefSeq) probable serine/threonine-protein kinase PBL7 isoform X1 (A)	ko04626: Plant-pathogen interaction	putative receptor-like protein kinase [Morus notabilis]	RecName: Full=Rust resistance kinase Lr10 {ECO:0000312|EMBL:AAC49629.1}; EC=2.7.11.1; AltName: Full=Probable receptor-like serine/threonine-protein kinase LRK10; Flags: Precursor;	SubName: Full=Putative receptor-like protein kinase {ECO:0000313|EMBL:EXC36756.1};	Serine/threonine protein kinase	GO:0016021,integral component of membrane; GO:0005886,plasma membrane; GO:0005524,ATP binding; GO:0004674,protein serine/threonine kinase activity	PF00069.25:Protein kinase domain
gene-LOC21384227	6.45	9.78	8.35	41.41	60.22	47.99	129	198	174	790	1215	1022	NW_010358628.1	448	2203	-	LOC21384227	--	K19891 glucan endo-1,3-beta-glucosidase 1/2/3 [EC:3.2.1.39] | (RefSeq) glucan endo-1,3-beta-glucosidase 3-like (A)	ko00500: Starch and sucrose metabolism	Glucan endo-1,3-beta-glucosidase [Morus notabilis]	RecName: Full=Glucan endo-1,3-beta-glucosidase; EC=3.2.1.39; AltName: Full=(1->3)-beta-glucan endohydrolase; Short=(1->3)-beta-glucanase; AltName: Full=Beta-1,3-endoglucanase; Flags: Precursor;	SubName: Full=Glucan endo-1,3-beta-glucosidase {ECO:0000313|EMBL:EXB42894.1};	--	GO:0042973,glucan endo-1,3-beta-D-glucosidase activity; GO:0005975,carbohydrate metabolic process; GO:0006952,defense response	PF00332.18:Glycosyl hydrolases family 17
gene-LOC21384238	2.74	1.01	3.82	5.89	5.79	11.39	62	23	90	127	132	274	NW_010364150.1	2919	5727	-	LOC21384238	--	K04392 Ras-related C3 botulinum toxin substrate 1 | (RefSeq) rac-like GTP-binding protein ARAC7 isoform X1 (A)	ko04145: Phagosome	Rac-like GTP-binding protein ARAC7 [Morus notabilis]	RecName: Full=Rac-like GTP-binding protein ARAC7; AltName: Full=GTPase protein ROP9;	SubName: Full=Rac-like GTP-binding protein ARAC7 {ECO:0000313|EMBL:EXC47523.1};	Ras-related small GTPase, Rho type	GO:0005622,intracellular; GO:0005886,plasma membrane; GO:0005525,GTP binding; GO:0003924,GTPase activity; GO:0009738,abscisic acid-activated signaling pathway; GO:0007264,small GTPase mediated signal transduction	PF00071.22:Ras family
gene-LOC21384253	1.73	1.28	1.83	1.73	15.12	1.71	20	15	22	19	176	21	NW_010361002.1	7099	8384	-	LOC21384253	--	K08864 tousled-like kinase [EC:2.7.11.1] | (RefSeq) serine/threonine-protein kinase TOUSLED-like isoform X1 (A)	--	hypothetical protein L484_000626 [Morus notabilis]	--	SubName: Full=Uncharacterized protein {ECO:0000313|EMBL:EXB62999.1};	Tousled-like protein kinase	--	PF11347.8:Protein of unknown function (DUF3148)
gene-LOC21384254	2.06	1.65	3.52	5.4	4.78	8.34	32	26	57	80	75	138	NW_010362176.1	1172	3968	+	LOC21384254	--	K04392 Ras-related C3 botulinum toxin substrate 1 | (RefSeq) rac-like GTP-binding protein RAC2 (A)	ko04145: Phagosome	Rac-like GTP-binding protein ARAC3 [Morus notabilis]	RecName: Full=Rac-like GTP-binding protein ARAC9; AltName: Full=GTPase protein ROP8; Flags: Precursor;	SubName: Full=Rac-like GTP-binding protein ARAC3 {ECO:0000313|EMBL:EXC44880.1};	Ras-related small GTPase, Rho type	GO:0005737,cytoplasm; GO:0005886,plasma membrane; GO:0005525,GTP binding; GO:0003924,GTPase activity; GO:0007264,small GTPase mediated signal transduction	PF00071.22:Ras family
gene-LOC21384280	3.61	2.69	3.18	5.82	11.04	9.65	97	73	89	149	299	276	NW_010362472.1	2453	4668	+	LOC21384280	--	K01193 beta-fructofuranosidase [EC:3.2.1.26] | (RefSeq) LOC109747879; beta-fructofuranosidase, insoluble isoenzyme 3-like (A)	ko00052: Galactose metabolism; ko00500: Starch and sucrose metabolism	hypothetical protein L484_000653 [Morus notabilis]	RecName: Full=UPF0481 protein At3g47200;	SubName: Full=Uncharacterized protein {ECO:0000313|EMBL:EXC44966.1};	--	GO:0016021,integral component of membrane; GO:0005886,plasma membrane	PF03140.15:Plant protein of unknown function
gene-LOC21384292	0.67	0.81	0.5	1.35	1.68	1.54	23	28	18	44	58	56	NW_010360944.1	6422	8377	+	LOC21384292	--	K13692 UDP-glucose:(indol-3-yl)acetate beta-D-glucosyltransferase [EC:2.4.1.121] | (RefSeq) UDP-glycosyltransferase 75D1 (A)	--	UDP-glycosyltransferase 75D1 [Morus notabilis]	RecName: Full=Crocetin glucosyltransferase, chloroplastic; EC=2.4.1.271; AltName: Full=UDP-glucose glucosyltransferase 1; Short=GjUGT1; AltName: Full=UDP-glycosyltransferase 75L6; Flags: Precursor;	RecName: Full=Glycosyltransferase {ECO:0000256|RuleBase:RU362057}; EC=2.4.1.- {ECO:0000256|RuleBase:RU362057};	UDP-glucuronosyl and UDP-glucosyl transferase	GO:0009507,chloroplast; GO:0016758,transferase activity, transferring hexosyl groups; GO:0008152,metabolic process	PF00201.18:UDP-glucoronosyl and UDP-glucosyl transferase
gene-LOC21384296	5.64	5.96	5.69	1.43	1.83	2.19	58	62	61	14	19	24	NW_010367171.1	5088	5920	-	LOC21384296	--	--	--	GTP-binding protein [Morus notabilis]	RecName: Full=GTP-binding protein At3g49725, chloroplastic; Flags: Precursor;	SubName: Full=GTP-binding protein {ECO:0000313|EMBL:EXC25930.1};	FOG: PPR repeat	GO:0009507,chloroplast; GO:0005737,cytoplasm; GO:0005525,GTP binding; GO:0046872,metal ion binding; GO:0043022,ribosome binding	--
gene-LOC21384299	46.42	45.66	67.96	98.16	99.38	134.53	660	657	1007	1331	1425	2036	NW_010366330.1	366	2671	-	LOC21384299	--	K02940 large subunit ribosomal protein L9e | (RefSeq) 60S ribosomal protein L9 isoform X1 (A)	ko03010: Ribosome	60S ribosomal protein L9 [Morus notabilis]	RecName: Full=60S ribosomal protein L9; AltName: Full=Gibberellin-regulated protein GA;	SubName: Full=60S ribosomal protein L9 {ECO:0000313|EMBL:EXC55123.1};	60S ribosomal protein L9	GO:0005840,ribosome; GO:0019843,rRNA binding; GO:0003735,structural constituent of ribosome; GO:0006412,translation	PF00347.23:Ribosomal protein L6
gene-LOC21384312	1.44	2.02	2.69	0.98	0.6	0.78	57	81	111	37	24	33	NW_010366325.1	1620	4163	-	LOC21384312	--	K13096 splicing factor 4 | (RefSeq) protein gamma response 1-like (A)	--	hypothetical protein L484_000685 [Morus notabilis]	RecName: Full=Protein gamma response 1; AltName: Full=COM1/SAE2-like protein; AltName: Full=Protein gamma response I;	SubName: Full=Uncharacterized protein {ECO:0000313|EMBL:EXC55014.1};	Predicted RNA-binding protein, contains SWAP and G-patch domains	GO:0005634,nucleus; GO:0004519,endonuclease activity; GO:0006974,cellular response to DNA damage stimulus; GO:0006281,DNA repair; GO:0007276,gamete generation; GO:0010212,response to ionizing radiation	--
gene-LOC21384358	1.88	1.54	0.71	0	0.24	0	23	19	9	0	3	0	NW_010367601.1	10368	11600	-	LOC21384358	--	--	--	hypothetical protein L484_009698 [Morus notabilis]	RecName: Full=Membrane protein PM19L {ECO:0000305}; AltName: Full=PM19-like protein 1 {ECO:0000303|PubMed:26505346}; Short=OsPM19L1 {ECO:0000303|PubMed:26505346};	SubName: Full=Uncharacterized protein {ECO:0000313|EMBL:EXC27674.1};	--	GO:0016021,integral component of membrane	PF05512.11:AWPM-19-like family
gene-LOC21384378	64.25	37.88	113.63	170.21	151.93	180.77	982	586	1810	2481	2342	2941	NW_010356500.1	1206	2142	-	LOC21384378	--	K13508 glycerol-3-phosphate acyltransferase [EC:2.3.1.15 2.3.1.198] | (RefSeq) probable glycerol-3-phosphate acyltransferase 8 (A)	ko00561: Glycerolipid metabolism; ko00564: Glycerophospholipid metabolism	hypothetical protein L484_000754 [Morus notabilis]	RecName: Full=Probable glycerol-3-phosphate acyltransferase 8; EC=2.3.1.15;	SubName: Full=Uncharacterized protein {ECO:0000313|EMBL:EXB20315.1};	--	GO:0005783,endoplasmic reticulum; GO:0016021,integral component of membrane; GO:0016020,membrane; GO:0090447,glycerol-3-phosphate 2-O-acyltransferase activity; GO:0004366,glycerol-3-phosphate O-acyltransferase activity; GO:0016791,phosphatase activity; GO:0102420,sn-1-glycerol-3-phosphate C16:0-DCA-CoA acyl transferase activity; GO:0016024,CDP-diacylglycerol biosynthetic process; GO:0010143,cutin…	PF12710.7:haloacid dehalogenase-like hydrolase
gene-LOC21384380	7.9	17.1	4.4	0.32	3.51	3.82	105	230	61	4	47	54	NW_010360451.1	7287	8046	+	LOC21384380	--	K13993 HSP20 family protein | (RefSeq) 17.5 kDa class I heat shock protein (A)	ko04141: Protein processing in endoplasmic reticulum	hypothetical protein L484_000756 [Morus notabilis]	RecName: Full=17.5 kDa class I heat shock protein; AltName: Full=HSP 17.5-M;	SubName: Full=Uncharacterized protein {ECO:0000313|EMBL:EXB56974.1};	Molecular chaperone (small heat-shock protein Hsp26/Hsp42)	GO:0005737,cytoplasm	PF00011.21:Hsp20/alpha crystallin family
gene-LOC21384381	29.78	41.14	22.96	19.86	11.97	12.36	412	576	331	262	167	182	NW_010367411.1	3841	6178	+	LOC21384381	--	K03926 periplasmic divalent cation tolerance protein | (RefSeq) protein CutA, chloroplastic (A)	--	Protein CutA [Morus notabilis]	RecName: Full=Protein CutA, chloroplastic; AltName: Full=Copper-binding protein CutA; Short=AtCUTA; Flags: Precursor;	SubName: Full=Protein CutA {ECO:0000313|EMBL:EXC27421.1};	Divalent cation tolerance-related protein	GO:0009507,chloroplast; GO:0031972,chloroplast intermembrane space; GO:0005507,copper ion binding; GO:0010038,response to metal ion	PF03091.15:CutA1 divalent ion tolerance protein
gene-LOC21384398	1.11	0.66	0.21	2.48	3.81	2.43	15	9	3	32	52	35	NW_010365613.1	15689	16462	+	LOC21384398	--	--	--	hypothetical protein L484_000776 [Morus notabilis]	--	SubName: Full=Uncharacterized protein {ECO:0000313|EMBL:EXC11223.1};	--	--	PF14009.6:Domain of unknown function (DUF4228)
gene-LOC21384401	1.01	0.95	0.92	1.79	2.91	1.32	23	22	22	39	67	32	NW_010357335.1	1018	3051	-	LOC21384401	--	K00521 ferric-chelate reductase [EC:1.16.1.7] | (RefSeq) ferric reduction oxidase 7, chloroplastic-like (A)	--	Putative NAC domain-containing protein 94 [Morus notabilis]	RecName: Full=NAC domain-containing protein 22 {ECO:0000303|PubMed:15029955}; Short=ONAC022 {ECO:0000303|PubMed:15029955};	SubName: Full=Putative NAC domain-containing protein 94 {ECO:0000313|EMBL:EXB31536.1};	--	GO:0005634,nucleus; GO:0043565,sequence-specific DNA binding; GO:1901002,positive regulation of response to salt stress; GO:1902584,positive regulation of response to water deprivation; GO:0045893,positive regulation of transcription, DNA-templated; GO:0006351,transcription, DNA-templated	PF02365.15:No apical meristem (NAM) protein
gene-LOC21384440	1.31	0.7	0.46	4.11	4.71	1.89	11	6	4	33	40	17	NW_010364310.1	6378	6859	-	LOC21384440	--	--	--	--	--	--	--	--	--
gene-LOC21384441	2.3	2.21	2.53	6.91	5.77	5.65	68	66	78	195	172	178	NW_010364310.1	9700	11390	+	LOC21384441	--	K13264 isoflavone 7-O-glucoside-6''-O-malonyltransferase [EC:2.3.1.115] | (Kazusa) Lj2g3v1090790.1; - (A)	ko00943: Isoflavonoid biosynthesis; ko00944: Flavone and flavonol biosynthesis	Anthocyanin 5-aromatic acyltransferase [Morus notabilis]	RecName: Full=Anthocyanin 5-aromatic acyltransferase; Short=5AT; EC=2.3.1.153;	SubName: Full=Anthocyanin 5-aromatic acyltransferase {ECO:0000313|EMBL:EXC48806.1};	--	GO:0005737,cytoplasm; GO:0047183,anthocyanin 5-aromatic acyltransferase activity; GO:0102815,caffeoyl-CoA:delphinidin-3,5-diglucoside 5-O-glucoside-6-O-hydroxycinnamoyltransferase activity; GO:0102777,caffeoyl-CoA:pelargonidin-3,5-diglucoside 5-O-glucoside-6-O-hydroxycinnamoyltransferase activity	PF02458.15:Transferase family
gene-LOC21384444	1.77	1.17	1.33	8.47	9.97	7.07	106	71	83	484	603	451	NW_010365684.1	1458	5048	-	LOC21384444	--	K00924 kinase [EC:2.7.1.-] | (RefSeq) receptor-like protein kinase 5 (A)	--	Receptor-like protein kinase HSL1 [Morus notabilis]	RecName: Full=Receptor-like protein kinase HSL1; EC=2.7.11.1; AltName: Full=Protein HAESA-LIKE1; Flags: Precursor;	SubName: Full=Receptor-like protein kinase HSL1 {ECO:0000313|EMBL:EXC11523.1};	--	GO:0016021,integral component of membrane; GO:0005886,plasma membrane; GO:0005524,ATP binding; GO:0004674,protein serine/threonine kinase activity	PF00069.25:Protein kinase domain
gene-LOC21384472	0.44	0.48	0.67	0.97	1.21	1.29	12	13	19	25	33	37	NW_010361668.1	5301	13650	-	LOC21384472	--	K19893 glucan endo-1,3-beta-glucosidase 5/6 [EC:3.2.1.39] | (RefSeq) glucan endo-1,3-beta-glucosidase 6-like (A)	ko00500: Starch and sucrose metabolism	Glucan endo-1,3-beta-glucosidase 9 [Morus notabilis]	RecName: Full=Glucan endo-1,3-beta-glucosidase 9; EC=3.2.1.39; AltName: Full=(1->3)-beta-glucan endohydrolase 9; Short=(1->3)-beta-glucanase 9; AltName: Full=Beta-1,3-endoglucanase 9; Short=Beta-1,3-glucanase 9; Flags: Precursor;	SubName: Full=Glucan endo-1,3-beta-glucosidase 9 {ECO:0000313|EMBL:EXB75719.1};	--	GO:0031225,anchored component of membrane; GO:0046658,anchored component of plasma membrane; GO:0005618,cell wall; GO:0005576,extracellular region; GO:0005886,plasma membrane; GO:0042973,glucan endo-1,3-beta-D-glucosidase activity; GO:0004553,hydrolase activity, hydrolyzing O-glycosyl compounds; GO:0030247,polysaccharide binding; GO:0005975,carbohydrate metabolic process; GO:0071555,cell wall org…	PF00332.18:Glycosyl hydrolases family 17
gene-LOC21384474	0	0.17	0.16	5.41	2.52	3.02	0	2	2	61	30	38	--	--	--	--	--	--	--	--
gene-LOC21384482	0.87	1.97	2.55	2.87	3.8	6.34	30	69	92	95	133	234	NW_010362548.1	13244	17833	-	LOC21384482	--	K19891 glucan endo-1,3-beta-glucosidase 1/2/3 [EC:3.2.1.39] | (RefSeq) glucan endo-1,3-beta-glucosidase 3 isoform X1 (A)	ko00500: Starch and sucrose metabolism	Glucan endo-1,3-beta-glucosidase 3 [Morus notabilis]	RecName: Full=Glucan endo-1,3-beta-glucosidase 3; EC=3.2.1.39; AltName: Full=(1->3)-beta-glucan endohydrolase 3; Short=(1->3)-beta-glucanase 3; AltName: Full=Beta-1,3-endoglucanase 3; Short=Beta-1,3-glucanase 3; Flags: Precursor;	SubName: Full=Glucan endo-1,3-beta-glucosidase 3 {ECO:0000313|EMBL:EXC44994.1};	--	GO:0031225,anchored component of membrane; GO:0046658,anchored component of plasma membrane; GO:0005886,plasma membrane; GO:0042973,glucan endo-1,3-beta-D-glucosidase activity; GO:0004553,hydrolase activity, hydrolyzing O-glycosyl compounds; GO:0030247,polysaccharide binding; GO:0005975,carbohydrate metabolic process; GO:0006952,defense response	PF00332.18:Glycosyl hydrolases family 17
gene-LOC21384502	3.83	2.91	4.8	10.09	10.38	11.85	82	63	107	206	224	270	NW_010357482.1	13376	20220	+	LOC21384502	--	K15111 solute carrier family 25 (mitochondrial S-adenosylmethionine transporter), member 26 | (RefSeq) S-adenosylmethionine carrier 1, chloroplastic/mitochondrial-like (A)	--	Mitochondrial substrate/solute carrier [Parasponia andersonii]	RecName: Full=S-adenosylmethionine carrier 1, chloroplastic/mitochondrial; AltName: Full=S-adenosylmethionine transporter 1; Short=AtSAMT1; Flags: Precursor;	SubName: Full=S-adenosylmethionine carrier 1, chloroplastic/mitochondrial-like isoform X1 {ECO:0000313|RefSeq:XP_010268592.1};	Mitochondrial carrier protein PET8	GO:0009507,chloroplast; GO:0009941,chloroplast envelope; GO:0031969,chloroplast membrane; GO:0016021,integral component of membrane; GO:0005743,mitochondrial inner membrane; GO:0005739,mitochondrion; GO:0009536,plastid; GO:0000095,S-adenosyl-L-methionine transmembrane transporter activity; GO:0009658,chloroplast organization; GO:0006839,mitochondrial transport; GO:0015805,S-adenosyl-L-methionine …	PF00153.27:Mitochondrial carrier protein
gene-LOC21384506	6.1	12.14	5.26	1.71	2.28	1.04	138	278	124	37	52	25	NW_010360740.1	2450	4986	+	LOC21384506	--	K24028 salicylic acid 3-hydroxylase [EC:1.14.11.-] | (Kazusa) Lj0g3v0213339.1; - (A)	--	putative 2-oxoglutarate/Fe(II)-dependent dioxygenase [Morus notabilis]	RecName: Full=Probable 2-oxoglutarate/Fe(II)-dependent dioxygenase; EC=1.14.11.-;	SubName: Full=Putative 2-oxoglutarate/Fe(II)-dependent dioxygenase {ECO:0000313|EMBL:EXC41811.1};	Iron/ascorbate family oxidoreductases	GO:0051213,dioxygenase activity; GO:0046872,metal ion binding; GO:0016740,transferase activity	PF14226.6:non-haem dioxygenase in morphine synthesis N-terminal
gene-LOC21384544	3.41	4.14	1.73	5.55	9.11	4.74	136	167	72	211	366	201	NW_010365326.1	4422	16238	+	LOC21384544	--	K19347 SUN domain-containing protein 1/2 | (RefSeq) LOW QUALITY PROTEIN: uncharacterized protein LOC106340299 (A)	--	hypothetical protein L484_000923 [Morus notabilis]	RecName: Full=Calmodulin-binding protein 60 B {ECO:0000303|PubMed:11782485};	SubName: Full=Uncharacterized protein {ECO:0000313|EMBL:EXC08082.1};	--	GO:0005634,nucleus; GO:0005516,calmodulin binding; GO:0003677,DNA binding; GO:0006355,regulation of transcription, DNA-templated; GO:0006950,response to stress; GO:0006351,transcription, DNA-templated	PF07887.11:Calmodulin binding protein-like
gene-LOC21384564	0.66	0.11	0.72	10.65	7.01	7.91	23	4	26	352	245	292	NW_010358060.1	4692	9911	+	LOC21384564	--	K01568 pyruvate decarboxylase [EC:4.1.1.1] | (RefSeq) pyruvate decarboxylase 1 (A)	ko00010: Glycolysis / Gluconeogenesis	Pyruvate decarboxylase isozyme 2 [Morus notabilis]	RecName: Full=Pyruvate decarboxylase 4; Short=AtPDC4; EC=4.1.1.1;	SubName: Full=Pyruvate decarboxylase isozyme 2 {ECO:0000313|EMBL:EXC36324.1};	Thiamine pyrophosphate-requiring enzyme	GO:0005622,intracellular; GO:0016831,carboxy-lyase activity; GO:0000287,magnesium ion binding; GO:0004737,pyruvate decarboxylase activity; GO:0030976,thiamine pyrophosphate binding	PF02776.18:Thiamine pyrophosphate enzyme, N-terminal TPP binding domain
gene-LOC21384567	8.11	14.26	4.67	1.59	2.1	1.23	230	409	138	43	60	37	NW_010361414.1	20011	21631	+	LOC21384567	--	K20624 12-hydroxyjasmonoyl-L-amino acid 12-hydroxylase / fatty acid hydroxylase [EC:1.14.14.49] | (RefSeq) cytochrome P450 94C1-like (A)	--	Cytochrome P450 94A1 [Morus notabilis]	RecName: Full=Cytochrome P450 94C1 {ECO:0000305}; EC=1.14.14.49 {ECO:0000269|PubMed:22215670, ECO:0000269|PubMed:26164240}; AltName: Full=12-hydroxyjasmonoyl-L-amino acid 12-hydroxylase {ECO:0000303|PubMed:22215670};	SubName: Full=Cytochrome P450 94A1 {ECO:0000313|EMBL:EXC43583.1};	Cytochrome P450 CYP4/CYP19/CYP26 subfamilies	GO:0005789,endoplasmic reticulum membrane; GO:0016021,integral component of membrane; GO:0043231,intracellular membrane-bounded organelle; GO:0018685,alkane 1-monooxygenase activity; GO:0020037,heme binding; GO:0005506,iron ion binding; GO:0009611,response to wounding	PF00067.22:Cytochrome P450
gene-LOC21384596	0.8	0.44	1.36	2.76	2.26	1.85	23	13	41	76	66	57	NW_010365052.1	557	4944	-	LOC21384596	--	K00521 ferric-chelate reductase [EC:1.16.1.7] | (RefSeq) ferric reduction oxidase 7, chloroplastic-like (A)	--	NAC domain-containing protein 78 [Morus notabilis]	RecName: Full=NAC domain-containing protein 86 {ECO:0000312|EMBL:AED92405.1}; AltName: Full=NAM-like protein {ECO:0000312|EMBL:BAB10513.1}; AltName: Full=No apical meristem-like protein {ECO:0000312|EMBL:BAB10513.1};	SubName: Full=NAC domain-containing protein 78 {ECO:0000313|EMBL:EXC05202.1};	--	GO:0005634,nucleus; GO:0003677,DNA binding; GO:0003700,DNA-binding transcription factor activity; GO:0090603,sieve element differentiation; GO:0090602,sieve element enucleation; GO:0006351,transcription, DNA-templated	PF02365.15:No apical meristem (NAM) protein
gene-LOC21384599	0.13	0.07	0.32	1.77	3.08	3.29	2	1	5	25	46	52	--	--	--	--	--	--	--	--
gene-LOC21384669	0.08	0.03	0.05	1.48	1.84	2.42	3	1	2	51	67	93	NW_010358944.1	23843	27146	-	LOC21384669	--	K20606 mitogen-activated protein kinase kinase kinase ANP1 [EC:2.7.11.25] | (RefSeq) receptor-like serine/threonine-protein kinase SD1-7 isoform X1 (A)	ko04016: MAPK signaling pathway - plant	G-type lectin S-receptor-like serine/threonine-protein kinase [Morus notabilis]	RecName: Full=G-type lectin S-receptor-like serine/threonine-protein kinase At1g67520; EC=2.7.11.1; Flags: Precursor;	SubName: Full=G-type lectin S-receptor-like serine/threonine-protein kinase {ECO:0000313|EMBL:EXB47196.1};	--	GO:0016021,integral component of membrane; GO:0005886,plasma membrane; GO:0005524,ATP binding; GO:0005516,calmodulin binding; GO:0030246,carbohydrate binding; GO:0004674,protein serine/threonine kinase activity; GO:0006468,protein phosphorylation	PF00069.25:Protein kinase domain
gene-LOC21384678	4.59	5.31	7.09	1.41	2.55	2.73	41	48	66	12	23	26	NW_010356678.1	30557	31521	+	LOC21384678	--	--	--	hypothetical protein L484_001066 [Morus notabilis]	--	SubName: Full=Uncharacterized protein {ECO:0000313|EMBL:EXB22997.1};	--	--	--
gene-LOC21384692	4.09	7.09	4.08	14.95	24.76	16.07	207	363	215	721	1263	865	NW_010363910.1	12137	15028	-	LOC21384692	--	K13436 pto-interacting protein 1 [EC:2.7.11.1] | (RefSeq) LOC109767070; PTI1-like tyrosine-protein kinase 1 (A)	ko04626: Plant-pathogen interaction	Serine/threonine-protein kinase-like protein [Morus notabilis]	RecName: Full=Serine/threonine-protein kinase-like protein CCR4; EC=2.7.11.1; AltName: Full=CRINKLY 4-related kinase 1; Short=AtCRK1; AltName: Full=Protein CRINKLY 4 RELATED 4; Short=AtCCR4; Flags: Precursor;	SubName: Full=Serine/threonine-protein kinase-like protein {ECO:0000313|EMBL:EXC46781.1};	Serine/threonine protein kinase	GO:0016021,integral component of membrane; GO:0005524,ATP binding; GO:0042803,protein homodimerization activity; GO:0004672,protein kinase activity; GO:0004674,protein serine/threonine kinase activity	PF07714.17:Protein tyrosine kinase
gene-LOC21384712	56.97	50.46	68.23	101.23	118.94	122.31	540	484	674	915	1137	1234	NW_010361485.1	13644	15508	-	LOC21384712	--	K07342 protein transport protein SEC61 subunit gamma and related proteins | (RefSeq) protein transport protein Sec61 subunit gamma-like (A)	ko03060: Protein export; ko04141: Protein processing in endoplasmic reticulum; ko04145: Phagosome	Protein transport protein Sec61 subunit gamma-3 [Morus notabilis]	RecName: Full=Protein transport protein Sec61 subunit gamma-2;	SubName: Full=Protein transport protein Sec61 subunit gamma-3 {ECO:0000313|EMBL:EXB72705.1};	Preprotein translocase, gamma subunit	GO:0005789,endoplasmic reticulum membrane; GO:0016021,integral component of membrane; GO:0015450,P-P-bond-hydrolysis-driven protein transmembrane transporter activity; GO:0006605,protein targeting	PF00584.20:SecE/Sec61-gamma subunits of protein translocation complex
gene-LOC21384722	0.12	0.44	0.25	0.47	1.64	0.4	7	26	15	26	97	25	NW_010366096.1	4099	7633	-	LOC21384722	--	K00924 kinase [EC:2.7.1.-] | (RefSeq) receptor-like protein kinase HSL1 (A)	--	Receptor-like protein kinase HAIKU2 [Morus notabilis]	RecName: Full=Receptor-like protein kinase HAIKU2; EC=2.7.11.1; Flags: Precursor;	SubName: Full=Receptor-like protein kinase HAIKU2 {ECO:0000313|EMBL:EXC54479.1};	--	GO:0016021,integral component of membrane; GO:0005524,ATP binding; GO:0004674,protein serine/threonine kinase activity; GO:0009960,endosperm development	PF00069.25:Protein kinase domain
gene-LOC21384743	39.1	26.87	40.26	61.01	83.6	102.26	588	409	631	875	1268	1637	NW_010364143.1	10608	12972	-	LOC21384743	--	K02883 large subunit ribosomal protein L18e | (RefSeq) 60S ribosomal protein L18-2-like (A)	ko03010: Ribosome	60S ribosomal protein L18-2 [Morus notabilis]	RecName: Full=60S ribosomal protein L18-2;	SubName: Full=60S ribosomal protein L18-2 {ECO:0000313|EMBL:EXB56096.1};	60s ribosomal protein L18	GO:0009507,chloroplast; GO:0022625,cytosolic large ribosomal subunit; GO:0015934,large ribosomal subunit; GO:0005886,plasma membrane; GO:0005774,vacuolar membrane; GO:0005773,vacuole; GO:0003723,RNA binding; GO:0003735,structural constituent of ribosome; GO:0006412,translation	PF17135.4:Ribosomal protein 60S L18 and 50S L18e
gene-LOC21384756	0.05	0	0	1.46	1.17	1.16	1	0	0	27	23	24	NW_010363433.1	8475	11425	+	LOC21384756	--	K22588 acetylserotonin O-methyltransferase, plant [EC:2.1.1.4] | (RefSeq) (R,S)-reticuline 7-O-methyltransferase-like isoform X1 (A)	ko00380: Tryptophan metabolism	3'-hydroxy-N-methyl-(S)-coclaurine 4'-O-methyltransferase [Morus notabilis]	RecName: Full=Acetylserotonin O-methyltransferase {ECO:0000305}; EC=2.1.1.4 {ECO:0000269|PubMed:26484897}; AltName: Full=N-acetylserotonin O-methyltransferase {ECO:0000303|PubMed:26484897}; Short=AtASMT {ECO:0000303|PubMed:26484897};	SubName: Full=3'-hydroxy-N-methyl-(S)-coclaurine 4'-O-methyltransferase {ECO:0000313|EMBL:EXB93812.1};	Hydroxyindole-O-methyltransferase and related SAM-dependent methyltransferases	GO:0005737,cytoplasm; GO:0017096,acetylserotonin O-methyltransferase activity; GO:0046983,protein dimerization activity; GO:0030187,melatonin biosynthetic process	PF00891.18:O-methyltransferase domain
gene-LOC21384774	21.64	16.24	24.54	86.78	97.31	62.96	803	610	949	3071	3642	2487	NW_010365190.1	8318	10934	+	LOC21384774	--	K23618 acyl-activating enzyme 11/12 [EC:6.2.1.2 6.2.1.-] | (RefSeq) butyrate--CoA ligase AAE11, peroxisomal (A)	--	Butyrate--CoA ligase AAE11 [Morus notabilis]	RecName: Full=Butyrate--CoA ligase AAE11, peroxisomal; EC=6.2.1.2; AltName: Full=Acyl-activating enzyme 11; AltName: Full=Butyryl-CoA synthetase;	SubName: Full=Butyrate--CoA ligase AAE11 {ECO:0000313|EMBL:EXC06271.1};	Acyl-CoA synthetase	GO:0005777,peroxisome; GO:0047760,butyrate-CoA ligase activity; GO:0019605,butyrate metabolic process	PF00501.28:AMP-binding enzyme
gene-LOC21384786	57.18	62.17	64.63	15.21	16.4	20.1	2614	2876	3079	663	756	978	NW_010359261.1	20449	24885	+	LOC21384786	--	K10406 kinesin family member C2/C3 | (RefSeq) kinesin-like protein KIFC3 (A)	--	hypothetical protein L484_001175 [Morus notabilis]	RecName: Full=Kinesin-like protein KIN-14S {ECO:0000305};	RecName: Full=Kinesin-like protein {ECO:0000256|RuleBase:RU000394};	Kinesin (KAR3 subfamily)	GO:0005871,kinesin complex; GO:0005874,microtubule; GO:0005524,ATP binding; GO:0016887,ATPase activity; GO:0008017,microtubule binding; GO:0003777,microtubule motor activity; GO:0007018,microtubule-based movement	PF00225.23:Kinesin motor domain
gene-LOC21384787	0.04	0.04	0.42	0.91	0.9	2.48	1	1	10	20	21	61	NW_010359261.1	25617	27710	+	LOC21384787	--	K18636 microtubule-binding protein TANGLED1 | (RefSeq) probable microtubule-binding protein TANGLED (A)	--	hypothetical protein L484_001176 [Morus notabilis]	RecName: Full=Probable microtubule-binding protein TANGLED; Short=AtTAN;	SubName: Full=Uncharacterized protein {ECO:0000313|EMBL:EXB50595.1};	Cyclin	GO:0005875,microtubule associated complex; GO:0005730,nucleolus; GO:0009524,phragmoplast; GO:0009574,preprophase band; GO:0000914,phragmoplast assembly	--
gene-LOC21384788	5.89	8.2	7.64	1.57	1.35	1.57	247	348	334	63	57	70	NW_010359261.1	27996	33881	-	LOC21384788	--	K20606 mitogen-activated protein kinase kinase kinase ANP1 [EC:2.7.11.25] | (RefSeq) mitogen-activated protein kinase kinase kinase ANP1 isoform X1 (A)	ko04016: MAPK signaling pathway - plant	Mitogen-activated protein kinase kinase kinase ANP1 [Morus notabilis]	RecName: Full=Mitogen-activated protein kinase kinase kinase NPK1; EC=2.7.11.25; AltName: Full=Nicotiana protein kinase 1;	SubName: Full=Mitogen-activated protein kinase kinase kinase ANP1 {ECO:0000313|EMBL:EXB50596.1};	MEKK and related serine/threonine protein kinases	GO:0005856,cytoskeleton; GO:0005634,nucleus; GO:0009524,phragmoplast; GO:0005524,ATP binding; GO:0004709,MAP kinase kinase kinase activity; GO:0000919,cell plate assembly; GO:0006952,defense response	PF00069.25:Protein kinase domain
gene-LOC21384789	22.08	31.69	21.34	4	4.04	3.34	937	1361	944	162	173	151	NW_010359058.1	3484	11080	+	LOC21384789	--	K10999 cellulose synthase A [EC:2.4.1.12] | (RefSeq) cellulose synthase A catalytic subunit 7 [UDP-forming] (A)	--	Cellulose synthase-like protein E6 [Morus notabilis]	RecName: Full=Cellulose synthase-like protein E6; EC=2.4.1.-; AltName: Full=OsCslE6;	SubName: Full=Cellulose synthase-like protein E6 {ECO:0000313|EMBL:EXB49752.1};	--	GO:0005794,Golgi apparatus; GO:0000139,Golgi membrane; GO:0016021,integral component of membrane; GO:0005886,plasma membrane; GO:0016760,cellulose synthase (UDP-forming) activity; GO:0016759,cellulose synthase activity; GO:0071555,cell wall organization; GO:0030244,cellulose biosynthetic process; GO:0009833,plant-type primary cell wall biogenesis	PF03552.14:Cellulose synthase
gene-LOC21384799	8.11	5.36	9.33	19.74	14.35	18.9	181	121	217	420	323	449	NW_010366464.1	17254	19510	+	LOC21384799	--	--	--	UDP-N-acetylenolpyruvoylglucosamine reductase [Morus notabilis]	--	SubName: Full=UDP-N-acetylenolpyruvoylglucosamine reductase {ECO:0000313|EMBL:EXC55388.1};	--	GO:0050660,flavin adenine dinucleotide binding; GO:0008762,UDP-N-acetylmuramate dehydrogenase activity	PF02873.16:UDP-N-acetylenolpyruvoylglucosamine reductase, C-terminal domain
gene-LOC21384806	29.83	31.55	28.81	66.36	62.69	54.02	469	502	472	995	994	904	NW_010356662.1	20210	21395	+	LOC21384806	--	K04713 sphinganine C4-monooxygenase [EC:1.14.18.5] | (RefSeq) sphinganine C4-monooxygenase 1 (A)	ko00600: Sphingolipid metabolism	Sphingoid base hydroxylase 2 [Morus notabilis]	RecName: Full=Sphinganine C4-monooxygenase 2; EC=1.14.18.5 {ECO:0000269|PubMed:11297741}; AltName: Full=Sphingoid C4-hydroxylase 2; AltName: Full=Sphingoid base hydroxylase 2;	SubName: Full=Sphingoid base hydroxylase 2 {ECO:0000313|EMBL:EXB22796.1};	Sphingolipid hydroxylase	GO:0005783,endoplasmic reticulum; GO:0005789,endoplasmic reticulum membrane; GO:0005794,Golgi apparatus; GO:0016021,integral component of membrane; GO:0005506,iron ion binding; GO:0042284,sphingolipid delta-4 desaturase activity; GO:0009640,photomorphogenesis; GO:0046520,sphingoid biosynthetic process	PF04116.13:Fatty acid hydroxylase superfamily
gene-LOC21384832	1.07	0.7	2.74	4.09	6.66	7.46	53	35	142	194	334	395	NW_010367192.1	9609	12892	-	LOC21384832	--	K00924 kinase [EC:2.7.1.-] | (RefSeq) receptor protein kinase TMK1 (A)	--	putative receptor protein kinase TMK1 [Morus notabilis]	RecName: Full=Receptor-like kinase TMK3 {ECO:0000303|PubMed:23613767}; EC=2.7.11.1 {ECO:0000305}; AltName: Full=BARK1-like kinase 2 {ECO:0000303|PubMed:23921992}; AltName: Full=Leucine-rich repeat receptor-like kinases TMK3 {ECO:0000303|PubMed:23613767}; AltName: Full=Transmembrane kinase 3 {ECO:0000303|PubMed:23613767}; Flags: Precursor;	SubName: Full=Putative receptor protein kinase TMK1 {ECO:0000313|EMBL:EXC25986.1};	--	GO:0016021,integral component of membrane; GO:0009505,plant-type cell wall; GO:0005886,plasma membrane; GO:0009506,plasmodesma; GO:0005524,ATP binding; GO:0004675,transmembrane receptor protein serine/threonine kinase activity; GO:0007166,cell surface receptor signaling pathway; GO:0009555,pollen development; GO:0006468,protein phosphorylation	PF00069.25:Protein kinase domain
gene-LOC21384847	0.61	0.46	1.84	3.06	2.21	3.61	8	6	25	38	29	50	NW_010361933.1	322	2387	+	LOC21384847	--	K00760 hypoxanthine phosphoribosyltransferase [EC:2.4.2.8] | (RefSeq) hypoxanthine-guanine phosphoribosyltransferase (A)	ko00230: Purine metabolism	Hypoxanthine-guanine phosphoribosyltransferase [Morus notabilis]	--	RecName: Full=Hypoxanthine phosphoribosyltransferase {ECO:0000256|RuleBase:RU364099}; EC=2.4.2.8 {ECO:0000256|RuleBase:RU364099};	Hypoxanthine-guanine phosphoribosyltransferase	GO:0005737,cytoplasm; GO:0052657,guanine phosphoribosyltransferase activity; GO:0004422,hypoxanthine phosphoribosyltransferase activity; GO:0046872,metal ion binding; GO:0000166,nucleotide binding; GO:0032264,IMP salvage; GO:0006166,purine ribonucleoside salvage	PF00156.27:Phosphoribosyl transferase domain
gene-LOC21384862	2.1	2.32	2.73	0.39	0.37	0.23	17	19	23	3	3	2	NW_010366385.1	729	1579	-	LOC21384862	--	K10745 ribonuclease H2 subunit C | (RefSeq) uncharacterized protein LOC107416231 (A)	ko03030: DNA replication	MLP-like protein 31 [Morus notabilis]	RecName: Full=MLP-like protein 31;	SubName: Full=MLP-like protein 31 {ECO:0000313|EMBL:EXB80472.1};	--	GO:0006952,defense response; GO:0009607,response to biotic stimulus	PF00407.19:Pathogenesis-related protein Bet v I family
gene-LOC21384868	1.64	1.17	1.82	4.65	4.03	4.54	58	42	67	157	144	171	NW_010357343.1	3906	9037	-	LOC21384868	--	K01184 polygalacturonase [EC:3.2.1.15] | (RefSeq) polygalacturonase (A)	ko00040: Pentose and glucuronate interconversions	Ankyrin repeat-containing protein [Morus notabilis]	RecName: Full=Ankyrin repeat-containing protein ITN1; AltName: Full=Protein INCREASED TOLERANCE TO NACL {ECO:0000303|PubMed:18643991};	SubName: Full=Ankyrin repeat-containing protein {ECO:0000313|EMBL:EXB31656.1};	FOG: Ankyrin repeat	GO:0016021,integral component of membrane; GO:0005634,nucleus; GO:0005886,plasma membrane; GO:0034613,cellular protein localization; GO:0009651,response to salt stress; GO:0007165,signal transduction	PF12796.7:Ankyrin repeats (3 copies)
gene-LOC21384877	34.03	54.84	32.01	11.52	16.23	15.69	607	990	595	196	292	298	NW_010358049.1	24808	26183	+	LOC21384877	--	K13993 HSP20 family protein | (RefSeq) heat shock 22 kDa protein, mitochondrial-like isoform X1 (A)	ko04141: Protein processing in endoplasmic reticulum	hypothetical protein L484_001270 [Morus notabilis]	RecName: Full=23.5 kDa heat shock protein, mitochondrial; Short=AtHsp23.5; Flags: Precursor;	SubName: Full=Uncharacterized protein {ECO:0000313|EMBL:EXC36304.1};	Molecular chaperone (small heat-shock protein Hsp26/Hsp42)	GO:0005739,mitochondrion	PF00011.21:Hsp20/alpha crystallin family
gene-LOC21384898	25.04	12.91	39.52	70.64	76.61	84.72	853	445	1403	2295	2632	3072	--	--	--	--	--	--	--	--
gene-LOC21384900	0	0	0	1.54	0.77	1.78	0	0	0	38	20	49	NW_010362181.1	5470	8654	-	LOC21384900	--	K00422 polyphenol oxidase [EC:1.10.3.1] | (RefSeq) polyphenol oxidase, chloroplastic (A)	ko00350: Tyrosine metabolism; ko00950: Isoquinoline alkaloid biosynthesis	Polyphenol oxidase [Morus notabilis]	RecName: Full=Polyphenol oxidase, chloroplastic; Short=PPO; EC=1.10.3.1; AltName: Full=Catechol oxidase; Flags: Precursor;	SubName: Full=Polyphenol oxidase {ECO:0000313|EMBL:EXB79175.1};	--	GO:0009543,chloroplast thylakoid lumen; GO:0004097,catechol oxidase activity; GO:0046872,metal ion binding; GO:0046148,pigment biosynthetic process	PF12143.8:Protein of unknown function (DUF_B2219)
gene-LOC21384902	0	0	0	1.92	0.95	1.99	0	0	0	46	24	53	NW_010362181.1	35818	38904	-	LOC21384902	--	K00422 polyphenol oxidase [EC:1.10.3.1] | (RefSeq) polyphenol oxidase, chloroplastic-like (A)	ko00350: Tyrosine metabolism; ko00950: Isoquinoline alkaloid biosynthesis	Polyphenol oxidase [Morus notabilis]	RecName: Full=Polyphenol oxidase, chloroplastic; Short=PPO; EC=1.10.3.1; AltName: Full=Catechol oxidase; Flags: Precursor;	SubName: Full=Polyphenol oxidase {ECO:0000313|EMBL:EXB79177.1};	--	GO:0009543,chloroplast thylakoid lumen; GO:0004097,catechol oxidase activity; GO:0046872,metal ion binding; GO:0046148,pigment biosynthetic process	PF12143.8:Protein of unknown function (DUF_B2219)
gene-LOC21384903	12.63	12.64	10.08	3.16	3.45	3.56	327	331	272	78	90	98	NW_010367761.1	7154	10784	-	LOC21384903	--	K14497 protein phosphatase 2C [EC:3.1.3.16] | (RefSeq) probable protein phosphatase 2C 51 (A)	ko04016: MAPK signaling pathway - plant; ko04075: Plant hormone signal transduction	putative protein phosphatase 2C 8 [Morus notabilis]	RecName: Full=Probable protein phosphatase 2C 51; Short=OsPP2C51; EC=3.1.3.16;	SubName: Full=Uncharacterized protein {ECO:0000313|EMBL:EXC31501.1};	Serine/threonine protein phosphatase	GO:0046872,metal ion binding; GO:0004722,protein serine/threonine phosphatase activity	PF00481.21:Protein phosphatase 2C
gene-LOC21384909	6.35	5.91	4.22	16.13	18.06	16.06	137	129	95	332	393	369	NW_010367761.1	38635	41479	-	LOC21384909	--	K13416 brassinosteroid insensitive 1-associated receptor kinase 1 [EC:2.7.10.1 2.7.11.1] | (RefSeq) BRASSINOSTEROID INSENSITIVE 1-associated receptor kinase 1-like (A)	ko04016: MAPK signaling pathway - plant; ko04075: Plant hormone signal transduction; ko04626: Plant-pathogen interaction	putative receptor-like protein kinase [Morus notabilis]	RecName: Full=Rust resistance kinase Lr10 {ECO:0000312|EMBL:AAC49629.1}; EC=2.7.11.1; AltName: Full=Probable receptor-like serine/threonine-protein kinase LRK10; Flags: Precursor;	SubName: Full=Putative receptor-like protein kinase {ECO:0000313|EMBL:EXC31507.1};	Serine/threonine protein kinase	GO:0016021,integral component of membrane; GO:0005886,plasma membrane; GO:0005524,ATP binding; GO:0004674,protein serine/threonine kinase activity	PF00069.25:Protein kinase domain
gene-LOC21384924	2.81	3.6	1.35	0.71	1.1	0.28	104	135	52	25	41	11	NW_010357865.1	7461	11206	-	LOC21384924	--	K13416 brassinosteroid insensitive 1-associated receptor kinase 1 [EC:2.7.10.1 2.7.11.1] | (RefSeq) BRASSINOSTEROID INSENSITIVE 1-associated receptor kinase 1-like (A)	ko04016: MAPK signaling pathway - plant; ko04075: Plant hormone signal transduction; ko04626: Plant-pathogen interaction	putative receptor-like protein kinase [Morus notabilis]	RecName: Full=LEAF RUST 10 DISEASE-RESISTANCE LOCUS RECEPTOR-LIKE PROTEIN KINASE-like 2.5 {ECO:0000303|PubMed:12805585}; EC=2.7.11.1; AltName: Full=Probable receptor-like serine/threonine-protein kinase LRK10L-2.5 {ECO:0000305}; Flags: Precursor;	SubName: Full=Putative receptor-like protein kinase {ECO:0000313|EMBL:EXB37546.1};	Serine/threonine protein kinase	GO:0016021,integral component of membrane; GO:0005524,ATP binding; GO:0004674,protein serine/threonine kinase activity	PF00069.25:Protein kinase domain
gene-LOC21384925	0.61	0.92	0.35	1.57	2.04	0.85	25	38	15	61	84	37	NW_010357865.1	15208	19390	-	LOC21384925	--	K13416 brassinosteroid insensitive 1-associated receptor kinase 1 [EC:2.7.10.1 2.7.11.1] | (RefSeq) BRASSINOSTEROID INSENSITIVE 1-associated receptor kinase 1 (A)	ko04016: MAPK signaling pathway - plant; ko04075: Plant hormone signal transduction; ko04626: Plant-pathogen interaction	putative receptor-like protein kinase [Morus notabilis]	RecName: Full=LEAF RUST 10 DISEASE-RESISTANCE LOCUS RECEPTOR-LIKE PROTEIN KINASE-like 2.5 {ECO:0000303|PubMed:12805585}; EC=2.7.11.1; AltName: Full=Probable receptor-like serine/threonine-protein kinase LRK10L-2.5 {ECO:0000305}; Flags: Precursor;	SubName: Full=Putative receptor-like protein kinase {ECO:0000313|EMBL:EXB37547.1};	Serine/threonine protein kinase	GO:0016021,integral component of membrane; GO:0005524,ATP binding; GO:0004674,protein serine/threonine kinase activity	PF00069.25:Protein kinase domain
gene-LOC21384926	1.79	1.83	1.02	10.64	21.31	9.23	61	63	36	345	731	334	NW_010357865.1	37218	42247	-	LOC21384926	--	K21989 calcium permeable stress-gated cation channel | (RefSeq) CSC1-like protein RXW8 (A)	--	Calmodulin binding protein [Trema orientalis]	RecName: Full=Protein SAR DEFICIENT 1 {ECO:0000303|PubMed:20921422};	SubName: Full=Uncharacterized protein {ECO:0000313|EMBL:EXB37548.1};	--	GO:0005634,nucleus; GO:0003700,DNA-binding transcription factor activity; GO:0043565,sequence-specific DNA binding; GO:0071219,cellular response to molecule of bacterial origin; GO:0042742,defense response to bacterium; GO:0002229,defense response to oomycetes; GO:0009626,plant-type hypersensitive response; GO:1900426,positive regulation of defense response to bacterium; GO:0080142,regulation of …	PF07887.11:Calmodulin binding protein-like
gene-LOC21384943	31.39	41.92	29.93	16.88	16.99	15.03	936	1265	930	480	511	477	NW_010360894.1	17690	21905	-	LOC21384943	--	K08773 RalA-binding protein 1 | (RefSeq) GTPase-activating protein BEM3-like (A)	--	putative Rho GTPase-activating protein [Morus notabilis]	RecName: Full=Uncharacterized Rho GTPase-activating protein At5g61530;	SubName: Full=Putative Rho GTPase-activating protein {ECO:0000313|EMBL:EXB62385.1};	GTPase-activator protein	GO:0005737,cytoplasm; GO:0005096,GTPase activator activity; GO:0043087,regulation of GTPase activity; GO:0007165,signal transduction	PF00620.27:RhoGAP domain
gene-LOC21384952	0.38	0.37	0.57	1.19	1.5	0.97	7	7	11	21	28	19	NW_010363424.1	26384	27792	-	LOC21384952	--	K09841 xanthoxin dehydrogenase [EC:1.1.1.288] | (RefSeq) xanthoxin dehydrogenase-like (A)	ko00906: Carotenoid biosynthesis	Sex determination protein tasselseed-2 [Morus notabilis]	RecName: Full=Short-chain dehydrogenase reductase 2a; Short=AtSDR2a; EC=1.1.1.-;	SubName: Full=Sex determination protein tasselseed-2 {ECO:0000313|EMBL:EXC46007.1};	Reductases with broad range of substrate specificities	GO:0016491,oxidoreductase activity	PF13561.6:Enoyl-(Acyl carrier protein) reductase
gene-LOC21384973	1.58	1.79	2.49	3.84	5.1	3.29	96	110	158	223	313	213	NW_010357683.1	31359	36083	-	LOC21384973	--	K10706 senataxin [EC:3.6.4.-] | (RefSeq) uncharacterized LOC100257019 (A)	--	hypothetical protein L484_001370 [Morus notabilis]	RecName: Full=Probable helicase MAGATAMA 3; EC=3.6.4.-; AltName: Full=SEN1-like protein;	SubName: Full=Uncharacterized protein {ECO:0000313|EMBL:EXC36070.1};	tRNA-splicing endonuclease positive effector (SEN1)	GO:0005634,nucleus; GO:0005524,ATP binding; GO:0004386,helicase activity; GO:0009553,embryo sac development; GO:0010183,pollen tube guidance; GO:0009875,pollen-pistil interaction	PF13087.6:AAA domain
gene-LOC21384978	3.03	1.69	5.1	8.85	7.71	5.88	32	18	56	89	82	66	NW_010357319.1	33066	33668	+	LOC21384978	--	--	--	hypothetical protein L484_001375 [Morus notabilis]	--	SubName: Full=Uncharacterized protein {ECO:0000313|EMBL:EXB30760.1};	--	--	--
gene-LOC21384979	14.06	10.57	12.49	5.4	5.65	6.33	284	216	263	104	115	136	NW_010357319.1	36427	38413	+	LOC21384979	--	--	--	hypothetical protein L484_001376 [Morus notabilis]	--	SubName: Full=Uncharacterized protein {ECO:0000313|EMBL:EXB30761.1};	--	--	PF00564.24:PB1 domain
gene-LOC21384982	18.39	17.7	27.94	57.95	53.9	56.77	346	337	548	1040	1023	1137	NW_010359807.1	6621	11149	-	LOC21384982	--	K00940 nucleoside-diphosphate kinase [EC:2.7.4.6] | (RefSeq) nucleoside diphosphate kinase 3-like (A)	ko00230: Purine metabolism; ko00240: Pyrimidine metabolism; ko04016: MAPK signaling pathway - plant	Nucleoside diphosphate kinase IV [Morus notabilis]	RecName: Full=Nucleoside diphosphate kinase IV, chloroplastic/mitochondrial; Short=NDK IV; Short=NDP kinase IV; Short=NDPK IV; EC=2.7.4.6; AltName: Full=Nucleoside diphosphate kinase 4; Flags: Precursor;	RecName: Full=Nucleoside diphosphate kinase {ECO:0000256|RuleBase:RU004013}; EC=2.7.4.6 {ECO:0000256|RuleBase:RU004013};	Nucleoside diphosphate kinase	GO:0009543,chloroplast thylakoid lumen; GO:0005622,intracellular; GO:0005758,mitochondrial intermembrane space; GO:0005739,mitochondrion; GO:0005524,ATP binding; GO:0004550,nucleoside diphosphate kinase activity; GO:0008270,zinc ion binding; GO:0006241,CTP biosynthetic process; GO:0006183,GTP biosynthetic process; GO:0006228,UTP biosynthetic process	PF00334.19:Nucleoside diphosphate kinase
gene-LOC21384999	6.63	8.79	3.93	16.46	19.97	13.83	225	302	139	533	684	500	NW_010366656.1	6140	9109	-	LOC21384999	--	K09419 heat shock transcription factor, other eukaryote | (RefSeq) heat stress transcription factor A-4c-like (A)	--	Heat stress transcription factor A-4b [Morus notabilis]	RecName: Full=Heat stress transcription factor A-4b; AltName: Full=Heat stress transcription factor 4; Short=OsHsf-04; AltName: Full=Heat stress transcription factor 9; Short=rHsf9;	SubName: Full=Heat stress transcription factor A-4b {ECO:0000313|EMBL:EXC21269.1};	Heat shock transcription factor	GO:0005737,cytoplasm; GO:0005634,nucleus; GO:0003700,DNA-binding transcription factor activity; GO:0043565,sequence-specific DNA binding; GO:0006351,transcription, DNA-templated	PF00447.17:HSF-type DNA-binding
gene-LOC21385003	14.46	6.44	25.37	51.12	54.23	50.98	302	136	552	1018	1142	1133	NW_010366656.1	34520	40754	+	LOC21385003	--	K16573 gamma-tubulin complex component 6 | (RefSeq) uncharacterized LOC103722329 (A)	--	Trichome birefringence-like family [Parasponia andersonii]	RecName: Full=Protein trichome birefringence-like 43;	SubName: Full=Uncharacterized protein {ECO:0000313|EMBL:EXC21273.1};	--	GO:0005794,Golgi apparatus; GO:0016021,integral component of membrane; GO:0016413,O-acetyltransferase activity; GO:0071554,cell wall organization or biogenesis	PF13839.6:GDSL/SGNH-like Acyl-Esterase family found in Pmr5 and Cas1p
gene-LOC21385016	4.61	6.9	6.33	2.22	2.15	1.91	200	303	286	92	94	88	NW_010359483.1	14763	21814	-	LOC21385016	--	K01897 long-chain acyl-CoA synthetase [EC:6.2.1.3] | (RefSeq) long chain acyl-CoA synthetase 7, peroxisomal (A)	ko00061: Fatty acid biosynthesis; ko00071: Fatty acid degradation; ko01212: Fatty acid metabolism; ko04146: Peroxisome	Long chain acyl-CoA synthetase 7 [Morus notabilis]	RecName: Full=Long chain acyl-CoA synthetase 7, peroxisomal; EC=6.2.1.3;	SubName: Full=Long chain acyl-CoA synthetase 7 {ECO:0000313|EMBL:EXB52560.1};	Long-chain acyl-CoA synthetases (AMP-forming)	GO:0005777,peroxisome; GO:0005524,ATP binding; GO:0102391,decanoate-CoA ligase activity; GO:0004467,long-chain fatty acid-CoA ligase activity; GO:0006631,fatty acid metabolic process; GO:0010193,response to ozone; GO:0009651,response to salt stress	PF00501.28:AMP-binding enzyme
gene-LOC21385024	4.81	13.51	4.91	20.88	35.71	20.29	154	438	164	638	1154	692	NW_010365498.1	2021	5769	+	LOC21385024	--	K14175 (3S,6E)-nerolidol synthase [EC:4.2.3.48] | (RefSeq) (3S,6E)-nerolidol synthase 1 (A)	ko00909: Sesquiterpenoid and triterpenoid biosynthesis	(3S,6E)-nerolidol synthase 1 [Morus notabilis]	RecName: Full=(3S,6E)-nerolidol synthase 1; Short=FaNES1; EC=4.2.3.48;	SubName: Full=(3S,6E)-nerolidol synthase 1 {ECO:0000313|EMBL:EXC10518.1};	--	GO:0005829,cytosol; GO:0000287,magnesium ion binding; GO:0010333,terpene synthase activity; GO:0016114,terpenoid biosynthetic process	PF03936.16:Terpene synthase family, metal binding domain
gene-LOC21385040	74.55	80.56	53.83	20.54	18.44	16.42	2550	2789	1919	670	636	598	NW_010359843.1	38330	41464	-	LOC21385040	--	K13699 abhydrolase domain-containing protein 5 [EC:2.3.1.51] | (RefSeq) hydrolase, alpha/beta fold family protein (A)	--	hypothetical protein L484_001438 [Morus notabilis]	RecName: Full=Pheophytinase, chloroplastic; EC=3.1.1.-; AltName: Full=Pheophytin pheophorbide hydrolase; AltName: Full=Protein CO-REGULATED WITH NYE1; Flags: Precursor;	SubName: Full=Uncharacterized protein {ECO:0000313|EMBL:EXB54292.1};	Predicted hydrolase/acyltransferase (alpha/beta hydrolase superfamily)	GO:0009507,chloroplast; GO:0009570,chloroplast stroma; GO:0009535,chloroplast thylakoid membrane; GO:0080124,pheophytinase activity; GO:0015996,chlorophyll catabolic process	PF12697.7:Alpha/beta hydrolase family
gene-LOC21385051	0.22	0.61	1.14	1.67	1.68	2.31	6	17	33	44	47	68	NW_010362180.1	19454	25155	-	LOC21385051	--	K04374 cyclic AMP-dependent transcription factor ATF-4 | (RefSeq) basic leucine zipper 61-like (A)	ko04141: Protein processing in endoplasmic reticulum	Transcription factor VIP1 [Morus notabilis]	RecName: Full=Basic leucine zipper 61 {ECO:0000303|PubMed:11906833}; Short=AtbZIP61 {ECO:0000303|PubMed:11906833}; Short=bZIP protein 61;	SubName: Full=Transcription factor VIP1 {ECO:0000313|EMBL:EXB79005.1};	--	GO:0005634,nucleus; GO:0003677,DNA binding; GO:0003700,DNA-binding transcription factor activity; GO:0000977,RNA polymerase II regulatory region sequence-specific DNA binding; GO:0045893,positive regulation of transcription, DNA-templated; GO:0006351,transcription, DNA-templated	PF07716.15:Basic region leucine zipper
gene-LOC21385078	20.45	22.66	14.09	7.78	6.81	3.41	372	417	267	135	125	66	--	--	--	--	--	--	--	--
gene-LOC21385090	308.16	296.65	264.85	82.7	74.4	60.65	10530	10259	9432	2695	2564	2206	NW_010364504.1	4455	6408	+	LOC21385090	--	--	--	hypothetical protein L484_001489 [Morus notabilis]	--	SubName: Full=Uncharacterized protein {ECO:0000313|EMBL:EXC03761.1};	--	--	--
gene-LOC21385092	19.39	18.55	19.07	10.43	7.92	8.48	969	938	993	497	399	451	NW_010364504.1	15581	21481	+	LOC21385092	--	K15923 alpha-L-fucosidase 2 [EC:3.2.1.51] | (RefSeq) alpha-L-fucosidase 2-like isoform X1 (A)	ko00511: Other glycan degradation	Alpha-L-fucosidase 2 [Morus notabilis]	RecName: Full=Alpha-L-fucosidase 2; EC=3.2.1.51; AltName: Full=Alpha-1,2-fucosidase 2; AltName: Full=Alpha-L-fucosidase 95A; Short=AtFuc95A; AltName: Full=Alpha-L-fucoside fucohydrolase 2; AltName: Full=Protein ALTERED XYLOGLUCAN 8; Flags: Precursor;	SubName: Full=Alpha-L-fucosidase 2 {ECO:0000313|EMBL:EXC03763.1};	--	GO:0048046,apoplast; GO:0047513,1,2-alpha-L-fucosidase activity; GO:0008152,metabolic process	PF14498.6:Glycosyl hydrolase family 65, N-terminal domain
gene-LOC21385118	1.65	1.7	1.71	0.27	0.38	0.24	26	27	28	4	6	4	NW_010357186.1	13815	15352	-	LOC21385118	--	--	--	Hypersensitive-induced response protein 1 [Morus notabilis]	RecName: Full=Hypersensitive-induced response protein 1 {ECO:0000303|PubMed:15060130}; Short=AtHIR1 {ECO:0000303|PubMed:15060130};	SubName: Full=Hypersensitive-induced response protein 1 {ECO:0000313|EMBL:EXB30114.1};	Prohibitins and stomatins of the PID superfamily	GO:0005794,Golgi apparatus; GO:0016020,membrane; GO:0005886,plasma membrane; GO:0009506,plasmodesma; GO:0005774,vacuolar membrane; GO:0005773,vacuole; GO:0043424,protein histidine kinase binding	PF01145.25:SPFH domain / Band 7 family
gene-LOC21385126	55.42	86.76	33.27	16.84	20.26	19.88	1066	1689	667	309	393	407	NW_010357186.1	47937	49707	-	LOC21385126	--	K01535 H+-transporting ATPase [EC:7.1.2.1] | (RefSeq) plasma membrane ATPase 3-like isoform X1 (A)	ko00190: Oxidative phosphorylation	plasma membrane H+-ATPase, partial [Sesbania rostrata]	RecName: Full=Plasma membrane ATPase 2; EC=3.6.3.6; AltName: Full=Proton pump 2; Flags: Fragment;	SubName: Full=Plasma membrane H+-ATPase {ECO:0000313|EMBL:BAC77533.1}; Flags: Fragment;	Plasma membrane H+-transporting ATPase	GO:0016021,integral component of membrane; GO:0005886,plasma membrane; GO:0005524,ATP binding; GO:0008553,proton-exporting ATPase activity, phosphorylative mechanism; GO:0046872,metal ion binding; GO:0006754,ATP biosynthetic process	--
gene-LOC21385160	0.41	0.58	0.26	1.74	2.01	1.21	27	38	18	108	132	84	--	--	--	--	--	--	--	--
gene-LOC21385175	0.44	1.35	1.08	2.35	3.58	1.93	9	28	23	46	74	42	NW_010356822.1	3138	4710	-	LOC21385175	--	K12173 BRCA1-A complex subunit BRE | (RefSeq) BRCA1-A complex subunit BRE-like (A)	ko03440: Homologous recombination	hypothetical protein L484_001577 [Morus notabilis]	RecName: Full=Thaumatin-like protein 1 {ECO:0000303|PubMed:15988566}; Short=AtTLP1 {ECO:0000303|PubMed:15988566}; Flags: Precursor;	SubName: Full=Uncharacterized protein {ECO:0000313|EMBL:EXB24914.1};	--	GO:0009682,induced systemic resistance; GO:0009617,response to bacterium; GO:0009723,response to ethylene	PF00314.17:Thaumatin family
gene-LOC21385201	13.27	17.48	16.17	5.47	4.75	5.89	252	336	320	99	91	119	NW_010364063.1	1955	3040	+	LOC21385201	--	--	--	hypothetical protein L484_001603 [Morus notabilis]	RecName: Full=Basic leucine zipper 23 {ECO:0000303|PubMed:11906833}; Short=AtbZIP23 {ECO:0000303|PubMed:11906833}; Short=bZIP protein 23 {ECO:0000305};	SubName: Full=Uncharacterized protein {ECO:0000313|EMBL:EXB97908.1};	--	GO:0005634,nucleus; GO:0003677,DNA binding; GO:0003700,DNA-binding transcription factor activity; GO:0010043,response to zinc ion; GO:0006351,transcription, DNA-templated	PF07716.15:Basic region leucine zipper
gene-LOC21385245	32.71	26.7	29.75	10.48	7.74	8.17	1001	827	949	306	239	266	NW_010356899.1	12852	15769	+	LOC21385245	--	K20619 cytochrome P450 family 78 subfamily A | (RefSeq) cytochrome P450 78A5-like (A)	--	Cytochrome P450 78A4 [Morus notabilis]	RecName: Full=Cytochrome P450 78A5; EC=1.14.-.-; AltName: Full=Protein KLUH;	SubName: Full=Cytochrome P450 78A4 {ECO:0000313|EMBL:EXC35683.1};	Cytochrome P450 CYP2 subfamily	GO:0005783,endoplasmic reticulum; GO:0016021,integral component of membrane; GO:0016020,membrane; GO:0020037,heme binding; GO:0005506,iron ion binding; GO:0016709,oxidoreductase activity, acting on paired donors, with incorporation or reduction of molecular oxygen, NAD(P)H as one donor, and incorporation of one atom of oxygen; GO:0048437,floral organ development; GO:0035265,organ growth; GO:00082…	PF00067.22:Cytochrome P450
gene-LOC21385254	99.74	129.25	87.11	46.47	49.62	43.25	2318	3040	2110	1030	1163	1070	NW_010358454.1	34032	36580	+	LOC21385254	--	K01057 6-phosphogluconolactonase [EC:3.1.1.31] | (RefSeq) probable 6-phosphogluconolactonase 4, chloroplastic (A)	ko00030: Pentose phosphate pathway; ko01200: Carbon metabolism	putative 6-phosphogluconolactonase 4 [Morus notabilis]	RecName: Full=Probable 6-phosphogluconolactonase 4, chloroplastic; Short=6PGL 4; EC=3.1.1.31; Flags: Precursor;	SubName: Full=Putative 6-phosphogluconolactonase 4 {ECO:0000313|EMBL:EXB41097.1};	6-phosphogluconolactonase - like protein	GO:0009507,chloroplast; GO:0017057,6-phosphogluconolactonase activity; GO:0005975,carbohydrate metabolic process; GO:0006098,pentose-phosphate shunt	PF01182.20:Glucosamine-6-phosphate isomerases/6-phosphogluconolactonase
gene-LOC21385258	0.38	0.75	0.8	2.06	3.9	4.27	5	10	11	26	52	60	NW_010367867.1	491	2292	-	LOC21385258	--	K10691 E3 ubiquitin-protein ligase UBR4 [EC:2.3.2.27] | (RefSeq) LOC109762802; auxin transport protein BIG (A)	--	GDSL esterase/lipase [Morus notabilis]	RecName: Full=GDSL esterase/lipase At5g45960; EC=3.1.1.-; AltName: Full=Extracellular lipase At5g45960; Flags: Precursor;	SubName: Full=GDSL esterase/lipase {ECO:0000313|EMBL:EXC32020.1};	--	GO:0005576,extracellular region; GO:0016788,hydrolase activity, acting on ester bonds; GO:0016042,lipid catabolic process	PF00657.22:GDSL-like Lipase/Acylhydrolase
gene-LOC21385272	1.24	1.08	2.53	5.4	5.11	8.8	74	65	157	307	307	558	NW_010358215.1	2975	7221	-	LOC21385272	--	K21843 tetratricopeptide repeat protein 7 | (RefSeq) tetratricopeptide repeat protein 7A-like (A)	--	Tetratricopeptide repeat protein 7B [Morus notabilis]	RecName: Full=Protein NPGR1 {ECO:0000303|PubMed:12928497}; AltName: Full=NO POLLEN GERMINATION RELATED 1 {ECO:0000303|PubMed:12928497};	SubName: Full=Tetratricopeptide repeat protein 7B {ECO:0000313|EMBL:EXB39826.1};	Predicted calmodulin-binding protein	GO:0005886,plasma membrane; GO:0005516,calmodulin binding	PF07719.17:Tetratricopeptide repeat
gene-LOC21385286	0.74	0.44	1.02	4.4	6.43	5.6	20	12	29	114	176	162	NW_010361331.1	50233	52905	-	LOC21385286	--	K10257 acyl-lipid omega-3 desaturase [EC:1.14.19.25 1.14.19.35 1.14.19.36] | (RefSeq) omega-3 fatty acid desaturase, endoplasmic reticulum-like (A)	--	Fatty acid desaturase [Trema orientalis]	RecName: Full=Omega-3 fatty acid desaturase, chloroplastic; EC=1.14.19.-; Flags: Precursor;	SubName: Full=Delta 15 desaturase {ECO:0000313|EMBL:AIN36676.1};	--	GO:0031969,chloroplast membrane; GO:0016717,oxidoreductase activity, acting on paired donors, with oxidation of a pair of donors resulting in the reduction of molecular oxygen to two molecules of water; GO:0006636,unsaturated fatty acid biosynthetic process	PF00487.24:Fatty acid desaturase
gene-LOC21385292	20.53	27.1	22.07	9.4	8.89	10.74	158	211	177	69	69	88	NW_010358218.1	1687	3114	+	LOC21385292	--	K08835 serine/threonine-protein kinase OSR1/STK39 [EC:2.7.11.1] | (RefSeq) serine/threonine-protein kinase BLUS1 isoform X2 (A)	--	PREDICTED: serine/threonine-protein kinase BLUS1-like isoform X3 [Ziziphus jujuba]	--	SubName: Full=Uncharacterized protein {ECO:0000313|EMBL:EYU33484.1}; Flags: Fragment;	Ste20-like serine/threonine protein kinase	--	--
gene-LOC21385298	12.2	13.01	16.41	28.36	28.96	31.57	394	425	552	873	943	1085	NW_010358218.1	27093	30674	+	LOC21385298	--	--	--	Translocase of chloroplast 132 [Morus notabilis]	--	SubName: Full=Translocase of chloroplast 132 {ECO:0000313|EMBL:EXB39945.1};	Predicted sugar transporter	GO:0016021,integral component of membrane; GO:0005525,GTP binding; GO:0015098,molybdate ion transmembrane transporter activity	PF05631.14:Sugar-tranasporters, 12 TM
gene-LOC21385302	6.49	7.05	10.54	24.21	33.82	31.39	304	334	514	1081	1597	1564	NW_010358218.1	42319	50652	-	LOC21385302	--	--	--	PREDICTED: oligopeptide transporter 7-like [Prunus mume]	RecName: Full=Oligopeptide transporter 7; Short=AtOPT7;	SubName: Full=Uncharacterized protein {ECO:0000313|EMBL:EMJ11544.1};	Sexual differentiation process protein ISP4	GO:0005887,integral component of plasma membrane; GO:0016020,membrane; GO:0035673,oligopeptide transmembrane transporter activity; GO:0015031,protein transport	PF03169.15:OPT oligopeptide transporter protein
gene-LOC21385315	8.73	8.05	9.75	3.1	2.74	4.12	281	262	327	95	89	141	NW_010358724.1	49753	52295	+	LOC21385315	--	K02178 checkpoint serine/threonine-protein kinase [EC:2.7.11.1] | (RefSeq) mitotic spindle checkpoint protein BUBR1-like (A)	--	hypothetical protein L484_001722 [Morus notabilis]	RecName: Full=Mitotic spindle checkpoint protein BUBR1; AltName: Full=BUB1-related protein 1;	SubName: Full=Uncharacterized protein {ECO:0000313|EMBL:EXB44552.1};	Mitotic checkpoint serine/threonine protein kinase	GO:0010369,chromocenter; GO:0000778,condensed nuclear chromosome kinetochore; GO:0005737,cytoplasm; GO:0000776,kinetochore; GO:0005828,kinetochore microtubule; GO:0005815,microtubule organizing center; GO:0005876,spindle microtubule; GO:0004672,protein kinase activity; GO:0051754,meiotic sister chromatid cohesion, centromeric; GO:0007094,mitotic spindle assembly checkpoint	PF08311.12:Mad3/BUB1 homology region 1
gene-LOC21385317	14.17	19.02	15.42	36.02	39.99	32.74	566	769	642	1372	1611	1392	NW_010358724.1	54503	58392	-	LOC21385317	--	K13430 serine/threonine-protein kinase PBS1 [EC:2.7.11.1] | (RefSeq) receptor Serine/Threonine kinase (A)	ko04626: Plant-pathogen interaction	putative LRR receptor-like serine/threonine-protein kinase MRH1 [Morus notabilis]	RecName: Full=Inactive receptor-like serine/threonine-protein kinase At2g40270; Flags: Precursor;	SubName: Full=Putative LRR receptor-like serine/threonine-protein kinase MRH1 {ECO:0000313|EMBL:EXB44554.1};	Serine/threonine protein kinase	GO:0016021,integral component of membrane; GO:0005886,plasma membrane; GO:0005524,ATP binding; GO:0004675,transmembrane receptor protein serine/threonine kinase activity; GO:0007166,cell surface receptor signaling pathway; GO:0006468,protein phosphorylation	PF07714.17:Protein tyrosine kinase
gene-LOC21385321	0.07	0	0	6	6.15	3.56	1	0	0	83	90	55	NW_010361005.1	24890	25810	-	LOC21385321	--	--	--	hypothetical protein L484_001729 [Morus notabilis]	--	SubName: Full=Uncharacterized protein {ECO:0000313|EMBL:EXB63111.1};	--	--	--
gene-LOC21385344	2.54	1.86	2.64	12.11	12.48	12.85	96	71	104	436	475	516	NW_010361122.1	23392	33056	+	LOC21385344	--	K15503 serine/threonine-protein phosphatase 6 regulatory ankyrin repeat subunit B | (RefSeq) uncharacterized protein LOC110673220 (A)	--	Ankyrin repeat-containing protein [Morus notabilis]	RecName: Full=Protein ACCELERATED CELL DEATH 6 {ECO:0000303|PubMed:10488236};	SubName: Full=Ankyrin repeat-containing protein {ECO:0000313|EMBL:EXB66197.1};	FOG: Ankyrin repeat	GO:0030176,integral component of endoplasmic reticulum membrane; GO:0005887,integral component of plasma membrane; GO:0016020,membrane; GO:0008219,cell death; GO:0071446,cellular response to salicylic acid stimulus; GO:0009816,defense response to bacterium, incompatible interaction; GO:1900426,positive regulation of defense response to bacterium; GO:1902290,positive regulation of defense response…	PF12796.7:Ankyrin repeats (3 copies)
gene-LOC21385357	0.3	1.08	0.58	2.48	3.85	2.56	5	18	10	39	64	45	NW_010356476.1	19270	20212	-	LOC21385357	--	K09286 EREBP-like factor | (RefSeq) dehydration-responsive element-binding protein 3-like (A)	--	Ethylene-responsive transcription factor [Morus notabilis]	RecName: Full=Ethylene-responsive transcription factor ERF026;	SubName: Full=Dehydration responsive element binding transcription factor {ECO:0000313|EMBL:AHJ25963.1}; SubName: Full=Ethylene-responsive transcription factor {ECO:0000313|EMBL:EXB19758.1};	--	GO:0005634,nucleus; GO:0003677,DNA binding; GO:0003700,DNA-binding transcription factor activity; GO:0009873,ethylene-activated signaling pathway; GO:0006351,transcription, DNA-templated	PF00847.20:AP2 domain
gene-LOC21385359	0.33	0.28	0.45	2.54	2.82	2.35	12	10	17	87	102	90	NW_010356476.1	47363	49416	+	LOC21385359	--	K03327 multidrug resistance protein, MATE family | (RefSeq) protein DETOXIFICATION 49-like (A)	--	MATE efflux family protein LAL5 [Morus notabilis]	RecName: Full=Protein DETOXIFICATION 49 {ECO:0000303|PubMed:11739388}; Short=AtDTX49 {ECO:0000303|PubMed:11739388}; AltName: Full=Multidrug and toxic compound extrusion protein 49 {ECO:0000305}; Short=MATE protein 49 {ECO:0000305}; AltName: Full=Protein NOVEL ION CARRIER 1 {ECO:0000303|Ref.1}; Short=Protein NIC1 {ECO:0000303|Ref.1};	RecName: Full=Protein DETOXIFICATION {ECO:0000256|RuleBase:RU004914}; AltName: Full=Multidrug and toxic compound extrusion protein {ECO:0000256|RuleBase:RU004914};	Uncharacterized membrane protein, predicted efflux pump	GO:0016021,integral component of membrane; GO:0015297,antiporter activity; GO:0015238,drug transmembrane transporter activity; GO:0006855,drug transmembrane transport	PF01554.18:MatE
gene-LOC21385362	34.94	32.51	26	13.66	11.33	11.25	633	596	491	236	207	217	NW_010367839.1	36101	38870	+	LOC21385362	--	K03875 F-box and leucine-rich repeat protein 1 (S-phase kinase-associated protein 2) | (RefSeq) SKP2A; F-box/RNI-like superfamily protein (A)	ko04120: Ubiquitin mediated proteolysis	hypothetical protein L484_001772 [Morus notabilis]	RecName: Full=F-box protein At5g67140;	SubName: Full=Uncharacterized protein {ECO:0000313|EMBL:EXC31739.1};	Leucine rich repeat proteins, some proteins contain F-box	--	PF12937.7:F-box-like
gene-LOC21385394	12.52	9.04	15.69	30.06	23.48	23.99	424	310	554	971	802	865	NW_010366790.1	53103	60583	-	LOC21385394	--	K17710 pentatricopeptide repeat domain-containing protein 1 | (RefSeq) pentatricopeptide repeat-containing protein At5g25630 (A)	--	Tetratricopeptide-like helical domain containing protein [Trema orientalis]	RecName: Full=Pentatricopeptide repeat-containing protein At5g25630;	SubName: Full=Uncharacterized protein {ECO:0000313|EMBL:EMJ23173.1};	FOG: PPR repeat	GO:0043231,intracellular membrane-bounded organelle; GO:0004519,endonuclease activity; GO:0003723,RNA binding; GO:0009451,RNA modification	PF13041.6:PPR repeat family
gene-LOC21385396	3.13	4.57	3.43	14.79	12.02	15.17	63	93	72	284	244	325	NW_010364132.1	2658	3808	+	LOC21385396	--	K05953 nicotianamine synthase [EC:2.5.1.43] | (RefSeq) nicotianamine synthase-like (A)	--	Nicotianamine synthase [Morus notabilis]	RecName: Full=Nicotianamine synthase; EC=2.5.1.43; AltName: Full=Chloronerva; AltName: Full=S-adenosyl-L-methionine:S-adenosyl-L-methionine:S-adenosyl-methionine 3-amino-3-carboxypropyltransferase;	SubName: Full=Nicotianamine synthase {ECO:0000313|EMBL:EXB98412.1};	--	GO:0030410,nicotianamine synthase activity; GO:0030418,nicotianamine biosynthetic process	PF03059.16:Nicotianamine synthase protein
gene-LOC21385398	5.4	7.02	3.58	1.13	2.63	2.96	120	158	83	24	59	70	--	--	--	--	--	--	--	--
gene-LOC21385417	0.43	0.51	0.08	2.43	3.83	4.6	5	6	1	27	45	57	NW_010363281.1	55999	56664	-	LOC21385417	--	K20043 clathrin coat assembly protein AP180 | (RefSeq) putative clathrin assembly protein At5g35200 (A)	--	Dof zinc finger protein [Morus notabilis]	RecName: Full=Dof zinc finger protein DOF1.2; Short=AtDOF1.2;	SubName: Full=Dof zinc finger protein {ECO:0000313|EMBL:EXB91954.1};	--	GO:0005634,nucleus; GO:0003677,DNA binding; GO:0003700,DNA-binding transcription factor activity; GO:0046872,metal ion binding; GO:0006355,regulation of transcription, DNA-templated; GO:0006351,transcription, DNA-templated	PF02701.15:Dof domain, zinc finger
gene-LOC21385425	2.9	3.03	2.57	8.88	9.49	6.79	234	248	216	684	773	584	NW_010362991.1	36785	51733	-	LOC21385425	--	K13435 serine/threonine-protein kinase Pto | (RefSeq) receptor-like protein kinase HERK 1 (A)	ko04626: Plant-pathogen interaction	Wall-associated receptor kinase [Trema orientalis]	RecName: Full=LEAF RUST 10 DISEASE-RESISTANCE LOCUS RECEPTOR-LIKE PROTEIN KINASE-like 1.2 {ECO:0000303|PubMed:12805585}; EC=2.7.11.1; AltName: Full=Probable receptor-like serine/threonine-protein kinase LRK10L-1.2 {ECO:0000305}; Flags: Precursor;	SubName: Full=Uncharacterized protein {ECO:0000313|EMBL:ONI09210.1};	Serine/threonine protein kinase	GO:0016021,integral component of membrane; GO:0005886,plasma membrane; GO:0005524,ATP binding; GO:0030247,polysaccharide binding; GO:0004674,protein serine/threonine kinase activity; GO:0007166,cell surface receptor signaling pathway; GO:0071215,cellular response to abscisic acid stimulus; GO:0042631,cellular response to water deprivation; GO:0048573,photoperiodism, flowering	PF00069.25:Protein kinase domain
gene-LOC21385426	1.71	2.27	0.62	0.5	0.36	0.21	61	82	23	17	13	8	NW_010362991.1	55511	58379	-	LOC21385426	--	K13416 brassinosteroid insensitive 1-associated receptor kinase 1 [EC:2.7.10.1 2.7.11.1] | (RefSeq) BRASSINOSTEROID INSENSITIVE 1-associated receptor kinase 1 (A)	ko04016: MAPK signaling pathway - plant; ko04075: Plant hormone signal transduction; ko04626: Plant-pathogen interaction	putative receptor-like protein kinase [Morus notabilis]	RecName: Full=LEAF RUST 10 DISEASE-RESISTANCE LOCUS RECEPTOR-LIKE PROTEIN KINASE-like 2.5 {ECO:0000303|PubMed:12805585}; EC=2.7.11.1; AltName: Full=Probable receptor-like serine/threonine-protein kinase LRK10L-2.5 {ECO:0000305}; Flags: Precursor;	SubName: Full=Putative receptor-like protein kinase {ECO:0000313|EMBL:EXB88614.1};	Serine/threonine protein kinase	GO:0016021,integral component of membrane; GO:0005524,ATP binding; GO:0004674,protein serine/threonine kinase activity	PF00069.25:Protein kinase domain
gene-LOC21385451	15.68	18.68	14.01	7.08	6.52	5.86	553	667	515	238	232	220	NW_010361052.1	5954	7970	+	LOC21385451	--	K19041 E3 ubiquitin-protein ligase RNF38/44 [EC:2.3.2.27] | (RefSeq) RING-H2 finger protein ATL52-like (A)	--	RING-H2 finger protein ATL51 [Morus notabilis]	RecName: Full=RING-H2 finger protein ATL51; EC=2.3.2.27 {ECO:0000305}; AltName: Full=RING-type E3 ubiquitin transferase ATL51 {ECO:0000305};	SubName: Full=RING-H2 finger protein ATL51 {ECO:0000313|EMBL:EXB64911.1};	FOG: Predicted E3 ubiquitin ligase	GO:0016021,integral component of membrane; GO:0046872,metal ion binding; GO:0061630,ubiquitin protein ligase activity; GO:0043161,proteasome-mediated ubiquitin-dependent protein catabolic process; GO:0080167,response to karrikin	PF13639.6:Ring finger domain
gene-LOC21385452	0.47	0.19	0.75	0.82	1.01	2.68	12	5	20	20	26	73	NW_010361052.1	11949	15165	-	LOC21385452	--	K20558 transcription factor SPEECHLESS | (RefSeq) transcription factor SPEECHLESS (A)	ko04016: MAPK signaling pathway - plant	hypothetical protein L484_001866 [Morus notabilis]	RecName: Full=Transcription factor bHLH96; AltName: Full=Basic helix-loop-helix protein 96; Short=AtbHLH96; Short=bHLH 96; AltName: Full=Transcription factor EN 15; AltName: Full=bHLH transcription factor bHLH096;	SubName: Full=Uncharacterized protein {ECO:0000313|EMBL:EXB64912.1};	--	GO:0005634,nucleus; GO:0003677,DNA binding; GO:0003700,DNA-binding transcription factor activity; GO:0046983,protein dimerization activity; GO:0006351,transcription, DNA-templated	PF00010.26:Helix-loop-helix DNA-binding domain
gene-LOC21385458	0.3	0.65	0.63	2.06	2.2	10.92	7	15	15	45	51	267	NW_010359813.1	13588	15822	+	LOC21385458	--	K04802 proliferating cell nuclear antigen | (RefSeq) proliferating cell nuclear antigen-like (A)	ko03030: DNA replication; ko03410: Base excision repair; ko03420: Nucleotide excision repair; ko03430: Mismatch repair	Proliferating cell nuclear antigen large form [Morus notabilis]	RecName: Full=Proliferating cell nuclear antigen large form; Short=PCNA; AltName: Full=Cyclin;	RecName: Full=Proliferating cell nuclear antigen {ECO:0000256|RuleBase:RU000641};	DNA polymerase delta processivity factor (proliferating cell nuclear antigen)	GO:0005634,nucleus; GO:0003677,DNA binding; GO:0030337,DNA polymerase processivity factor activity; GO:0006260,DNA replication; GO:0006275,regulation of DNA replication	PF02747.15:Proliferating cell nuclear antigen, C-terminal domain
gene-LOC21385474	12.65	14.15	15.48	24.88	29.62	38.36	523	592	667	981	1235	1688	NW_010363644.1	60875	65251	-	LOC21385474	--	K01180 endo-1,3(4)-beta-glucanase [EC:3.2.1.6] | (RefSeq) uncharacterized protein LOC111487562 (A)	--	Proline-rich receptor-like protein kinase PERK1 [Morus notabilis]	RecName: Full=Proline-rich receptor-like protein kinase PERK1; EC=2.7.11.1; AltName: Full=Proline-rich extensin-like receptor kinase 1; Short=AtPERK1;	SubName: Full=Proline-rich receptor-like protein kinase PERK1 {ECO:0000313|EMBL:EXB94681.1};	Serine/threonine protein kinase	GO:0016021,integral component of membrane; GO:0005886,plasma membrane; GO:0005524,ATP binding; GO:0004672,protein kinase activity; GO:0004674,protein serine/threonine kinase activity; GO:0004675,transmembrane receptor protein serine/threonine kinase activity; GO:0007166,cell surface receptor signaling pathway; GO:0046777,protein autophosphorylation; GO:0009620,response to fungus; GO:0009611,respo…	PF07714.17:Protein tyrosine kinase
gene-LOC21385488	0.46	0.38	0.67	1.7	1.15	2.4	6	5	9	21	15	33	NW_010359592.1	32395	35100	-	LOC21385488	--	K21813 endonuclease V [EC:3.1.26.-] | (RefSeq) endonuclease V-like (A)	--	hypothetical protein L484_001904 [Morus notabilis]	--	SubName: Full=Uncharacterized protein {ECO:0000313|EMBL:EXB53630.1};	--	--	PF07719.17:Tetratricopeptide repeat
gene-LOC21385495	42.7	45.1	35.69	70.41	87.74	92.94	2279	2436	1985	3584	4723	5280	NW_010360666.1	43865	48036	+	LOC21385495	--	--	--	hypothetical protein L484_001911 [Morus notabilis]	--	SubName: Full=Uncharacterized protein {ECO:0000313|EMBL:EXB59331.1};	--	GO:0016787,hydrolase activity; GO:0006629,lipid metabolic process	PF01764.25:Lipase (class 3)
gene-LOC21385502	0	0	0	0.85	1.05	1.52	0	0	0	23	30	46	NW_010367133.1	59034	63488	-	LOC21385502	--	K00422 polyphenol oxidase [EC:1.10.3.1] | (RefSeq) polyphenol oxidase, chloroplastic-like (A)	ko00350: Tyrosine metabolism; ko00950: Isoquinoline alkaloid biosynthesis	Polyphenol oxidase [Morus notabilis]	RecName: Full=Polyphenol oxidase, chloroplastic; Short=PPO; EC=1.10.3.1; AltName: Full=Catechol oxidase; Flags: Precursor;	SubName: Full=Polyphenol oxidase {ECO:0000313|EMBL:EXC25717.1};	--	GO:0009543,chloroplast thylakoid lumen; GO:0004097,catechol oxidase activity; GO:0046872,metal ion binding; GO:0046148,pigment biosynthetic process	PF12143.8:Protein of unknown function (DUF_B2219)
gene-LOC21385509	9.18	5.65	9.89	21.13	19.58	23.42	138	86	155	303	297	375	NW_010360252.1	60500	62864	-	LOC21385509	--	K02883 large subunit ribosomal protein L18e | (RefSeq) 60S ribosomal protein L18-2-like (A)	ko03010: Ribosome	60S ribosomal protein L18-2 [Morus notabilis]	RecName: Full=60S ribosomal protein L18-2;	SubName: Full=60S ribosomal protein L18-2 {ECO:0000313|EMBL:EXB56096.1};	60s ribosomal protein L18	GO:0009507,chloroplast; GO:0022625,cytosolic large ribosomal subunit; GO:0015934,large ribosomal subunit; GO:0005886,plasma membrane; GO:0005774,vacuolar membrane; GO:0005773,vacuole; GO:0003723,RNA binding; GO:0003735,structural constituent of ribosome; GO:0006412,translation	PF17135.4:Ribosomal protein 60S L18 and 50S L18e
gene-LOC21385521	0.49	0.8	1.41	3.33	2.75	2.75	6	10	18	39	34	36	NW_010364508.1	66275	66976	-	LOC21385521	--	K02948 small subunit ribosomal protein S11 | (RefSeq) probable ribosomal protein S11, mitochondrial (A)	ko03010: Ribosome	30S ribosomal protein S11 [Morus notabilis]	RecName: Full=Probable ribosomal protein S11, mitochondrial {ECO:0000305}; Short=MRP-S11; Short=S11mt; AltName: Full=Protein NUCLEAR FUSION DEFECTIVE 3, mitochondrial {ECO:0000303|PubMed:16698901}; Flags: Precursor;	SubName: Full=30S ribosomal protein S11 {ECO:0000313|EMBL:EXC03782.1};	--	GO:0005763,mitochondrial small ribosomal subunit; GO:0048027,mRNA 5'-UTR binding; GO:0070181,small ribosomal subunit rRNA binding; GO:0003735,structural constituent of ribosome; GO:0000741,karyogamy; GO:0000462,maturation of SSU-rRNA from tricistronic rRNA transcript (SSU-rRNA, 5.8S rRNA, LSU-rRNA); GO:0010197,polar nucleus fusion; GO:0000028,ribosomal small subunit assembly; GO:0006412,translati…	PF00411.19:Ribosomal protein S11
gene-LOC21385522	10.42	15.38	6.45	4.17	4.08	2.45	152	227	98	58	60	38	NW_010361488.1	1175	2506	-	LOC21385522	--	--	--	Major allergen Api g 2 [Morus notabilis]	RecName: Full=Ribonuclease 1; EC=3.1.-.-;	SubName: Full=Major allergen Api g 2 {ECO:0000313|EMBL:EXB72965.1};	--	GO:0005737,cytoplasm; GO:0004519,endonuclease activity; GO:0006952,defense response; GO:0009607,response to biotic stimulus	PF00407.19:Pathogenesis-related protein Bet v I family
gene-LOC21385544	16.68	14.23	6.15	6.88	4.15	4.17	526	454	202	207	132	140	NW_010363825.1	54025	59077	+	LOC21385544	--	K10770 alkylated DNA repair protein alkB homolog 8 [EC:1.14.11.- 2.1.1.229] | (RefSeq) alkylated DNA repair protein ALKBH8 homolog isoform X1 (A)	--	Alkylated DNA repair protein alkB-8-like protein [Morus notabilis]	RecName: Full=Alkylated DNA repair protein ALKBH8 homolog {ECO:0000305}; EC=1.14.11.- {ECO:0000305}; AltName: Full=Alpha-ketoglutarate-dependent dioxygenase ALKBH8 homolog {ECO:0000305}; Short=AtALKBH8 {ECO:0000303|PubMed:21653555};	SubName: Full=Alkylated DNA repair protein alkB-8-like protein {ECO:0000313|EMBL:EXC46564.1};	Uncharacterized conserved protein	GO:0051213,dioxygenase activity; GO:0008198,ferrous iron binding; GO:0003723,RNA binding; GO:0002098,tRNA wobble uridine modification	PF13532.6:2OG-Fe(II) oxygenase superfamily
gene-LOC21385557	0	0	0	1.64	2.25	1.96	0	0	0	57	83	76	NW_010361282.1	45389	49132	-	LOC21385557	--	K20606 mitogen-activated protein kinase kinase kinase ANP1 [EC:2.7.11.25] | (RefSeq) receptor-like serine/threonine-protein kinase SD1-7 isoform X1 (A)	ko04016: MAPK signaling pathway - plant	G-type lectin S-receptor-like serine/threonine-protein kinase [Morus notabilis]	RecName: Full=G-type lectin S-receptor-like serine/threonine-protein kinase B120; EC=2.7.11.1; Flags: Precursor;	SubName: Full=G-type lectin S-receptor-like serine/threonine-protein kinase {ECO:0000313|EMBL:EXB68288.1};	--	GO:0016021,integral component of membrane; GO:0005886,plasma membrane; GO:0005524,ATP binding; GO:0005516,calmodulin binding; GO:0030246,carbohydrate binding; GO:0004674,protein serine/threonine kinase activity; GO:0006468,protein phosphorylation; GO:0048544,recognition of pollen	PF07714.17:Protein tyrosine kinase
gene-LOC21385566	81.32	69.18	107.04	236.34	191.01	218.41	1388	1195	1904	3847	3288	3968	NW_010362536.1	8405	11272	+	LOC21385566	--	K02933 large subunit ribosomal protein L6 | (RefSeq) 50S ribosomal protein L6, chloroplastic (A)	ko03010: Ribosome	50S ribosomal protein L6 [Morus notabilis]	RecName: Full=50S ribosomal protein L6, chloroplastic; AltName: Full=Protein EMBRYO DEFECTIVE 2394; Flags: Precursor;	SubName: Full=50S ribosomal protein L6 {ECO:0000313|EMBL:EXB83377.1};	Mitochondrial/chloroplast ribosomal protein L6	GO:0009507,chloroplast; GO:0009941,chloroplast envelope; GO:0009570,chloroplast stroma; GO:0016020,membrane; GO:0005840,ribosome; GO:0003723,RNA binding; GO:0019843,rRNA binding; GO:0003735,structural constituent of ribosome; GO:0009793,embryo development ending in seed dormancy; GO:0009735,response to cytokinin; GO:0006412,translation	PF00347.23:Ribosomal protein L6
gene-LOC21385569	1.91	1.95	1.51	2.88	4.53	3.22	62	64	51	89	148	111	NW_010362536.1	19515	23942	-	LOC21385569	--	K03327 multidrug resistance protein, MATE family | (RefSeq) protein DETOXIFICATION 40 (A)	--	Protein TRANSPARENT TESTA 12 [Morus notabilis]	RecName: Full=Protein DETOXIFICATION 40 {ECO:0000303|PubMed:11739388}; Short=AtDTX40 {ECO:0000303|PubMed:11739388}; AltName: Full=Multidrug and toxic compound extrusion protein 40 {ECO:0000305}; Short=MATE protein 40 {ECO:0000305};	RecName: Full=Protein DETOXIFICATION {ECO:0000256|RuleBase:RU004914}; AltName: Full=Multidrug and toxic compound extrusion protein {ECO:0000256|RuleBase:RU004914};	Uncharacterized membrane protein, predicted efflux pump	GO:0016021,integral component of membrane; GO:0005774,vacuolar membrane; GO:0005773,vacuole; GO:0015297,antiporter activity; GO:0015238,drug transmembrane transporter activity; GO:0006855,drug transmembrane transport	PF01554.18:MatE
gene-LOC21385572	0.21	0.21	0.89	2.76	2.22	3.24	6	6	26	74	63	97	NW_010362536.1	42087	46615	-	LOC21385572	--	--	--	hypothetical protein L484_001991 [Morus notabilis]	RecName: Full=Uncharacterized GPI-anchored protein At1g61900; Flags: Precursor;	SubName: Full=Uncharacterized protein {ECO:0000313|EMBL:EXB83383.1};	--	GO:0031225,anchored component of membrane; GO:0046658,anchored component of plasma membrane; GO:0005886,plasma membrane; GO:0009506,plasmodesma	--
gene-LOC21385580	6.53	3.35	10.96	19.76	16.95	21	235	122	411	678	615	804	NW_010363547.1	11811	15303	+	LOC21385580	--	--	--	Protein IQ-DOMAIN 31 [Morus notabilis]	RecName: Full=Protein IQ-DOMAIN 31;	SubName: Full=Protein IQ-DOMAIN 31 {ECO:0000313|EMBL:EXB94287.1};	--	GO:0005829,cytosol; GO:0005875,microtubule associated complex; GO:0005886,plasma membrane	PF13178.6:Protein of unknown function (DUF4005)
gene-LOC21385590	15	11.39	22.13	36.67	37.86	43.18	631	485	970	1471	1606	1933	NW_010366755.1	21764	25552	+	LOC21385590	--	K12450 UDP-glucose 4,6-dehydratase [EC:4.2.1.76] | (RefSeq) trifunctional UDP-glucose 4,6-dehydratase/UDP-4-keto-6-deoxy-D-glucose 3,5-epimerase/UDP-4-keto-L-rhamnose-reductase RHM1 (A)	ko00520: Amino sugar and nucleotide sugar metabolism	putative rhamnose biosynthetic enzyme 1 [Morus notabilis]	RecName: Full=Trifunctional UDP-glucose 4,6-dehydratase/UDP-4-keto-6-deoxy-D-glucose 3,5-epimerase/UDP-4-keto-L-rhamnose-reductase RHM1 {ECO:0000305|PubMed:17190829}; AltName: Full=Protein REPRESSOR OF LRX1 1 {ECO:0000303|PubMed:18567791}; AltName: Full=Rhamnose biosynthetic enzyme 1; Short=AtRHM1; Includes: RecName: Full=UDP-glucose 4,6-dehydratase {ECO:0000305|PubMed:17190829}; EC=4.2.1.76 {ECO…	SubName: Full=Putative rhamnose biosynthetic enzyme 1 {ECO:0000313|EMBL:EXC21996.1};	Putative NAD+-dependent epimerases	GO:0005829,cytosol; GO:0009506,plasmodesma; GO:0008460,dTDP-glucose 4,6-dehydratase activity; GO:0016853,isomerase activity; GO:0016491,oxidoreductase activity; GO:0050377,UDP-glucose 4,6-dehydratase activity; GO:0010280,UDP-L-rhamnose synthase activity; GO:0010315,auxin efflux; GO:0030154,cell differentiation; GO:0071555,cell wall organization; GO:0051555,flavonol biosynthetic process; GO:004212…	PF16363.5:GDP-mannose 4,6 dehydratase
gene-LOC21385592	63.12	75.77	58.58	134.94	123.63	145.23	2710	3292	2621	5525	5353	6637	NW_010366755.1	38759	44543	+	LOC21385592	--	K20867 galacturonosyltransferase 12/13/14/15 [EC:2.4.1.-] | (RefSeq) probable galacturonosyltransferase 15 (A)	--	putative galacturonosyltransferase 15 [Morus notabilis]	RecName: Full=Probable galacturonosyltransferase 15; EC=2.4.1.-;	RecName: Full=Hexosyltransferase {ECO:0000256|RuleBase:RU362027}; EC=2.4.1.- {ECO:0000256|RuleBase:RU362027};	--	GO:0000139,Golgi membrane; GO:0016021,integral component of membrane; GO:0047262,polygalacturonate 4-alpha-galacturonosyltransferase activity; GO:0071555,cell wall organization; GO:0045489,pectin biosynthetic process	PF01501.20:Glycosyl transferase family 8
gene-LOC21385626	22.64	24.54	17.62	7.63	7.42	6.17	999	1096	810	321	330	290	NW_010363296.1	46132	51865	+	LOC21385626	--	K01968 3-methylcrotonyl-CoA carboxylase alpha subunit [EC:6.4.1.4] | (RefSeq) methylcrotonoyl-CoA carboxylase subunit alpha, mitochondrial isoform X1 (A)	ko00280: Valine, leucine and isoleucine degradation	Methylcrotonoyl-CoA carboxylase subunit alpha [Morus notabilis]	RecName: Full=Methylcrotonoyl-CoA carboxylase subunit alpha, mitochondrial; Short=MCCase subunit alpha; EC=6.4.1.4; AltName: Full=3-methylcrotonyl-CoA carboxylase 1; AltName: Full=3-methylcrotonyl-CoA:carbon dioxide ligase subunit alpha; Flags: Precursor;	SubName: Full=Methylcrotonoyl-CoA carboxylase subunit alpha {ECO:0000313|EMBL:EXB93351.1};	3-Methylcrotonyl-CoA carboxylase, biotin-containing subunit/Propionyl-CoA carboxylase, alpha chain/Acetyl-CoA carboxylase, biotin carboxylase subunit	GO:0005759,mitochondrial matrix; GO:0005524,ATP binding; GO:0004075,biotin carboxylase activity; GO:0046872,metal ion binding; GO:0004485,methylcrotonoyl-CoA carboxylase activity; GO:0006552,leucine catabolic process	PF02786.17:Carbamoyl-phosphate synthase L chain, ATP binding domain
gene-LOC21385634	5.7	5.44	6.44	11.62	14.15	13.8	427	413	503	831	1070	1101	NW_010363299.1	38428	43460	-	LOC21385634	--	--	--	hypothetical protein L484_002053 [Morus notabilis]	RecName: Full=Protein ENHANCED DISEASE RESISTANCE 4 {ECO:0000303|PubMed:25747881};	SubName: Full=Uncharacterized protein {ECO:0000313|EMBL:EXB93423.1};	--	GO:0005768,endosome; GO:0005886,plasma membrane; GO:0006952,defense response; GO:0006897,endocytosis; GO:1900150,regulation of defense response to fungus; GO:0030100,regulation of endocytosis; GO:0009620,response to fungus; GO:0009863,salicylic acid mediated signaling pathway	PF11331.8:Probable zinc-ribbon domain
gene-LOC21385639	1.56	0.98	1.37	2.26	1.42	5.05	47	30	43	65	43	162	NW_010363453.1	3394	7730	-	LOC21385639	--	K22399 pachytene checkpoint protein 2 | (RefSeq) pachytene checkpoint protein 2 homolog (A)	--	Pachytene checkpoint protein 2-like protein [Morus notabilis]	RecName: Full=Pachytene checkpoint protein 2 homolog {ECO:0000305}; Short=AtPCH2 {ECO:0000303|PubMed:26182244};	SubName: Full=Pachytene checkpoint protein 2-like protein {ECO:0000313|EMBL:EXB93902.1};	AAA+-type ATPase	GO:0005694,chromosome; GO:0005634,nucleus; GO:0005524,ATP binding; GO:0042138,meiotic DNA double-strand break formation; GO:0007131,reciprocal meiotic recombination; GO:0007129,synapsis	PF00004.29:ATPase family associated with various cellular activities (AAA)
gene-LOC21385654	16.51	5.74	22.23	0	0	0	364	128	511	0	0	0	NW_010363908.1	57514	60435	+	LOC21385654	--	K02641 ferredoxin--NADP+ reductase [EC:1.18.1.2] | (RefSeq) ferredoxin--NADP reductase, root isozyme, chloroplastic isoform X1 (A)	ko00195: Photosynthesis	Ferredoxin--NADP reductase, embryo isozyme [Morus notabilis]	RecName: Full=Ferredoxin--NADP reductase, root isozyme, chloroplastic; Short=FNR; EC=1.18.1.2; Flags: Precursor;	RecName: Full=Ferredoxin--NADP reductase {ECO:0000256|RuleBase:RU004465}; EC=1.18.1.2 {ECO:0000256|RuleBase:RU004465};	NADP/FAD dependent oxidoreductase	GO:0009507,chloroplast; GO:0004324,ferredoxin-NADP+ reductase activity; GO:0015979,photosynthesis	PF00175.21:Oxidoreductase NAD-binding domain
gene-LOC21385655	4.26	5.76	6.19	8.06	11.63	13.53	163	223	247	294	449	551	NW_010359822.1	14854	21556	+	LOC21385655	--	K15277 solute carrier family 35 (adenosine 3'-phospho 5'-phosphosulfate transporter), member B3 | (RefSeq) UDP-galactose/UDP-glucose transporter 4-like isoform X1 (A)	--	PREDICTED: stomatal closure-related actin-binding protein 3-like [Ziziphus jujuba]	RecName: Full=Stomatal closure-related actin-binding protein 2 {ECO:0000303|PubMed:21719691};	SubName: Full=stomatal closure-related actin-binding protein 3-like {ECO:0000313|RefSeq:XP_018810575.1, ECO:0000313|RefSeq:XP_018810576.1};	--	GO:0005737,cytoplasm; GO:0005856,cytoskeleton; GO:0005886,plasma membrane; GO:0003779,actin binding	PF16712.5:Coiled-coil regions of plant-specific actin-binding protein
gene-LOC21385656	1.57	1.9	2.36	13.98	16.87	28.24	49	60	77	417	532	940	NW_010359822.1	28551	31373	+	LOC21385656	--	K21777 G2/mitotic-specific cyclin-B, other | (RefSeq) G2/mitotic-specific cyclin S13-7-like (A)	--	G2/mitotic-specific cyclin S13-6 [Morus notabilis]	RecName: Full=G2/mitotic-specific cyclin S13-6; AltName: Full=B-like cyclin;	SubName: Full=G2/mitotic-specific cyclin S13-6 {ECO:0000313|EMBL:EXB54225.1};	Cyclin B and related kinase-activating proteins	GO:0005634,nucleus; GO:0007049,cell cycle; GO:0051301,cell division	PF00134.23:Cyclin, N-terminal domain
gene-LOC21385657	0.09	0.18	0.26	0.66	0.62	0.76	3	6	9	21	21	27	NW_010359822.1	55244	58704	+	LOC21385657	--	K23810 (E)-8-carboxylinalool synthase [EC:1.14.14.-] | (RefSeq) GFH2; ripening-related P-450 enzyme-like (A)	ko00902: Monoterpenoid biosynthesis	Cytochrome P450 76C4 [Morus notabilis]	RecName: Full=Geraniol 8-hydroxylase; EC=1.14.13.152; AltName: Full=Cytochrome P450 76B10; AltName: Full=Geraniol 10-hydroxylase; Short=SmG10H;	SubName: Full=Cytochrome P450 76C4 {ECO:0000313|EMBL:EXB54226.1};	Cytochrome P450 CYP2 subfamily	GO:0005789,endoplasmic reticulum membrane; GO:0016021,integral component of membrane; GO:0102811,geraniol 10-hydroxylase activity; GO:0020037,heme binding; GO:0005506,iron ion binding; GO:0016709,oxidoreductase activity, acting on paired donors, with incorporation or reduction of molecular oxygen, NAD(P)H as one donor, and incorporation of one atom of oxygen; GO:0016099,monoterpenoid biosynthetic…	PF00067.22:Cytochrome P450
gene-LOC21385671	2.58	2.31	2.09	3.89	5.36	18.79	32	29	27	46	67	248	NW_010363445.1	16201	17225	-	LOC21385671	--	K11251 histone H2A | (RefSeq) histone H2AX (A)	--	Histone H2AX [Morus notabilis]	RecName: Full=Histone H2AX;	RecName: Full=Histone H2A {ECO:0000256|RuleBase:RU003767};	Histone 2A	GO:0000786,nucleosome; GO:0005634,nucleus; GO:0003677,DNA binding; GO:0046982,protein heterodimerization activity	PF16211.5:C-terminus of histone H2A
gene-LOC21385672	13.8	17.36	9.2	5.22	5.15	4.91	560	713	389	202	211	212	NW_010363445.1	26484	29465	+	LOC21385672	--	K14493 gibberellin receptor GID1 [EC:3.-.-.-] | (RefSeq) gibberellin receptor GID1C (A)	ko04075: Plant hormone signal transduction	Gibberellin receptor GID1C [Morus notabilis]	RecName: Full=Gibberellin receptor GID1C; EC=3.-.-.-; AltName: Full=AtCXE19; AltName: Full=Carboxylesterase 19; AltName: Full=GID1-like protein 3; AltName: Full=Protein GA INSENSITIVE DWARF 1C; Short=AtGID1C;	SubName: Full=Gibberellin receptor GID1C {ECO:0000313|EMBL:EXB93886.1};	Arylacetamide deacetylase	GO:0005737,cytoplasm; GO:0005634,nucleus; GO:0010331,gibberellin binding; GO:0016787,hydrolase activity; GO:0009056,catabolic process; GO:0048444,floral organ morphogenesis; GO:0048530,fruit morphogenesis; GO:0010476,gibberellin mediated signaling pathway; GO:0010629,negative regulation of gene expression; GO:0009939,positive regulation of gibberellic acid mediated signaling pathway; GO:0009739,r…	PF07859.13:alpha/beta hydrolase fold
gene-LOC21385676	0.49	1.55	0.39	0.04	0.21	0.06	23	74	19	2	10	3	NW_010363445.1	48538	55823	+	LOC21385676	--	K01240 uridine nucleosidase [EC:3.2.2.3] | (RefSeq) uridine nucleosidase 1-like (A)	ko00240: Pyrimidine metabolism; ko00760: Nicotinate and nicotinamide metabolism	hypothetical protein L484_002096 [Morus notabilis]	RecName: Full=Probable uridine nucleosidase 2; EC=3.2.2.3; AltName: Full=Uridine ribohydrolase 2;	SubName: Full=Uncharacterized protein {ECO:0000313|EMBL:EXB93889.1};	Predicted inosine-uridine preferring nucleoside hydrolase	GO:0005829,cytosol; GO:0047724,inosine nucleosidase activity; GO:0035251,UDP-glucosyltransferase activity; GO:0045437,uridine nucleosidase activity; GO:0006148,inosine catabolic process; GO:0010150,leaf senescence	PF01156.19:Inosine-uridine preferring nucleoside hydrolase
gene-LOC21385677	95.98	92.68	92.31	26.14	16.68	27.73	1717	1678	1721	446	301	528	NW_010363445.1	58046	60161	-	LOC21385677	--	K14490 histidine-containing phosphotransfer peotein | (RefSeq) histidine-containing phosphotransfer protein 1-like (A)	ko04075: Plant hormone signal transduction	Histidine-containing phosphotransfer protein 1 [Morus notabilis]	RecName: Full=Histidine-containing phosphotransfer protein 1;	SubName: Full=Histidine-containing phosphotransfer protein 1 {ECO:0000313|EMBL:EXB93890.1};	Two-component phosphorelay intermediate involved in MAP kinase cascade regulation	GO:0005737,cytoplasm; GO:0005829,cytosol; GO:0005634,nucleus; GO:0009927,histidine phosphotransfer kinase activity; GO:0043424,protein histidine kinase binding; GO:0009736,cytokinin-activated signaling pathway; GO:0000160,phosphorelay signal transduction system	PF01627.23:Hpt domain
gene-LOC21385681	1.82	3.45	1.93	5.16	6.74	4.43	106	203	117	286	395	274	NW_010359475.1	54408	62724	+	LOC21385681	--	K13428 LRR receptor-like serine/threonine-protein kinase EFR [EC:2.7.11.1] | (RefSeq) LRR receptor-like serine/threonine-protein kinase EFR (A)	ko04626: Plant-pathogen interaction	putative LRR receptor-like serine/threonine-protein kinase [Morus notabilis]	RecName: Full=Probable LRR receptor-like serine/threonine-protein kinase At3g47570; EC=2.7.11.1; Flags: Precursor;	SubName: Full=Putative LRR receptor-like serine/threonine-protein kinase {ECO:0000313|EMBL:EXB52314.1};	--	GO:0016021,integral component of membrane; GO:0005886,plasma membrane; GO:0005524,ATP binding; GO:0004674,protein serine/threonine kinase activity	PF07714.17:Protein tyrosine kinase
gene-LOC21385695	13.1	8.92	15.09	32.61	20.05	28.27	219	151	263	520	338	503	NW_010366032.1	2078	5315	+	LOC21385695	--	K10576 ubiquitin-conjugating enzyme E2 H [EC:2.3.2.23] | (RefSeq) ubiquitin-conjugating enzyme E2-23 kDa-like isoform X1 (A)	ko04120: Ubiquitin mediated proteolysis	Ubiquitin-conjugating enzyme E2 5 [Morus notabilis]	RecName: Full=Ubiquitin-conjugating enzyme E2 4; EC=2.3.2.23; AltName: Full=E2 ubiquitin-conjugating enzyme 4; AltName: Full=Ubiquitin carrier protein 4; AltName: Full=Ubiquitin-conjugating enzyme E2-21 kDa 1; AltName: Full=Ubiquitin-protein ligase 4;	SubName: Full=Ubiquitin-conjugating enzyme E2 5 {ECO:0000313|EMBL:EXC16031.1};	Ubiquitin-protein ligase	GO:0005737,cytoplasm; GO:0005524,ATP binding; GO:0061630,ubiquitin protein ligase activity; GO:0031625,ubiquitin protein ligase binding; GO:0004842,ubiquitin-protein transferase activity; GO:0006511,ubiquitin-dependent protein catabolic process	PF00179.26:Ubiquitin-conjugating enzyme
gene-LOC21385697	1.2	2.24	1.64	0.15	0.78	0.7	26	49	37	3	17	16	NW_010366032.1	14137	15372	+	LOC21385697	--	K10663 E3 ubiquitin-protein ligase ATL4 [EC:2.3.2.27] | (RefSeq) putative RING-H2 finger protein ATL49 (A)	--	RING-H2 finger protein ATL46 [Morus notabilis]	RecName: Full=RING-H2 finger protein ATL46; EC=2.3.2.27 {ECO:0000305}; AltName: Full=RING-type E3 ubiquitin transferase ATL46 {ECO:0000305};	SubName: Full=RING-H2 finger protein ATL46 {ECO:0000313|EMBL:EXC16033.1};	FOG: Predicted E3 ubiquitin ligase	GO:0016021,integral component of membrane; GO:0046872,metal ion binding; GO:0061630,ubiquitin protein ligase activity; GO:0043161,proteasome-mediated ubiquitin-dependent protein catabolic process	PF13639.6:Ring finger domain
gene-LOC21385730	1.52	2.55	1.08	8.2	15.9	10.77	23	39	17	118	242	173	NW_010361318.1	42124	44096	+	LOC21385730	--	K01166 ribonuclease T2 [EC:3.1.27.1] | (RefSeq) extracellular ribonuclease LE-like (A)	--	Extracellular ribonuclease LE [Morus notabilis]	RecName: Full=Extracellular ribonuclease LE; Short=RNase LE; EC=3.1.27.1; Flags: Precursor;	SubName: Full=Extracellular ribonuclease LE {ECO:0000313|EMBL:EXB69695.1};	Ribonuclease, T2 family	GO:0005618,cell wall; GO:0005615,extracellular space; GO:0033897,ribonuclease T2 activity; GO:0003723,RNA binding	PF00445.18:Ribonuclease T2 family
gene-LOC21385735	7.63	8.3	8.17	2.81	1.55	2.41	259	285	289	91	53	87	NW_010359812.1	2578	5865	-	LOC21385735	--	K17193 anthocyanidin 3-O-glucoside 2'''-O-xylosyltransferase [EC:2.4.2.51] | (RefSeq) UDP-glycosyltransferase 79B30 (A)	ko00942: Anthocyanin biosynthesis	UDP-glycosyltransferase [Morus notabilis]	RecName: Full=Anthocyanidin 3-O-glucoside 2''-O-glucosyltransferase; EC=2.4.1.297; AltName: Full=3-O-glucoside-2''-O-glucosyltransferase; Short=Ip3GGT; AltName: Full=Protein dusky; Short=Dy;	SubName: Full=UDP-glycosyltransferase {ECO:0000313|EMBL:EXB54128.1};	UDP-glucuronosyl and UDP-glucosyl transferase	GO:0102455,anthocyanidin 3-O-glucoside 2''-O-glucosyltransferase activity; GO:0009718,anthocyanin-containing compound biosynthetic process	PF00201.18:UDP-glucoronosyl and UDP-glucosyl transferase
gene-LOC21385736	40.18	44.53	38.06	85.13	91.16	106.95	1704	1911	1682	3443	3899	4828	NW_010359812.1	20815	25227	-	LOC21385736	--	K00232 acyl-CoA oxidase [EC:1.3.3.6] | (RefSeq) acyl-coenzyme A oxidase 3, peroxisomal-like (A)	ko00071: Fatty acid degradation; ko00410: beta-Alanine metabolism; ko00592: alpha-Linolenic acid metabolism; ko00640: Propanoate metabolism; ko01040: Biosynthesis of unsaturated fatty acids; ko01200: Carbon metabolism; ko01212: Fatty acid metabolism; ko04146: Peroxisome	Acyl-coenzyme A oxidase 3 [Morus notabilis]	RecName: Full=Acyl-coenzyme A oxidase 3, peroxisomal; Short=AOX 3; Short=Acyl-CoA oxidase 3; EC=1.3.3.6; AltName: Full=Medium-chain acyl-CoA oxidase; Short=AtCX3; Flags: Precursor;	RecName: Full=Acyl-coenzyme A oxidase {ECO:0000256|PIRNR:PIRNR000168};	Pristanoyl-CoA/acyl-CoA oxidase	GO:0005777,peroxisome; GO:0003995,acyl-CoA dehydrogenase activity; GO:0003997,acyl-CoA oxidase activity; GO:0071949,FAD binding; GO:0050660,flavin adenine dinucleotide binding; GO:0006635,fatty acid beta-oxidation; GO:0033539,fatty acid beta-oxidation using acyl-CoA dehydrogenase; GO:0033540,fatty acid beta-oxidation using acyl-CoA oxidase; GO:0051791,medium-chain fatty acid metabolic process	PF01756.19:Acyl-CoA oxidase
gene-LOC21385763	17.31	13.1	14.66	58.05	77.27	53.44	171	131	151	547	770	562	NW_010364734.1	44321	44885	+	LOC21385763	--	K13448 calcium-binding protein CML | (RefSeq) putative calcium-binding protein CML19 (A)	ko04626: Plant-pathogen interaction	Calcium-binding protein CML37 [Morus notabilis]	RecName: Full=Probable calcium-binding protein CML31; AltName: Full=Calmodulin-like protein 31;	SubName: Full=Calcium-binding protein CML37 {ECO:0000313|EMBL:EXC04125.1};	Calmodulin and related proteins (EF-Hand superfamily)	GO:0005509,calcium ion binding	PF00036.32:EF hand
gene-LOC21385779	14.08	11.69	14.86	5.72	6.45	5.43	619	520	681	240	286	254	NW_010358522.1	48832	51345	+	LOC21385779	--	K22733 magnesium transporter | (RefSeq) uncharacterized protein LOC102612526 (A)	--	hypothetical protein L484_002200 [Morus notabilis]	RecName: Full=Putative pentatricopeptide repeat-containing protein At3g08820;	SubName: Full=Uncharacterized protein {ECO:0000313|EMBL:EXB41949.1};	FOG: PPR repeat	GO:0043231,intracellular membrane-bounded organelle; GO:0004519,endonuclease activity; GO:0003723,RNA binding; GO:0008270,zinc ion binding; GO:0009451,RNA modification	PF01535.20:PPR repeat
gene-LOC21385789	22.84	25.02	32.49	51.93	49.89	56.47	719	797	1066	1559	1584	1892	NW_010364809.1	46950	50319	+	LOC21385789	--	K10206 LL-diaminopimelate aminotransferase [EC:2.6.1.83] | (RefSeq) LL-diaminopimelate aminotransferase, chloroplastic-like (A)	ko00300: Lysine biosynthesis; ko01230: Biosynthesis of amino acids	LL-diaminopimelate aminotransferase [Morus notabilis]	RecName: Full=LL-diaminopimelate aminotransferase, chloroplastic; Short=AtDAP-AT; Short=DAP-AT; Short=DAP-aminotransferase; Short=LL-DAP-aminotransferase; EC=2.6.1.83 {ECO:0000269|PubMed:16361515, ECO:0000269|PubMed:17583737}; AltName: Full=Protein ABERRANT GROWTH AND DEATH 2; Flags: Precursor;	SubName: Full=LL-diaminopimelate aminotransferase {ECO:0000313|EMBL:EXC04279.1};	Kynurenine aminotransferase, glutamine transaminase K	GO:0009507,chloroplast; GO:0009570,chloroplast stroma; GO:0005507,copper ion binding; GO:0010285,L,L-diaminopimelate aminotransferase activity; GO:0030170,pyridoxal phosphate binding; GO:0008483,transaminase activity; GO:0009089,lysine biosynthetic process via diaminopimelate; GO:0009735,response to cytokinin; GO:0009862,systemic acquired resistance, salicylic acid mediated signaling pathway	PF00155.21:Aminotransferase class I and II
gene-LOC21385791	0.1	0.05	0.33	1.95	2.55	3.89	4	2	14	76	105	169	NW_010364809.1	71576	75151	+	LOC21385791	--	K07407 alpha-galactosidase [EC:3.2.1.22] | (RefSeq) uncharacterized protein LOC103652228 (A)	ko00052: Galactose metabolism; ko00561: Glycerolipid metabolism; ko00600: Sphingolipid metabolism; ko00603: Glycosphingolipid biosynthesis - globo and isoglobo series	hypothetical protein L484_002212 [Morus notabilis]	--	SubName: Full=Uncharacterized protein {ECO:0000313|EMBL:EXC04281.1};	--	--	--
gene-LOC21385806	0.38	0.25	0.65	0.89	1.55	3.82	9	6	16	20	37	96	NW_010366655.1	39436	42286	+	LOC21385806	--	K11268 N-acetyltransferase [EC:2.3.1.-] | (RefSeq) protein CHROMOSOME TRANSMISSION FIDELITY 7-like (A)	--	hypothetical protein L484_002227 [Morus notabilis]	RecName: Full=Protein CHROMOSOME TRANSMISSION FIDELITY 7; EC=2.3.1.-; AltName: Full=Cohesion establishment factor CTF7; AltName: Full=Protein ESTABLISHMENT OF COHESION 1;	SubName: Full=Uncharacterized protein {ECO:0000313|EMBL:EXC21217.1};	Protein involved in establishing cohesion between sister chromatids during DNA replication	GO:0005737,cytoplasm; GO:0005634,nucleus; GO:0016407,acetyltransferase activity; GO:0046872,metal ion binding; GO:0048653,anther development; GO:0051301,cell division; GO:0080186,developmental vegetative growth; GO:0000724,double-strand break repair via homologous recombination; GO:0009793,embryo development ending in seed dormancy; GO:0009553,embryo sac development; GO:0034089,establishment of m…	PF13880.6:ESCO1/2 acetyl-transferase
gene-LOC21385843	26.64	21.04	20.7	0.43	1.63	1.09	389	311	315	6	24	17	NW_010364743.1	30104	35493	-	LOC21385843	--	K15406 wax-ester synthase / diacylglycerol O-acyltransferase [EC:2.3.1.75 2.3.1.20] | (RefSeq) O-acyltransferase WSD1 (A)	ko00073: Cutin, suberine and wax biosynthesis	O-acyltransferase WSD1 [Morus notabilis]	RecName: Full=O-acyltransferase WSD1; AltName: Full=Diacylglycerol O-acyltransferase; Short=DGAT; EC=2.3.1.20; AltName: Full=Long-chain-alcohol O-fatty-acyltransferase; EC=2.3.1.75; AltName: Full=Wax synthase; Short=WS;	SubName: Full=O-acyltransferase WSD1 {ECO:0000313|EMBL:EXC04169.1};	--	GO:0005783,endoplasmic reticulum; GO:0005789,endoplasmic reticulum membrane; GO:0016021,integral component of membrane; GO:0005886,plasma membrane; GO:0102966,arachidoyl-CoA:1-dodecanol O-acyltransferase activity; GO:0004144,diacylglycerol O-acyltransferase activity; GO:0047196,long-chain-alcohol O-fatty-acyltransferase activity; GO:0103095,wax ester synthase activity; GO:0019432,triglyceride bio…	PF06974.13:Protein of unknown function (DUF1298)
gene-LOC21385845	28.5	24.19	35.62	0.04	0.07	0.14	760	653	990	1	2	4	NW_010364743.1	48513	56918	-	LOC21385845	--	K15406 wax-ester synthase / diacylglycerol O-acyltransferase [EC:2.3.1.75 2.3.1.20] | (RefSeq) O-acyltransferase WSD1 (A)	ko00073: Cutin, suberine and wax biosynthesis	O-acyltransferase WSD1 [Morus notabilis]	RecName: Full=O-acyltransferase WSD1; AltName: Full=Diacylglycerol O-acyltransferase; Short=DGAT; EC=2.3.1.20; AltName: Full=Long-chain-alcohol O-fatty-acyltransferase; EC=2.3.1.75; AltName: Full=Wax synthase; Short=WS;	SubName: Full=O-acyltransferase WSD1 {ECO:0000313|EMBL:EXC04169.1};	--	GO:0005783,endoplasmic reticulum; GO:0005789,endoplasmic reticulum membrane; GO:0016021,integral component of membrane; GO:0005886,plasma membrane; GO:0102966,arachidoyl-CoA:1-dodecanol O-acyltransferase activity; GO:0004144,diacylglycerol O-acyltransferase activity; GO:0047196,long-chain-alcohol O-fatty-acyltransferase activity; GO:0103095,wax ester synthase activity; GO:0019432,triglyceride bio…	PF06974.13:Protein of unknown function (DUF1298)
gene-LOC21385851	56.59	87.54	51.55	24.55	23.71	24.64	1245	1949	1182	515	526	577	NW_010359498.1	75101	77693	-	LOC21385851	--	K00469 inositol oxygenase [EC:1.13.99.1] | (RefSeq) inositol oxygenase 1 (A)	ko00053: Ascorbate and aldarate metabolism; ko00562: Inositol phosphate metabolism	hypothetical protein CISIN_1g021944mg [Citrus sinensis]	RecName: Full=Inositol oxygenase 1; EC=1.13.99.1; AltName: Full=Myo-inositol oxygenase 1; Short=AtMIOX1; Short=MI oxygenase 1;	SubName: Full=Uncharacterized protein {ECO:0000313|EMBL:KDO53719.1};	Aldehyde reductase	GO:0005737,cytoplasm; GO:0050113,inositol oxygenase activity; GO:0005506,iron ion binding; GO:0019310,inositol catabolic process; GO:0019853,L-ascorbic acid biosynthetic process	PF05153.15:Myo-inositol oxygenase
gene-LOC21385864	10.73	19.72	8.57	27.54	41.74	24.39	143	266	119	350	561	346	NW_010358728.1	15766	16527	+	LOC21385864	--	K16465 centrin-1 | (RefSeq) calcium-binding protein PBP1-like (A)	--	hypothetical protein L484_002287 [Morus notabilis]	RecName: Full=Calcium-binding protein PBP1; AltName: Full=KIC-related protein 2; AltName: Full=PINOID-binding protein 1;	SubName: Full=Uncharacterized protein {ECO:0000313|EMBL:EXB44590.1};	Ca2+-binding protein (centrin/caltractin), EF-Hand superfamily protein	GO:0005509,calcium ion binding; GO:0009733,response to auxin	PF13833.6:EF-hand domain pair
gene-LOC21385893	0.69	0.71	0.85	1.16	1.56	4.71	25	26	32	40	57	181	NW_010364432.1	70512	73572	-	LOC21385893	--	--	--	hypothetical protein L484_002317 [Morus notabilis]	RecName: Full=Protein SINE1 {ECO:0000303|PubMed:24891605};	SubName: Full=Uncharacterized protein {ECO:0000313|EMBL:EXC02651.1};	--	GO:0016021,integral component of membrane; GO:0005635,nuclear envelope; GO:0031965,nuclear membrane; GO:0003779,actin binding	--
gene-LOC21385903	224.58	248.84	226.39	67.85	60.5	56.37	2867	3215	3012	826	779	766	NW_010361435.1	60014	62498	-	LOC21385903	--	K20217 ubiquitin-conjugating enzyme E2 E [EC:2.3.2.23] | (RefSeq) constitutive photomorphogenesis protein 10 (A)	ko04120: Ubiquitin mediated proteolysis	Constitutive photomorphogenesis protein 10 [Morus notabilis]	RecName: Full=Constitutive photomorphogenesis protein 10;	SubName: Full=Constitutive photomorphogenesis protein 10 {ECO:0000313|EMBL:EXB71432.1};	Ubiquitin-protein ligase	GO:0005634,nucleus; GO:0004842,ubiquitin-protein transferase activity; GO:0009585,red, far-red light phototransduction; GO:0010099,regulation of photomorphogenesis	PF00179.26:Ubiquitin-conjugating enzyme
gene-LOC21385904	5.87	5.63	8.54	11.62	16.67	18.78	207	201	314	391	593	705	NW_010361435.1	63558	67818	-	LOC21385904	--	K19892 glucan endo-1,3-beta-glucosidase 4 [EC:3.2.1.39] | (RefSeq) glucan endo-1,3-beta-glucosidase 4 (A)	ko00500: Starch and sucrose metabolism	Glucan endo-1,3-beta-glucosidase 4 [Morus notabilis]	RecName: Full=Glucan endo-1,3-beta-glucosidase 4; EC=3.2.1.39; AltName: Full=(1->3)-beta-glucan endohydrolase 4; Short=(1->3)-beta-glucanase 4; AltName: Full=Beta-1,3-endoglucanase 4; Short=Beta-1,3-glucanase 4; Flags: Precursor;	SubName: Full=Glucan endo-1,3-beta-glucosidase 4 {ECO:0000313|EMBL:EXB71433.1};	--	GO:0031225,anchored component of membrane; GO:0046658,anchored component of plasma membrane; GO:0005886,plasma membrane; GO:0042973,glucan endo-1,3-beta-D-glucosidase activity; GO:0004553,hydrolase activity, hydrolyzing O-glycosyl compounds; GO:0030247,polysaccharide binding; GO:0005975,carbohydrate metabolic process; GO:0006952,defense response	PF00332.18:Glycosyl hydrolases family 17
gene-LOC21385909	7.26	4.43	11.77	14.91	28.07	31.5	167	103	282	327	651	771	NW_010360899.1	11546	14385	-	LOC21385909	--	K00083 cinnamyl-alcohol dehydrogenase [EC:1.1.1.195] | (RefSeq) mannitol dehydrogenase-like (A)	ko00940: Phenylpropanoid biosynthesis	putative mannitol dehydrogenase [Morus notabilis]	RecName: Full=Probable mannitol dehydrogenase; EC=1.1.1.255; AltName: Full=NAD-dependent mannitol dehydrogenase;	SubName: Full=Putative mannitol dehydrogenase {ECO:0000313|EMBL:EXB62434.1};	Alcohol dehydrogenase, class V	GO:0046029,mannitol dehydrogenase activity; GO:0008270,zinc ion binding	PF08240.12:Alcohol dehydrogenase GroES-like domain
gene-LOC21385912	2.32	2.12	5.5	5.82	5.92	7.18	132	122	326	316	340	435	NW_010360899.1	38306	43926	-	LOC21385912	--	K00889 1-phosphatidylinositol-4-phosphate 5-kinase [EC:2.7.1.68] | (RefSeq) phosphatidylinositol 4-phosphate 5-kinase 1-like (A)	ko00562: Inositol phosphate metabolism; ko04070: Phosphatidylinositol signaling system; ko04144: Endocytosis	Phosphatidylinositol-4-phosphate 5-kinase 1 [Morus notabilis]	RecName: Full=Phosphatidylinositol 4-phosphate 5-kinase 1; Short=AtPIP5K1; EC=2.7.1.68; AltName: Full=1-phosphatidylinositol 4-phosphate kinase 1; AltName: Full=Diphosphoinositide kinase 1; AltName: Full=PtdIns(4)P-5-kinase 1;	RecName: Full=Phosphatidylinositol 4-phosphate 5-kinase {ECO:0000256|PIRNR:PIRNR037274}; EC=2.7.1.68 {ECO:0000256|PIRNR:PIRNR037274};	Phosphatidylinositol-4-phosphate 5-kinase	GO:0005886,plasma membrane; GO:0016308,1-phosphatidylinositol-4-phosphate 5-kinase activity; GO:0051015,actin filament binding; GO:0003785,actin monomer binding; GO:0005524,ATP binding; GO:0016307,phosphatidylinositol phosphate kinase activity	PF01504.18:Phosphatidylinositol-4-phosphate 5-Kinase
gene-LOC21385915	11.44	15.59	6.86	4.3	5.09	2.67	435	600	272	156	195	108	NW_010360899.1	60362	65351	-	LOC21385915	--	K13418 somatic embryogenesis receptor kinase 1 [EC:2.7.10.1 2.7.11.1] | (RefSeq) SERK2a-1; hypothetical protein (A)	--	putative LRR receptor-like serine/threonine-protein kinase [Morus notabilis]	RecName: Full=Probable LRR receptor-like serine/threonine-protein kinase At5g63710; EC=2.7.11.1; Flags: Precursor;	SubName: Full=Putative LRR receptor-like serine/threonine-protein kinase {ECO:0000313|EMBL:EXB62440.1};	--	GO:0016021,integral component of membrane; GO:0005886,plasma membrane; GO:0005524,ATP binding; GO:0004675,transmembrane receptor protein serine/threonine kinase activity; GO:0007166,cell surface receptor signaling pathway; GO:0006468,protein phosphorylation	PF00069.25:Protein kinase domain
gene-LOC21385927	5.91	4.68	3.67	67.8	50.06	46.66	136	109	88	1488	1162	1143	NW_010361031.1	24244	26599	+	LOC21385927	--	K08099 chlorophyllase [EC:3.1.1.14] | (RefSeq) chlorophyllase-1 (A)	ko00860: Porphyrin and chlorophyll metabolism	Chlorophyllase-1 [Morus notabilis]	RecName: Full=Chlorophyllase-1, chloroplastic; EC=3.1.1.14; AltName: Full=Chlorophyll-chlorophyllido hydrolase 1; Short=Chlase 1; Flags: Precursor;	SubName: Full=Chlorophyllase-1 {ECO:0000313|EMBL:EXB64218.1};	--	GO:0009507,chloroplast; GO:0047746,chlorophyllase activity; GO:0102293,pheophytinase b activity; GO:0015996,chlorophyll catabolic process	PF07224.11:Chlorophyllase
gene-LOC21385942	5.77	8.53	4.58	13	13.06	10.39	202	302	167	434	461	387	NW_010366152.1	58042	64318	+	LOC21385942	--	K01809 mannose-6-phosphate isomerase [EC:5.3.1.8] | (RefSeq) mannose-6-phosphate isomerase 1-like (A)	ko00051: Fructose and mannose metabolism; ko00520: Amino sugar and nucleotide sugar metabolism	putative mannose-6-phosphate isomerase [Morus notabilis]	RecName: Full=Mannose-6-phosphate isomerase 1; EC=5.3.1.8; AltName: Full=Phosphohexomutase 1; AltName: Full=Phosphomannose isomerase 1; Short=PMI1; AltName: Full=Protein MATERNAL EFFECT EMBRYO ARREST 31;	RecName: Full=Mannose-6-phosphate isomerase {ECO:0000256|RuleBase:RU000611}; EC=5.3.1.8 {ECO:0000256|RuleBase:RU000611};	Mannose-6-phosphate isomerase	GO:0005737,cytoplasm; GO:0004476,mannose-6-phosphate isomerase activity; GO:0008270,zinc ion binding; GO:0005975,carbohydrate metabolic process; GO:0000032,cell wall mannoprotein biosynthetic process; GO:0009793,embryo development ending in seed dormancy; GO:0009298,GDP-mannose biosynthetic process; GO:0006486,protein glycosylation; GO:0046686,response to cadmium ion; GO:0032025,response to cobal…	PF01238.21:Phosphomannose isomerase type I
gene-LOC21385954	17.46	17.66	13.45	8.03	7.77	5.69	294	301	236	129	132	102	NW_010365439.1	51873	54354	-	LOC21385954	--	--	--	hypothetical protein L484_002382 [Morus notabilis]	RecName: Full=Protein EARLY FLOWERING 4; AltName: Full=Protein ARRHYTHMIC 44;	SubName: Full=Uncharacterized protein {ECO:0000313|EMBL:EXC09419.1};	--	GO:0005634,nucleus; GO:0042803,protein homodimerization activity; GO:0009649,entrainment of circadian clock; GO:0009908,flower development; GO:0009648,photoperiodism; GO:0048573,photoperiodism, flowering; GO:0042753,positive regulation of circadian rhythm; GO:0010017,red or far-red light signaling pathway; GO:0009585,red, far-red light phototransduction; GO:0009909,regulation of flower developmen…	PF07011.11:Early Flowering 4 domain
gene-LOC21385960	0.47	0.07	0.51	3.84	1.98	2.44	7	1	8	55	30	39	NW_010358901.1	71420	72277	+	LOC21385960	--	K09286 EREBP-like factor | (RefSeq) dehydration-responsive element-binding protein 2A-like isoform X1 (A)	--	Dehydration-responsive element-binding protein 2F [Morus notabilis]	RecName: Full=Dehydration-responsive element-binding protein 2F; Short=Protein DREB2F;	SubName: Full=Dehydration responsive element binding transcription factor {ECO:0000313|EMBL:AHJ25967.1}; SubName: Full=Dehydration-responsive element-binding protein 2F {ECO:0000313|EMBL:EXB46302.1};	--	GO:0005634,nucleus; GO:0003700,DNA-binding transcription factor activity; GO:0043565,sequence-specific DNA binding; GO:0044212,transcription regulatory region DNA binding; GO:0045893,positive regulation of transcription, DNA-templated; GO:0006351,transcription, DNA-templated	PF00847.20:AP2 domain
gene-LOC21385967	0.86	1.38	0.71	4.04	2.85	3.91	22	36	19	99	74	107	NW_010360865.1	61737	63374	-	LOC21385967	--	K01193 beta-fructofuranosidase [EC:3.2.1.26] | (RefSeq) LOC109747879; beta-fructofuranosidase, insoluble isoenzyme 3-like (A)	ko00052: Galactose metabolism; ko00500: Starch and sucrose metabolism	UPF0481 protein [Morus notabilis]	RecName: Full=UPF0481 protein At3g47200;	SubName: Full=UPF0481 protein {ECO:0000313|EMBL:EXB62071.1};	--	GO:0016021,integral component of membrane; GO:0005886,plasma membrane	PF03140.15:Plant protein of unknown function
gene-LOC21385969	13.96	12.8	8.56	3.22	2.68	2.24	346	321	221	76	67	59	NW_010361108.1	28385	30045	+	LOC21385969	--	K09422 transcription factor MYB, plant | (RefSeq) protein ODORANT1 (A)	--	Transcription factor [Morus notabilis]	RecName: Full=Transcription factor MYB102 {ECO:0000305}; AltName: Full=Myb-related protein 102 {ECO:0000305}; Short=AtMYB102 {ECO:0000303|PubMed:12857823}; AltName: Full=Myb-related protein M4 {ECO:0000305}; Short=AtM4 {ECO:0000303|PubMed:8980549};	SubName: Full=Transcription factor {ECO:0000313|EMBL:EXB66019.1};	Transcription factor, Myb superfamily	GO:0005634,nucleus; GO:0003700,DNA-binding transcription factor activity; GO:0000981,DNA-binding transcription factor activity, RNA polymerase II-specific; GO:0043565,sequence-specific DNA binding; GO:0001135,RNA polymerase II transcription regulator recruiting activity; GO:0044212,transcription regulatory region DNA binding; GO:0030154,cell differentiation; GO:0006952,defense response; GO:000635…	PF00249.31:Myb-like DNA-binding domain
gene-LOC21385970	3.9	5.69	2.64	0.4	0.63	0.42	61	90	43	6	10	7	NW_010361108.1	55548	56974	+	LOC21385970	--	K06910 phosphatidylethanolamine-binding protein | (RefSeq) protein MOTHER of FT and TFL1-like (A)	--	hypothetical protein L484_002399 [Morus notabilis]	RecName: Full=Protein MOTHER of FT and TFL1;	SubName: Full=Uncharacterized protein {ECO:0000313|EMBL:EXB66020.1};	Phosphatidylethanolamine binding protein	GO:0005737,cytoplasm; GO:0005634,nucleus; GO:0009738,abscisic acid-activated signaling pathway; GO:0010030,positive regulation of seed germination; GO:0009737,response to abscisic acid	PF01161.20:Phosphatidylethanolamine-binding protein
gene-LOC21385980	3.89	3.6	3.7	12.57	10.82	11.16	471	441	467	1451	1321	1437	NW_010364184.1	58504	79752	+	LOC21385980	--	K00695 sucrose synthase [EC:2.4.1.13] | (GenBank) sucrose synthase (A)	ko00500: Starch and sucrose metabolism	TMV resistance protein N [Morus notabilis]	RecName: Full=TMV resistance protein N;	SubName: Full=TMV resistance protein N {ECO:0000313|EMBL:EXC47698.1};	--	GO:0005737,cytoplasm; GO:0043531,ADP binding; GO:0005524,ATP binding; GO:0009626,plant-type hypersensitive response; GO:0007165,signal transduction	PF01582.20:TIR domain
gene-LOC21385989	0.77	0.59	1.48	20.56	17.82	3.62	9	7	18	229	210	45	NW_010359910.1	9237	11375	-	LOC21385989	--	K02891 large subunit ribosomal protein L22e | (RefSeq) 60S ribosomal protein L22-3 (A)	ko03010: Ribosome	60S ribosomal protein L22-2 [Morus notabilis]	RecName: Full=60S ribosomal protein L22-2;	SubName: Full=60S ribosomal protein L22-2 {ECO:0000313|EMBL:EXB54358.1};	60S ribosomal protein L22	GO:0005829,cytosol; GO:0022625,cytosolic large ribosomal subunit; GO:0022626,cytosolic ribosome; GO:0005730,nucleolus; GO:0005886,plasma membrane; GO:0009506,plasmodesma; GO:0042788,polysomal ribosome; GO:0003729,mRNA binding; GO:0003723,RNA binding; GO:0003735,structural constituent of ribosome; GO:0002181,cytoplasmic translation	PF01776.17:Ribosomal L22e protein family
gene-LOC21386043	2.21	1.49	3.9	6.17	4.96	6.62	57	39	105	152	129	182	NW_010365890.1	80822	82297	-	LOC21386043	--	--	--	hypothetical protein L484_002474 [Morus notabilis]	--	SubName: Full=Uncharacterized protein {ECO:0000313|EMBL:EXC53904.1};	--	--	--
gene-LOC21386044	3.35	0.54	6.47	13.42	10.79	15.94	86	14	173	328	279	435	NW_010358052.1	3508	7726	-	LOC21386044	--	K00679 phospholipid:diacylglycerol acyltransferase [EC:2.3.1.158] | (RefSeq) hypothetical protein (A)	ko00561: Glycerolipid metabolism	GDSL esterase/lipase 5 [Morus notabilis]	RecName: Full=GDSL esterase/lipase 5; EC=3.1.1.-; AltName: Full=Extracellular lipase 5; Flags: Precursor;	SubName: Full=GDSL esterase/lipase 5 {ECO:0000313|EMBL:EXB38254.1};	--	GO:0005576,extracellular region; GO:0016298,lipase activity; GO:0016042,lipid catabolic process	PF00657.22:GDSL-like Lipase/Acylhydrolase
gene-LOC21386054	17.37	35.04	15.88	80.56	165.58	85.26	359	733	342	1588	3452	1876	NW_010365321.1	1521	2702	-	LOC21386054	--	K14493 gibberellin receptor GID1 [EC:3.-.-.-] | (RefSeq) GID1b-1; hypothetical protein (A)	ko04075: Plant hormone signal transduction	putative carboxylesterase 6 [Morus notabilis]	RecName: Full=Probable carboxylesterase 6; AltName: Full=AtCXE6; EC=3.1.1.1;	SubName: Full=Putative carboxylesterase 6 {ECO:0000313|EMBL:EXC07783.1};	Arylacetamide deacetylase	GO:0052689,carboxylic ester hydrolase activity; GO:0016787,hydrolase activity; GO:0009056,catabolic process	PF07859.13:alpha/beta hydrolase fold
gene-LOC21386070	0.26	0.47	0.52	1.49	2.21	2.83	16	29	33	86	135	182	NW_010357859.1	56469	62232	-	LOC21386070	--	K09420 transcriptional activator Myb | (RefSeq) myb-related protein 3R-1-like isoform X1 (A)	--	Myb-related protein 3R-1 [Morus notabilis]	RecName: Full=Transcription factor MYB3R-1 {ECO:0000303|PubMed:11597504}; AltName: Full=Myb-related protein 3R-1 {ECO:0000303|PubMed:11597504}; AltName: Full=Plant c-MYB-like protein 1 {ECO:0000303|PubMed:10482656}; Short=Protein PC-MYB1 {ECO:0000303|PubMed:10482656};	SubName: Full=Myb-related protein 3R-1 {ECO:0000313|EMBL:EXB37516.1};	Transcription factor, Myb superfamily	GO:0005634,nucleus; GO:0000981,DNA-binding transcription factor activity, RNA polymerase II-specific; GO:0043565,sequence-specific DNA binding; GO:0001135,RNA polymerase II transcription regulator recruiting activity; GO:0044212,transcription regulatory region DNA binding; GO:0030154,cell differentiation; GO:0008285,negative regulation of cell proliferation; GO:1901181,negative regulation of cell…	PF00249.31:Myb-like DNA-binding domain
gene-LOC21386093	4.17	1.83	8.35	17.72	15.56	21.84	90	40	188	365	339	502	NW_010367923.1	33794	37292	-	LOC21386093	--	K23947 2-oxoglutarate-dependent dioxygenase [EC:1.14.11.-] | (RefSeq) 2-oxoglutarate-dependent dioxygenase DAO-like (A)	ko00380: Tryptophan metabolism	probable 2-oxoglutarate-dependent dioxygenase AOP1 [Prunus persica]	RecName: Full=Probable 2-oxoglutarate-dependent dioxygenase AOP1.2; EC=1.14.11.-;	SubName: Full=Uncharacterized protein {ECO:0000313|EMBL:EMJ25924.1};	Iron/ascorbate family oxidoreductases	GO:0051213,dioxygenase activity; GO:0046872,metal ion binding	PF03171.20:2OG-Fe(II) oxygenase superfamily
gene-LOC21386096	0.4	0.4	0.77	2.27	2.24	1.8	8	8	16	43	45	38	NW_010367923.1	48071	50533	-	LOC21386096	--	K23947 2-oxoglutarate-dependent dioxygenase [EC:1.14.11.-] | (RefSeq) 2-oxoglutarate-dependent dioxygenase DAO-like (A)	ko00380: Tryptophan metabolism	Gibberellin 20 oxidase 1 [Morus notabilis]	RecName: Full=Probable 2-oxoglutarate-dependent dioxygenase AOP1.2; EC=1.14.11.-;	SubName: Full=Gibberellin 20 oxidase 1 {ECO:0000313|EMBL:EXC32582.1};	Iron/ascorbate family oxidoreductases	GO:0051213,dioxygenase activity; GO:0046872,metal ion binding	PF03171.20:2OG-Fe(II) oxygenase superfamily
gene-LOC21386123	19.41	15.73	21.35	40.62	45.4	41.44	683	560	783	1363	1611	1552	NW_010365543.1	65159	70227	+	LOC21386123	--	K01114 phospholipase C [EC:3.1.4.3] | (RefSeq) non-specific phospholipase C2-like (A)	ko00562: Inositol phosphate metabolism; ko00564: Glycerophospholipid metabolism; ko00565: Ether lipid metabolism	Acid phosphatase [Trema orientalis]	RecName: Full=Non-specific phospholipase C2; EC=3.1.-.-; Flags: Precursor;	SubName: Full=non-specific phospholipase C2-like {ECO:0000313|RefSeq:XP_010276659.1};	--	GO:0005576,extracellular region; GO:0003993,acid phosphatase activity; GO:0009395,phospholipid catabolic process	PF04185.14:Phosphoesterase family
gene-LOC21386125	4.5	4.54	7.46	15.87	14.56	14.31	140	143	242	471	457	474	NW_010365543.1	70325	75270	-	LOC21386125	--	K20782 hydroxyproline O-arabinosyltransferase [EC:2.4.2.58] | (RefSeq) uncharacterized protein LOC107410699 (A)	ko00514: Other types of O-glycan biosynthesis	hypothetical protein L484_002557 [Morus notabilis]	RecName: Full=Hydroxyproline O-arabinosyltransferase 3 {ECO:0000303|PubMed:24036508}; EC=2.4.2.58 {ECO:0000269|PubMed:24036508};	SubName: Full=Uncharacterized protein {ECO:0000313|EMBL:EXC10893.1};	--	GO:0005768,endosome; GO:0005794,Golgi apparatus; GO:0016021,integral component of membrane; GO:0005802,trans-Golgi network; GO:1990585,hydroxyproline O-arabinosyltransferase activity; GO:0016757,transferase activity, transferring glycosyl groups	--
gene-LOC21386143	334.95	664.03	353.45	1.58	6.13	10.59	5793	11623	6371	26	107	195	NW_010358632.1	20942	23207	-	LOC21386143	--	K13993 HSP20 family protein | (RefSeq) small heat shock protein, chloroplastic-like (A)	ko04141: Protein processing in endoplasmic reticulum	hypothetical protein L484_002575 [Morus notabilis]	RecName: Full=Small heat shock protein, chloroplastic; Flags: Precursor;	SubName: Full=Uncharacterized protein {ECO:0000313|EMBL:EXB43107.1};	Molecular chaperone (small heat-shock protein Hsp26/Hsp42)	GO:0009507,chloroplast	PF00011.21:Hsp20/alpha crystallin family
gene-LOC21386185	6.43	12.2	5.4	3.13	3.6	3.23	200	384	175	93	113	107	NW_010365013.1	81529	83307	-	LOC21386185	--	--	--	hypothetical protein L484_002617 [Morus notabilis]	RecName: Full=Protein BIG GRAIN 1-like B {ECO:0000305};	SubName: Full=Uncharacterized protein {ECO:0000313|EMBL:EXC04966.1};	--	GO:0005886,plasma membrane; GO:0060918,auxin transport; GO:0009734,auxin-activated signaling pathway; GO:0010929,positive regulation of auxin mediated signaling pathway	--
gene-LOC21386200	10.04	11.63	13.08	22.12	24.85	24.92	296	347	402	622	739	782	NW_010365510.1	19447	26989	+	LOC21386200	--	K01307 gamma-glutamyl hydrolase [EC:3.4.19.9] | (RefSeq) gamma-glutamyl hydrolase 2 (A)	ko00790: Folate biosynthesis	Gamma-glutamyl hydrolase [Morus notabilis]	RecName: Full=Gamma-glutamyl hydrolase 2; Short=AtGGH2; EC=3.4.19.9; AltName: Full=Conjugase; AltName: Full=GH; AltName: Full=Gamma-Glu-X carboxypeptidase; Flags: Precursor;	SubName: Full=Gamma-glutamyl hydrolase {ECO:0000313|EMBL:EXC10782.1};	Gamma-glutamyl hydrolase	GO:0005618,cell wall; GO:0005615,extracellular space; GO:0005773,vacuole; GO:0034722,gamma-glutamyl-peptidase activity; GO:0008242,omega peptidase activity; GO:0046900,tetrahydrofolylpolyglutamate metabolic process	PF07722.13:Peptidase C26
gene-LOC21386205	4.82	4.18	4.5	10.49	7.76	9.02	106	93	103	220	172	211	NW_010364650.1	1004	2388	-	LOC21386205	--	--	--	hypothetical protein L484_002641 [Morus notabilis]	RecName: Full=Putative F-box/LRR-repeat protein At3g28410;	SubName: Full=Uncharacterized protein {ECO:0000313|EMBL:EXC03993.1};	--	--	PF07723.13:Leucine Rich Repeat
gene-LOC21386219	1.58	1.58	2.16	0.24	0.69	0.29	61	62	87	9	27	12	--	--	--	--	--	--	--	--
gene-LOC21386228	20.51	35.49	20.34	10.25	10.17	8.73	298	522	308	142	149	135	NW_010361648.1	8764	10760	+	LOC21386228	--	--	--	putative GPI-anchored protein [Morus notabilis]	RecName: Full=Protein YLS3; AltName: Full=Protein YELLOW-LEAF-SPECIFIC GENE 3; AltName: Full=Xylogen-like protein 9; Short=AtXYLP9; Flags: Precursor;	SubName: Full=Putative GPI-anchored protein {ECO:0000313|EMBL:EXB75445.1};	--	GO:0031225,anchored component of membrane; GO:0005886,plasma membrane; GO:0008289,lipid binding; GO:0006869,lipid transport	PF14368.6:Probable lipid transfer
gene-LOC21386247	0.23	0.32	0.62	1.69	2.33	1.78	7	10	20	50	73	59	NW_010363551.1	72835	75979	+	LOC21386247	--	K23280 rhamnogalacturonan I rhamnosyltransferase [EC:2.4.1.351] | (RefSeq) uncharacterized protein At1g04910 isoform X1 (A)	--	hypothetical protein L484_002686 [Morus notabilis]	RecName: Full=O-fucosyltransferase 37 {ECO:0000305}; Short=O-FucT-37 {ECO:0000305}; EC=2.4.1.- {ECO:0000305}; AltName: Full=O-fucosyltransferase family protein {ECO:0000305};	SubName: Full=Uncharacterized protein {ECO:0000313|EMBL:EXB94325.1};	--	GO:0005737,cytoplasm; GO:0016021,integral component of membrane; GO:0016757,transferase activity, transferring glycosyl groups; GO:0006004,fucose metabolic process; GO:0006486,protein glycosylation	PF10250.9:GDP-fucose protein O-fucosyltransferase
gene-LOC21386255	8.95	14.99	9.54	33.14	40.67	34.67	135	229	150	477	619	557	NW_010360863.1	64134	66132	+	LOC21386255	--	--	--	hypothetical protein L484_002694 [Morus notabilis]	RecName: Full=Protein PLANT CADMIUM RESISTANCE 2; Short=AtPCR2;	SubName: Full=Uncharacterized protein {ECO:0000313|EMBL:EXB62022.1};	--	GO:0016021,integral component of membrane; GO:0005886,plasma membrane; GO:0006979,response to oxidative stress	PF04749.17:PLAC8 family
gene-LOC21386258	0.76	0.51	1.25	2.05	1.58	2.07	34	23	58	87	71	98	NW_010363735.1	19848	24474	+	LOC21386258	--	K05391 cyclic nucleotide gated channel, plant | (RefSeq) cyclic nucleotide-gated ion channel 1-like (A)	ko04626: Plant-pathogen interaction	hypothetical protein L484_002697 [Morus notabilis]	RecName: Full=Cyclic nucleotide-gated ion channel 1; Short=AtCNGC1; AltName: Full=Cyclic nucleotide- and calmodulin-regulated ion channel 1;	SubName: Full=Uncharacterized protein {ECO:0000313|EMBL:EXB95023.1};	K+-channel ERG and related proteins, contain PAS/PAC sensor domain	GO:0005887,integral component of plasma membrane; GO:0005886,plasma membrane; GO:0005516,calmodulin binding; GO:0030552,cAMP binding; GO:0030553,cGMP binding; GO:0005216,ion channel activity; GO:0042391,regulation of membrane potential	PF00520.31:Ion transport protein
gene-LOC21386264	0.11	0.23	0.17	1.22	0.66	1.11	6	12	9	61	35	62	NW_010363735.1	56272	60418	-	LOC21386264	--	K00873 pyruvate kinase [EC:2.7.1.40] | (RefSeq) plastidial pyruvate kinase 4, chloroplastic isoform X1 (A)	ko00010: Glycolysis / Gluconeogenesis; ko00230: Purine metabolism; ko00620: Pyruvate metabolism; ko01200: Carbon metabolism; ko01230: Biosynthesis of amino acids	Pyruvate kinase [Morus notabilis]	RecName: Full=Plastidial pyruvate kinase 4, chloroplastic; Short=PKp4; EC=2.7.1.40; Flags: Precursor;	SubName: Full=Pyruvate kinase {ECO:0000313|EMBL:EXB95029.1};	Pyruvate kinase	GO:0009570,chloroplast stroma; GO:0005737,cytoplasm; GO:0005524,ATP binding; GO:0016301,kinase activity; GO:0000287,magnesium ion binding; GO:0030955,potassium ion binding; GO:0004743,pyruvate kinase activity; GO:0006096,glycolytic process	PF00224.21:Pyruvate kinase, barrel domain
gene-LOC21386266	4.35	5	5.04	1.88	1.84	1.74	68	79	82	28	29	29	NW_010363735.1	82371	83263	-	LOC21386266	--	K14497 protein phosphatase 2C [EC:3.1.3.16] | (RefSeq) probable protein phosphatase 2C 51 (A)	ko04016: MAPK signaling pathway - plant; ko04075: Plant hormone signal transduction	putative protein phosphatase 2C 24 [Morus notabilis]	RecName: Full=Probable protein phosphatase 2C 24; Short=AtPP2C24; EC=3.1.3.16;	SubName: Full=Uncharacterized protein {ECO:0000313|EMBL:EXB95031.1};	Serine/threonine protein phosphatase	GO:0046872,metal ion binding; GO:0004722,protein serine/threonine phosphatase activity	PF00481.21:Protein phosphatase 2C
gene-LOC21386267	35.82	40.18	21.51	13.08	19.47	9.78	540	613	338	188	296	157	NW_010361625.1	15740	16601	-	LOC21386267	--	K13448 calcium-binding protein CML | (RefSeq) calmodulin-like protein 1 (A)	ko04626: Plant-pathogen interaction	Calmodulin-like protein 1 [Morus notabilis]	RecName: Full=Calmodulin-like protein 1;	SubName: Full=Calmodulin-like protein 1 {ECO:0000313|EMBL:EXB75076.1};	Calmodulin and related proteins (EF-Hand superfamily)	GO:0005739,mitochondrion; GO:0005509,calcium ion binding	PF00036.32:EF hand
gene-LOC21386277	17.86	16.63	19.17	6.07	5.91	5.26	731	689	818	237	244	229	NW_010363040.1	35997	42689	-	LOC21386277	--	K01904 4-coumarate--CoA ligase [EC:6.2.1.12] | (RefSeq) 4-coumarate--CoA ligase-like 7 (A)	ko00130: Ubiquinone and other terpenoid-quinone biosynthesis; ko00940: Phenylpropanoid biosynthesis	4-coumarate--CoA ligase-like 7 [Morus notabilis]	RecName: Full=4-coumarate--CoA ligase-like 7; EC=6.2.1.-; AltName: Full=4-coumarate--CoA ligase isoform 6; Short=At4CL6;	SubName: Full=4-coumarate--CoA ligase-like 7 {ECO:0000313|EMBL:EXB89002.1};	Acyl-CoA synthetase	GO:0005777,peroxisome; GO:0005524,ATP binding; GO:0004321,fatty-acyl-CoA synthase activity; GO:0016874,ligase activity; GO:0009695,jasmonic acid biosynthetic process; GO:0031408,oxylipin biosynthetic process	PF00501.28:AMP-binding enzyme
gene-LOC21386303	39.14	32.27	47.39	73.24	79.83	77.63	1221	1019	1541	2179	2512	2578	NW_010356641.1	3520	5303	-	LOC21386303	--	K15285 solute carrier family 35, member E3 | (RefSeq) UDP-galactose transporter 1-like (A)	--	hypothetical protein L484_002744 [Morus notabilis]	RecName: Full=Probable sugar phosphate/phosphate translocator At5g25400;	SubName: Full=Uncharacterized protein {ECO:0000313|EMBL:EXB22630.1};	Glucose-6-phosphate/phosphate and phosphoenolpyruvate/phosphate antiporter	GO:0005794,Golgi apparatus; GO:0016021,integral component of membrane; GO:0008643,carbohydrate transport; GO:0015780,nucleotide-sugar transmembrane transport	PF03151.16:Triose-phosphate Transporter family
gene-LOC21386318	20.89	25.23	17.33	9.16	9.07	8.32	715	874	618	299	313	303	NW_010360862.1	12562	17263	-	LOC21386318	--	K14506 jasmonic acid-amino synthetase | (RefSeq) jasmonic acid-amido synthetase JAR1-like isoform X1 (A)	ko04075: Plant hormone signal transduction	hypothetical protein L484_002760 [Morus notabilis]	RecName: Full=Jasmonic acid-amido synthetase JAR1 {ECO:0000305}; EC=6.3.2.-; AltName: Full=Auxin-responsive GH3-like protein 5 {ECO:0000303|PubMed:15856348}; Short=OsGH3-5 {ECO:0000303|PubMed:15856348}; AltName: Full=Indole-3-acetic acid-amido synthetase GH3.5 {ECO:0000305}; AltName: Full=Jasmonate-amino acid synthetase JAR1 {ECO:0000305}; AltName: Full=Protein JASMONATE RESISTANT 1 {ECO:0000303|…	SubName: Full=Uncharacterized protein {ECO:0000313|EMBL:EXB61980.1};	--	GO:0005773,vacuole; GO:0070566,adenylyltransferase activity; GO:0019899,enzyme binding; GO:0080123,jasmonate-amino synthetase activity; GO:0071365,cellular response to auxin stimulus; GO:0009864,induced systemic resistance, jasmonic acid mediated signaling pathway; GO:0009694,jasmonic acid metabolic process; GO:0031348,negative regulation of defense response; GO:0009640,photomorphogenesis; GO:000…	PF03321.13:GH3 auxin-responsive promoter
gene-LOC21386332	10.81	15.82	14.69	30.86	46.54	34.56	382	566	541	1040	1659	1300	NW_010357297.1	5594	10500	+	LOC21386332	--	K17871 NADH:ubiquinone reductase (non-electrogenic) [EC:1.6.5.9] | (RefSeq) external alternative NAD(P)H-ubiquinone oxidoreductase B2, mitochondrial (A)	--	putative NADH-ubiquinone oxidoreductase [Morus notabilis]	RecName: Full=External alternative NAD(P)H-ubiquinone oxidoreductase B2, mitochondrial; EC=1.6.5.9; AltName: Full=External alternative NADH dehydrogenase NDB2; AltName: Full=NADH:ubiquinone reductase (non-electrogenic) NDB2; Flags: Precursor;	SubName: Full=Putative NADH-ubiquinone oxidoreductase {ECO:0000313|EMBL:EXB30583.1};	NADH-dehydrogenase (ubiquinone)	GO:0005743,mitochondrial inner membrane; GO:0005758,mitochondrial intermembrane space; GO:0005739,mitochondrion; GO:0005777,peroxisome; GO:0005509,calcium ion binding; GO:0016491,oxidoreductase activity; GO:0055114,oxidation-reduction process	PF07992.14:Pyridine nucleotide-disulphide oxidoreductase
gene-LOC21386341	1.36	1.85	0.56	0.14	0.06	0.3	21	29	9	2	1	5	NW_010357297.1	92913	93796	-	LOC21386341	--	--	--	hypothetical protein L484_002783 [Morus notabilis]	--	SubName: Full=Uncharacterized protein {ECO:0000313|EMBL:EXB30592.1};	--	--	PF12609.8:Wound-induced protein
gene-LOC21386368	0.51	0.33	0.32	1.33	2.34	5.78	6	4	4	15	28	73	NW_010364294.1	14231	14908	+	LOC21386368	--	--	--	hypothetical protein L484_002813 [Morus notabilis]	--	SubName: Full=Uncharacterized protein {ECO:0000313|EMBL:EXC01251.1};	--	--	--
gene-LOC21386384	2.56	1.4	5.92	9.02	10.64	9.92	76	42	183	255	318	313	NW_010363233.1	78296	80993	+	LOC21386384	--	K18810 cyclin D1/2/4, plant | (RefSeq) cyclin-D4-2-like (A)	--	hypothetical protein L484_002829 [Morus notabilis]	RecName: Full=Cyclin-D3-1; AltName: Full=G1/S-specific cyclin-D3-1; Short=CycD3;1;	SubName: Full=Uncharacterized protein {ECO:0000313|EMBL:EXB91540.1};	G1/S-specific cyclin D	GO:0005634,nucleus; GO:0007049,cell cycle; GO:0051301,cell division	PF00134.23:Cyclin, N-terminal domain
gene-LOC21386408	3.52	5.7	4.15	8.73	10.24	50.71	44	72	54	104	129	674	NW_010364324.1	84341	85160	+	LOC21386408	--	K11251 histone H2A | (RefSeq) histone H2A.1 (A)	--	putative histone H2A.5 [Morus notabilis]	RecName: Full=Probable histone H2A.5; AltName: Full=HTA7;	RecName: Full=Histone H2A {ECO:0000256|RuleBase:RU003767};	Histone 2A	GO:0000792,heterochromatin; GO:0000790,nuclear chromatin; GO:0005730,nucleolus; GO:0000786,nucleosome; GO:0003682,chromatin binding; GO:0003677,DNA binding; GO:0046982,protein heterodimerization activity; GO:0006342,chromatin silencing	PF16211.5:C-terminus of histone H2A
gene-LOC21386413	1.99	1.8	1.87	4.78	4.99	4.55	142	130	139	325	359	345	NW_010361304.1	15608	19801	-	LOC21386413	--	K13420 LRR receptor-like serine/threonine-protein kinase FLS2 [EC:2.7.11.1] | (RefSeq) LRR receptor-like serine/threonine-protein kinase FLS2 (A)	ko04016: MAPK signaling pathway - plant; ko04626: Plant-pathogen interaction	LRR receptor-like serine/threonine-protein kinase FLS2 [Morus notabilis]	RecName: Full=LRR receptor-like serine/threonine-protein kinase FLS2; EC=2.7.11.1; AltName: Full=Protein FLAGELLIN-SENSING 2; AltName: Full=Protein FLAGELLIN-SENSITIVE 2; Flags: Precursor;	SubName: Full=LRR receptor-like serine/threonine-protein kinase FLS2 {ECO:0000313|EMBL:EXB69300.1};	--	GO:0005768,endosome; GO:0010008,endosome membrane; GO:0016021,integral component of membrane; GO:0016020,membrane; GO:0005886,plasma membrane; GO:0005524,ATP binding; GO:0004675,transmembrane receptor protein serine/threonine kinase activity; GO:0052544,defense response by callose deposition in cell wall; GO:0042742,defense response to bacterium; GO:0016045,detection of bacterium; GO:0006898,rece…	PF13855.6:Leucine rich repeat
gene-LOC21386433	3.02	3.13	2.2	1.3	0.97	1.13	83	87	63	34	27	33	NW_010366202.1	36921	40440	-	LOC21386433	--	K13511 monolysocardiolipin acyltransferase [EC:2.3.1.-] | (RefSeq) tafazzin (A)	ko00564: Glycerophospholipid metabolism	hypothetical protein L484_003918 [Morus notabilis]	RecName: Full=N-acylphosphatidylethanolamine synthase; Short=NAPE synthase; EC=2.3.1.-; AltName: Full=Lysoglycerophospholipid acyltransferase; AltName: Full=Monolysocardiolipin acyltransferase;	SubName: Full=Uncharacterized protein {ECO:0000313|EMBL:EXB99263.1};	Phosphate acyltransferase	GO:0016021,integral component of membrane; GO:0031224,intrinsic component of membrane; GO:0005886,plasma membrane; GO:0071617,lysophospholipid acyltransferase activity; GO:0008374,O-acyltransferase activity; GO:0016746,transferase activity, transferring acyl groups; GO:0006650,glycerophospholipid metabolic process; GO:0008654,phospholipid biosynthetic process	PF01553.21:Acyltransferase
gene-LOC21386439	3.37	3.71	2.72	0.96	1.29	1.56	140	156	118	38	54	69	NW_010366202.1	90953	94357	-	LOC21386439	--	K09490 heat shock 70kDa protein 5 | (RefSeq) mediator of RNA polymerase II transcription subunit 37a-like (A)	ko03060: Protein export; ko04141: Protein processing in endoplasmic reticulum	Luminal-binding protein 5 [Morus notabilis]	RecName: Full=Mediator of RNA polymerase II transcription subunit 37a; AltName: Full=Heat shock 70 kDa protein 11; AltName: Full=Heat shock protein 70-11; Short=AtHsp70-11; AltName: Full=Luminal-binding protein 1; Short=AtBP1; Short=BiP1; Flags: Precursor;	SubName: Full=Luminal-binding protein 5 {ECO:0000313|EMBL:EXC17991.1};	Molecular chaperones GRP78/BiP/KAR2, HSP70 superfamily	GO:0005618,cell wall; GO:0009507,chloroplast; GO:0005829,cytosol; GO:0005783,endoplasmic reticulum; GO:0005788,endoplasmic reticulum lumen; GO:0005794,Golgi apparatus; GO:0016592,mediator complex; GO:0005886,plasma membrane; GO:0009506,plasmodesma; GO:0005774,vacuolar membrane; GO:0005773,vacuole; GO:0005524,ATP binding; GO:0006355,regulation of transcription, DNA-templated; GO:0006351,transcript…	PF00012.20:Hsp70 protein
gene-LOC21386441	62.57	28.5	28.77	27.52	18.54	10.07	987	455	473	414	295	169	NW_010357895.1	23078	23979	+	LOC21386441	--	--	--	hypothetical protein L484_002886 [Morus notabilis]	RecName: Full=Miraculin; Short=MIR; Flags: Precursor;	SubName: Full=Uncharacterized protein {ECO:0000313|EMBL:EXB37678.1};	--	GO:0004866,endopeptidase inhibitor activity	PF00197.18:Trypsin and protease inhibitor
gene-LOC21386442	19.62	17.67	14.84	9.97	9.89	4.15	293	267	231	142	149	66	NW_010357895.1	69002	69855	+	LOC21386442	--	--	--	hypothetical protein L484_002887 [Morus notabilis]	RecName: Full=Kunitz-type trypsin inhibitor KTI2; Flags: Precursor;	SubName: Full=Uncharacterized protein {ECO:0000313|EMBL:EXB37679.1};	--	GO:0004867,serine-type endopeptidase inhibitor activity	PF00197.18:Trypsin and protease inhibitor
gene-LOC21386447	21.02	23.64	21.61	9.63	7.61	8.06	419	477	449	183	153	171	NW_010361757.1	62449	64276	-	LOC21386447	--	K09510 DnaJ homolog subfamily B member 4 | (RefSeq) dnaJ homolog subfamily B member 4 (A)	--	DnaJ homolog subfamily B member 6 [Morus notabilis]	RecName: Full=Chaperone protein dnaJ 6; Short=AtDjC6; Short=AtJ6;	SubName: Full=DnaJ homolog subfamily B member 6 {ECO:0000313|EMBL:EXB75967.1};	Molecular chaperone (DnaJ superfamily)	GO:0005634,nucleus	PF00226.31:DnaJ domain
gene-LOC21386450	0.71	0.21	0.65	1.08	1.33	1.83	20	6	19	29	38	55	NW_010356640.1	21159	24833	+	LOC21386450	--	--	--	hypothetical protein L484_002896 [Morus notabilis]	RecName: Full=Kinesin-like protein KIN-4C {ECO:0000305}; AltName: Full=AtKINESIN-4C {ECO:0000303|PubMed:25600279};	SubName: Full=Uncharacterized protein {ECO:0000313|EMBL:EXB22542.1};	Kinesin-like protein	GO:0005871,kinesin complex; GO:0005874,microtubule; GO:0009506,plasmodesma; GO:0005524,ATP binding; GO:0008574,ATP-dependent microtubule motor activity, plus-end-directed; GO:0008017,microtubule binding; GO:0071555,cell wall organization; GO:0007018,microtubule-based movement	--
gene-LOC21386457	14.65	15.14	12.46	5.24	4.23	4.47	440	460	390	150	128	143	NW_010356640.1	82044	85547	-	LOC21386457	--	K13065 shikimate O-hydroxycinnamoyltransferase [EC:2.3.1.133] | (RefSeq) shikimate O-hydroxycinnamoyltransferase-like (A)	ko00940: Phenylpropanoid biosynthesis; ko00941: Flavonoid biosynthesis; ko00945: Stilbenoid, diarylheptanoid and gingerol biosynthesis	Hydroxycinnamoyl-Coenzyme A shikimate/quinate hydroxycinnamoyltransferase [Morus notabilis]	RecName: Full=Protein ECERIFERUM 2;	SubName: Full=Hydroxycinnamoyl-Coenzyme A shikimate/quinate hydroxycinnamoyltransferase {ECO:0000313|EMBL:EXB22549.1};	--	GO:0005783,endoplasmic reticulum; GO:0005634,nucleus; GO:0016747,transferase activity, transferring acyl groups other than amino-acyl groups; GO:0071555,cell wall organization; GO:0009555,pollen development; GO:0042761,very long-chain fatty acid biosynthetic process; GO:0010025,wax biosynthetic process	PF02458.15:Transferase family
gene-LOC21386540	1.11	1.42	1.47	3.45	4.68	3.44	24	31	33	71	102	79	NW_010357029.1	57581	60478	+	LOC21386540	--	K19038 E3 ubiquitin-protein ligase ATL41 [EC:2.3.2.27] | (RefSeq) E3 ubiquitin-protein ligase ATL41-like (A)	--	E3 ubiquitin-protein ligase ATL41 [Morus notabilis]	RecName: Full=E3 ubiquitin-protein ligase ATL41; EC=2.3.2.27 {ECO:0000269|PubMed:15644464, ECO:0000269|PubMed:16339806}; AltName: Full=RING-H2 finger protein ATL41; AltName: Full=RING-type E3 ubiquitin transferase ATL41 {ECO:0000305};	SubName: Full=E3 ubiquitin-protein ligase ATL41 {ECO:0000313|EMBL:EXB28788.1};	FOG: Predicted E3 ubiquitin ligase	GO:0016021,integral component of membrane; GO:0046872,metal ion binding; GO:0061630,ubiquitin protein ligase activity; GO:0004842,ubiquitin-protein transferase activity; GO:0043161,proteasome-mediated ubiquitin-dependent protein catabolic process; GO:0016567,protein ubiquitination	PF13639.6:Ring finger domain
gene-LOC21386546	45.88	68.29	27.82	212.1	200.9	220.95	796	1199	503	3509	3515	4080	NW_010366496.1	92462	97325	+	LOC21386546	--	K13422 transcription factor MYC2 | (RefSeq) transcription factor MYC3-like isoform X1 (A)	ko04016: MAPK signaling pathway - plant; ko04075: Plant hormone signal transduction	hypothetical protein L484_002994 [Morus notabilis]	RecName: Full=Transcription factor bHLH35; AltName: Full=Basic helix-loop-helix protein 35; Short=AtbHLH35; Short=bHLH 35; AltName: Full=Transcription factor EN 41; AltName: Full=bHLH transcription factor bHLH035;	SubName: Full=Uncharacterized protein {ECO:0000313|EMBL:EXC20104.1};	--	GO:0005634,nucleus; GO:0003677,DNA binding; GO:0046983,protein dimerization activity; GO:0006355,regulation of transcription, DNA-templated; GO:0006351,transcription, DNA-templated	PF00010.26:Helix-loop-helix DNA-binding domain
gene-LOC21386582	2	2.42	2.99	6.43	4.63	7.06	67	82	104	205	156	251	NW_010361126.1	87362	91263	+	LOC21386582	--	K03327 multidrug resistance protein, MATE family | (RefSeq) protein DETOXIFICATION 35 (A)	--	Protein TRANSPARENT TESTA 12 [Morus notabilis]	RecName: Full=Protein DETOXIFICATION 35 {ECO:0000303|PubMed:11739388}; Short=AtDTX35 {ECO:0000303|PubMed:11739388}; AltName: Full=Multidrug and toxic compound extrusion protein 35 {ECO:0000305}; Short=MATE protein 35 {ECO:0000305}; AltName: Full=Protein DETOXIFYING EFFLUX CARRIER 35 {ECO:0000303|PubMed:19995827}; Short=Protein DTX5 {ECO:0000303|PubMed:19995827}; AltName: Full=Protein FLOWER FLAVO…	RecName: Full=Protein DETOXIFICATION {ECO:0000256|RuleBase:RU004914}; AltName: Full=Multidrug and toxic compound extrusion protein {ECO:0000256|RuleBase:RU004914};	Uncharacterized membrane protein, predicted efflux pump	GO:0016021,integral component of membrane; GO:0005774,vacuolar membrane; GO:0005773,vacuole; GO:0015297,antiporter activity; GO:0015238,drug transmembrane transporter activity; GO:0009813,flavonoid biosynthetic process	PF01554.18:MatE
gene-LOC21386586	5.5	3.25	7.39	13.74	12.48	13.1	162	97	227	386	371	411	NW_010367029.1	8820	12637	+	LOC21386586	--	--	--	hypothetical protein L484_003040 [Morus notabilis]	RecName: Full=Protein XRI1; AltName: Full=Protein X-RAY INDUCED 1;	SubName: Full=Uncharacterized protein {ECO:0000313|EMBL:EXC25116.1};	--	GO:0005634,nucleus; GO:0006281,DNA repair; GO:0007143,female meiotic nuclear division; GO:0007140,male meiotic nuclear division; GO:0009555,pollen development; GO:0010165,response to X-ray	--
gene-LOC21386597	10.91	11.4	7.76	17.36	16.75	25.13	228	241	169	346	353	559	NW_010362318.1	14610	18065	+	LOC21386597	--	K15382 solute carrier family 50 (sugar transporter) | (RefSeq) bidirectional sugar transporter SWEET16 (A)	--	Bidirectional sugar transporter SWEET16 [Morus notabilis]	RecName: Full=Bidirectional sugar transporter SWEET16; Short=OsSWEET16;	RecName: Full=Bidirectional sugar transporter SWEET {ECO:0000256|RuleBase:RU910715};	Multitransmembrane protein	GO:0016021,integral component of membrane; GO:0005887,integral component of plasma membrane; GO:0051119,sugar transmembrane transporter activity; GO:0008643,carbohydrate transport	PF03083.16:Sugar efflux transporter for intercellular exchange
gene-LOC21386616	5.36	4.36	10.2	13.71	16.95	18.72	68	56	135	166	217	253	NW_010366781.1	86152	87196	-	LOC21386616	--	--	--	--	--	--	--	--	--
gene-LOC21386622	0.41	0.17	0.45	2.03	1.28	1.82	7	3	8	33	22	33	NW_010365514.1	12243	13218	+	LOC21386622	--	K19027 zinc finger FYVE domain-containing protein 26 | (RefSeq) hypothetical protein (A)	--	hypothetical protein L484_003077 [Morus notabilis]	RecName: Full=Disease resistance response protein 206; AltName: Full=Dirigent protein PI206; Flags: Precursor;	RecName: Full=Dirigent protein {ECO:0000256|RuleBase:RU363099};	--	GO:0048046,apoplast; GO:0016853,isomerase activity; GO:0006952,defense response; GO:0009607,response to biotic stimulus	PF03018.14:Dirigent-like protein
gene-LOC21386628	8.4	8.61	5.65	0.82	1.95	1.38	291	302	204	27	68	51	NW_010365514.1	46706	51511	-	LOC21386628	--	K03695 ATP-dependent Clp protease ATP-binding subunit ClpB | (RefSeq) chaperone protein ClpB1-like (A)	--	Aluminum-activated malate transporter 9 [Morus notabilis]	RecName: Full=Aluminum-activated malate transporter 9; Short=AtALMT9;	SubName: Full=Aluminum-activated malate transporter 9 {ECO:0000313|EMBL:EXC10839.1};	Predicted membrane protein	GO:0016021,integral component of membrane; GO:0009705,plant-type vacuole membrane; GO:0005253,anion channel activity; GO:0015140,malate transmembrane transporter activity; GO:0015743,malate transport	PF11744.8:Aluminium activated malate transporter
gene-LOC21386666	10.43	14.79	8.87	5.68	4.22	4.34	449	644	398	233	183	199	NW_010365319.1	58261	61949	-	LOC21386666	--	K12125 protein EARLY FLOWERING 3 | (RefSeq) protein EARLY FLOWERING 3-like (A)	ko04712: Circadian rhythm - plant	hypothetical protein L484_003122 [Morus notabilis]	RecName: Full=Protein HEADING DATE 3B; AltName: Full=ELF3-like protein 1 {ECO:0000303|PubMed:22422935}; Short=OsELF3-1 {ECO:0000303|PubMed:22422935}; AltName: Full=OsELF3 {ECO:0000303|PubMed:22888152}; AltName: Full=Protein HEADING DATE 17 {ECO:0000303|PubMed:22399582};	SubName: Full=Uncharacterized protein {ECO:0000313|EMBL:EXC07678.1};	--	GO:0005634,nucleus; GO:0009908,flower development; GO:0048578,positive regulation of long-day photoperiodism, flowering; GO:0048576,positive regulation of short-day photoperiodism, flowering; GO:0006355,regulation of transcription, DNA-templated; GO:0006351,transcription, DNA-templated	--
gene-LOC21386667	18.82	8.45	30.74	5.16	3.71	5.91	715	325	1217	187	142	239	NW_010365319.1	71151	73520	+	LOC21386667	--	--	--	hypothetical protein L484_003123 [Morus notabilis]	RecName: Full=Transcription factor bHLH87; AltName: Full=Basic helix-loop-helix protein 87; Short=AtbHLH87; Short=bHLH 87; AltName: Full=Transcription factor EN 121; AltName: Full=bHLH transcription factor bHLH087;	SubName: Full=Uncharacterized protein {ECO:0000313|EMBL:EXC07679.1};	--	GO:0005634,nucleus; GO:0003677,DNA binding; GO:0003700,DNA-binding transcription factor activity; GO:0046983,protein dimerization activity; GO:0006355,regulation of transcription, DNA-templated; GO:0006351,transcription, DNA-templated	PF00010.26:Helix-loop-helix DNA-binding domain
gene-LOC21386673	42.18	28.41	40.57	13.47	9.87	11.58	801	546	803	244	189	234	NW_010357949.1	70055	74014	-	LOC21386673	--	K16904 dCTP diphosphatase [EC:3.6.1.12] | (RefSeq) dCTP pyrophosphatase 1 (A)	ko00240: Pyrimidine metabolism	hypothetical protein L484_003129 [Morus notabilis]	--	SubName: Full=Uncharacterized protein {ECO:0000313|EMBL:EXB37836.1};	--	--	PF12643.7:MazG-like family
gene-LOC21386680	0.16	0.22	0.78	1.44	1.45	3.67	5	7	26	44	47	125	NW_010366970.1	21471	25108	-	LOC21386680	--	K09458 3-oxoacyl-[acyl-carrier-protein] synthase II [EC:2.3.1.179] | (RefSeq) 3-oxoacyl-[acyl-carrier-protein] synthase I, chloroplastic (A)	ko00061: Fatty acid biosynthesis; ko00780: Biotin metabolism; ko01212: Fatty acid metabolism	hypothetical protein L484_003136 [Morus notabilis]	RecName: Full=3-oxoacyl-[acyl-carrier-protein] synthase I, chloroplastic; EC=2.3.1.41; AltName: Full=Beta-ketoacyl-ACP synthase I; Short=KAS I; Flags: Precursor;	SubName: Full=Uncharacterized protein {ECO:0000313|EMBL:EXC24694.1};	3-oxoacyl-(acyl-carrier-protein) synthase (I and II)	GO:0009570,chloroplast stroma; GO:0004315,3-oxoacyl-[acyl-carrier-protein] synthase activity; GO:0006633,fatty acid biosynthetic process	PF00109.26:Beta-ketoacyl synthase, N-terminal domain
gene-LOC21386720	34.24	36.21	37.42	13.35	17.48	13.82	1439	1540	1639	535	741	618	NW_010362229.1	28361	31893	+	LOC21386720	--	K03301 ATP:ADP antiporter, AAA family | (RefSeq) plastidic ATP/ADP-transporter-like (A)	--	Plastidic [Morus notabilis]	RecName: Full=ADP,ATP carrier protein 1, chloroplastic; AltName: Full=ADP/ATP translocase 1; AltName: Full=Adenine nucleotide translocase 1; Flags: Precursor;	RecName: Full=ADP,ATP carrier protein {ECO:0000256|RuleBase:RU363121};	--	GO:0009941,chloroplast envelope; GO:0031969,chloroplast membrane; GO:0016021,integral component of membrane; GO:0016020,membrane; GO:0009536,plastid; GO:0005524,ATP binding; GO:0005471,ATP:ADP antiporter activity	PF03219.14:TLC ATP/ADP transporter
gene-LOC21386722	0.26	0.33	0.59	5.47	6.52	10.27	11	14	26	222	280	465	NW_010362229.1	36552	39818	-	LOC21386722	--	--	--	trichohyalin [Parasponia andersonii]	--	SubName: Full=Uncharacterized protein {ECO:0000313|EMBL:EXB80177.1};	--	--	--
gene-LOC21386728	8.58	12.57	7.42	17.93	26.03	15.53	716	1061	645	1426	2190	1379	NW_010362229.1	69103	76313	+	LOC21386728	--	K08711 ATP-binding cassette, subfamily G (WHITE), member 2, PDR | (RefSeq) ZEB2-regulated ABC transporter 1-like (A)	ko02010: ABC transporters	Pleiotropic drug resistance protein 1 [Morus notabilis]	RecName: Full=Pleiotropic drug resistance protein 1; AltName: Full=NtPDR1;	SubName: Full=Pleiotropic drug resistance protein 1 {ECO:0000313|EMBL:EXB80183.1};	Pleiotropic drug resistance proteins (PDR1-15), ABC superfamily	GO:0016021,integral component of membrane; GO:0005524,ATP binding; GO:0016887,ATPase activity	PF01061.24:ABC-2 type transporter
gene-LOC21386745	0.69	0.76	0.96	1.9	3.6	7.57	57	64	83	150	301	668	NW_010361281.1	12819	19845	-	LOC21386745	--	K03164 DNA topoisomerase II [EC:5.99.1.3] | (RefSeq) DNA topoisomerase 2 isoform X1 (A)	--	DNA topoisomerase 2 [Morus notabilis]	RecName: Full=DNA topoisomerase 2; EC=5.99.1.3; AltName: Full=DNA topoisomerase II;	RecName: Full=DNA topoisomerase 2 {ECO:0000256|RuleBase:RU362094}; EC=5.99.1.3 {ECO:0000256|RuleBase:RU362094};	DNA topoisomerase type II	GO:0005634,nucleus; GO:0005524,ATP binding; GO:0003677,DNA binding; GO:0003916,DNA topoisomerase activity; GO:0003918,DNA topoisomerase type II (ATP-hydrolyzing) activity; GO:0046872,metal ion binding; GO:0006265,DNA topological change; GO:0044774,mitotic DNA integrity checkpoint; GO:0000712,resolution of meiotic recombination intermediates; GO:0000819,sister chromatid segregation	PF00521.20:DNA gyrase/topoisomerase IV, subunit A
gene-LOC21386755	1.74	2.52	2.6	3.96	6.58	7.96	34	50	53	74	130	166	NW_010357426.1	23287	25616	+	LOC21386755	--	K01184 polygalacturonase [EC:3.2.1.15] | (RefSeq) polygalacturonase QRT2-like (A)	ko00040: Pentose and glucuronate interconversions	Tetraspanin [Trema orientalis]	RecName: Full=Protein TORNADO 2; AltName: Full=Protein EKEKO; AltName: Full=TETRASPANIN-1;	SubName: Full=Uncharacterized protein {ECO:0000313|EMBL:EXB32998.1};	--	GO:0016021,integral component of membrane; GO:0005886,plasma membrane; GO:0009506,plasmodesma; GO:0009734,auxin-activated signaling pathway; GO:0010305,leaf vascular tissue pattern formation; GO:0009554,megasporogenesis; GO:0009933,meristem structural organization; GO:0009956,radial pattern formation; GO:0009934,regulation of meristem structural organization; GO:0010015,root morphogenesis	PF00335.20:Tetraspanin family
gene-LOC21386763	25.38	41.16	16.65	10.11	6.05	7.44	237	389	162	90	57	74	NW_010357674.1	28	561	-	LOC21386763	--	--	--	hypothetical protein L484_003219 [Morus notabilis]	--	SubName: Full=Uncharacterized protein {ECO:0000313|EMBL:EXB36835.1};	--	GO:0016021,integral component of membrane	--
gene-LOC21386774	65.59	35.96	97.16	158.84	110.26	166.9	1451	805	2240	3351	2460	3930	NW_010357674.1	72507	74875	+	LOC21386774	--	K09866 aquaporin-4 | (RefSeq) aquaporin-like (A)	--	putative aquaporin PIP1-4 [Morus notabilis]	RecName: Full=Probable aquaporin PIP1-4; AltName: Full=Plasma membrane intrinsic protein 1-4; Short=AtPIP1;4; AltName: Full=Transmembrane protein C; Short=TMP-C;	SubName: Full=Putative aquaporin PIP1-4 {ECO:0000313|EMBL:EXB36846.1};	Aquaporin (major intrinsic protein family)	GO:0005887,integral component of plasma membrane; GO:0016020,membrane; GO:0005886,plasma membrane; GO:0015250,water channel activity; GO:0034220,ion transmembrane transport; GO:0009414,response to water deprivation; GO:0006833,water transport	PF00230.20:Major intrinsic protein
gene-LOC21386779	8.52	13.52	10.05	16.75	29.37	21.07	231	371	284	433	803	608	NW_010358718.1	102604	104153	-	LOC21386779	--	K10256 omega-6 fatty acid desaturase / acyl-lipid omega-6 desaturase (Delta-12 desaturase) [EC:1.14.19.6 1.14.19.22] | (RefSeq) omega-6 fatty acid desaturase, endoplasmic reticulum isozyme 2-like (A)	ko01040: Biosynthesis of unsaturated fatty acids; ko01212: Fatty acid metabolism	Omega-6 fatty acid desaturase, endoplasmic reticulum isozyme 2 [Morus notabilis]	RecName: Full=Omega-6 fatty acid desaturase, endoplasmic reticulum isozyme 2; EC=1.14.19.-;	SubName: Full=Omega-6 fatty acid desaturase, endoplasmic reticulum isozyme 2 {ECO:0000313|EMBL:EXB44402.1};	--	GO:0005789,endoplasmic reticulum membrane; GO:0016021,integral component of membrane; GO:0016717,oxidoreductase activity, acting on paired donors, with oxidation of a pair of donors resulting in the reduction of molecular oxygen to two molecules of water; GO:0006636,unsaturated fatty acid biosynthetic process	PF00487.24:Fatty acid desaturase
gene-LOC21386780	26.68	31.16	24.79	51.74	66.82	51.75	698	825	676	1291	1763	1441	NW_010362106.1	5012	7472	+	LOC21386780	--	K11805 WD repeat-containing protein 68 | (RefSeq) protein TRANSPARENT TESTA GLABRA 1-like (A)	--	Protein TRANSPARENT TESTA GLABRA 1 [Morus notabilis]	RecName: Full=Protein TRANSPARENT TESTA GLABRA 1;	SubName: Full=Protein TRANSPARENT TESTA GLABRA 1 {ECO:0000313|EMBL:EXB78377.1};	Conserved WD40 repeat-containing protein AN11	GO:0005737,cytoplasm; GO:0005634,nucleus; GO:0003677,DNA binding; GO:0045165,cell fate commitment; GO:0009957,epidermal cell fate specification; GO:0007275,multicellular organism development; GO:0032880,regulation of protein localization; GO:0009733,response to auxin; GO:0009723,response to ethylene; GO:0010026,trichome differentiation	PF00400.32:WD domain, G-beta repeat
gene-LOC21386783	0.27	0.49	0.37	3.31	2.41	2.9	7	13	10	83	64	81	NW_010362106.1	17903	19405	-	LOC21386783	--	--	--	hypothetical protein L484_003241 [Morus notabilis]	RecName: Full=Protein RETICULATA-RELATED 5, chloroplastic {ECO:0000303|PubMed:23596191}; Flags: Precursor;	SubName: Full=Uncharacterized protein {ECO:0000313|EMBL:EXB78380.1};	--	GO:0009507,chloroplast; GO:0031969,chloroplast membrane; GO:0016021,integral component of membrane; GO:0015995,chlorophyll biosynthetic process; GO:0007275,multicellular organism development; GO:0009741,response to brassinosteroid	PF11891.8:Protein RETICULATA-related
gene-LOC21386786	14.11	21.76	5.31	4.15	4.28	2.8	232	362	91	65	71	49	NW_010362106.1	36193	37132	-	LOC21386786	--	--	--	hypothetical protein L484_003245 [Morus notabilis]	RecName: Full=NDR1/HIN1-like protein 26 {ECO:0000303|Ref.4};	SubName: Full=Uncharacterized protein {ECO:0000313|EMBL:EXB78383.1};	--	GO:0046658,anchored component of plasma membrane; GO:0005789,endoplasmic reticulum membrane; GO:0016021,integral component of membrane; GO:0009506,plasmodesma; GO:0004871,NA; GO:0006952,defense response	PF03168.13:Late embryogenesis abundant protein
gene-LOC21386788	56.37	68.52	47.04	14.42	9.05	12.37	1451	1785	1262	354	235	339	NW_010362106.1	62064	64660	+	LOC21386788	--	--	--	30S ribosomal protein 1 [Morus notabilis]	RecName: Full=Ribosome-binding factor PSRP1, chloroplastic {ECO:0000303|PubMed:10874039}; AltName: Full=30S ribosomal protein 1; AltName: Full=CS-S5 {ECO:0000303|PubMed:2693942}; Short=CS5; AltName: Full=Plastid-specific 30S ribosomal protein 1 {ECO:0000303|PubMed:2376575}; Short=PSrp-1 {ECO:0000303|PubMed:2376575}; AltName: Full=Ribosomal protein 1; AltName: Full=S22 {ECO:0000303|PubMed:1731992}…	SubName: Full=30S ribosomal protein 1 {ECO:0000313|EMBL:EXB78385.1};	--	GO:0009570,chloroplast stroma; GO:0019843,rRNA binding; GO:0044238,primary metabolic process; GO:0006417,regulation of translation	PF16321.5:Sigma 54 modulation/S30EA ribosomal protein C terminus
gene-LOC21386797	39.84	39.28	48.81	78.98	82.8	96.91	448	447	572	847	939	1160	NW_010362106.1	91680	93266	-	LOC21386797	--	K02942 large subunit ribosomal protein LP1 | (RefSeq) 60S acidic ribosomal protein P1 (A)	ko03010: Ribosome	60S acidic ribosomal protein P1-1 [Morus notabilis]	RecName: Full=60S acidic ribosomal protein P1; AltName: Full=L12;	SubName: Full=60S acidic ribosomal protein P1-1 {ECO:0000313|EMBL:EXB78394.1};	60s acidic ribosomal protein P1	GO:0022625,cytosolic large ribosomal subunit; GO:0032403,NA; GO:0003735,structural constituent of ribosome; GO:0006414,translational elongation	PF00428.19:60s Acidic ribosomal protein
gene-LOC21386831	27.87	16.37	39.33	60.74	62.19	63.16	1268	754	1865	2636	2854	3059	NW_010357752.1	62200	70254	+	LOC21386831	--	K13680 beta-mannan synthase [EC:2.4.1.32] | (RefSeq) glucomannan 4-beta-mannosyltransferase 2-like (A)	--	hypothetical protein L484_003290 [Morus notabilis]	RecName: Full=Glucomannan 4-beta-mannosyltransferase 2; EC=2.4.1.32; AltName: Full=Cellulose synthase-like protein A2; Short=AtCslA2; AltName: Full=Glucomannan synthase; AltName: Full=Mannan synthase 2;	SubName: Full=Uncharacterized protein {ECO:0000313|EMBL:EXB37420.1};	--	GO:0005794,Golgi apparatus; GO:0000139,Golgi membrane; GO:0016021,integral component of membrane; GO:0047259,glucomannan 4-beta-mannosyltransferase activity; GO:0051753,mannan synthase activity; GO:0071555,cell wall organization; GO:0010192,mucilage biosynthetic process; GO:0048359,mucilage metabolic process involved in seed coat development	PF13632.6:Glycosyl transferase family group 2
gene-LOC21386851	1.6	2.01	0.75	0.19	0.39	0.1	45	57	22	5	11	3	NW_010360369.1	94115	97303	-	LOC21386851	--	K20240 spermidine dicoumaroyl transferase [EC:2.3.1.249] | (RefSeq) spermidine sinapoyl-CoA acyltransferase-like (A)	--	10-deacetylbaccatin III 10-O-acetyltransferase [Morus notabilis]	RecName: Full=Spermidine coumaroyl-CoA acyltransferase {ECO:0000303|PubMed:19168716}; Short=SCT {ECO:0000303|PubMed:19168716}; Short=Spermidine dicoumaroyl transferase {ECO:0000303|PubMed:19168716}; EC=2.3.1.249 {ECO:0000269|PubMed:19168716};	SubName: Full=10-deacetylbaccatin III 10-O-acetyltransferase {ECO:0000313|EMBL:EXB56623.1};	--	GO:0016410,N-acyltransferase activity; GO:0080073,spermidine:coumaroyl CoA N-acyltransferase activity; GO:0006596,polyamine biosynthetic process; GO:0008216,spermidine metabolic process	PF02458.15:Transferase family
gene-LOC21386859	1.45	2.08	1.48	0.83	0.41	0.67	73	106	78	40	21	36	NW_010363647.1	41919	48038	-	LOC21386859	--	K13447 respiratory burst oxidase [EC:1.6.3.- 1.11.1.-] | (RefSeq) respiratory burst oxidase homolog protein E (A)	ko04016: MAPK signaling pathway - plant; ko04626: Plant-pathogen interaction	Respiratory burst oxidase-like protein E [Morus notabilis]	RecName: Full=Respiratory burst oxidase homolog protein E; EC=1.11.1.-; EC=1.6.3.-; AltName: Full=NADPH oxidase RBOHE; Short=AtRBOHE;	SubName: Full=Respiratory burst oxidase-like protein E {ECO:0000313|EMBL:EXB94755.1};	Ferric reductase, NADH/NADPH oxidase and related proteins	GO:0016021,integral component of membrane; GO:0005509,calcium ion binding; GO:0050664,oxidoreductase activity, acting on NAD(P)H, oxygen as acceptor; GO:0004601,peroxidase activity	PF08030.12:Ferric reductase NAD binding domain
gene-LOC21386877	31.16	24.49	30.53	49.66	58.68	58.27	1075	855	1098	1634	2042	2140	NW_010361024.1	93851	96825	+	LOC21386877	--	K19891 glucan endo-1,3-beta-glucosidase 1/2/3 [EC:3.2.1.39] | (RefSeq) hypothetical protein (A)	ko00500: Starch and sucrose metabolism	Glucan endo-1,3-beta-glucosidase 7 [Morus notabilis]	RecName: Full=Glucan endo-1,3-beta-glucosidase 7; EC=3.2.1.39; AltName: Full=(1->3)-beta-glucan endohydrolase 7; Short=(1->3)-beta-glucanase 7; AltName: Full=Beta-1,3-endoglucanase 7; Short=Beta-1,3-glucanase 7; Flags: Precursor;	SubName: Full=Glucan endo-1,3-beta-glucosidase 7 {ECO:0000313|EMBL:EXB63955.1};	--	GO:0046658,anchored component of plasma membrane; GO:0005618,cell wall; GO:0005576,extracellular region; GO:0042973,glucan endo-1,3-beta-D-glucosidase activity; GO:0004553,hydrolase activity, hydrolyzing O-glycosyl compounds; GO:0030247,polysaccharide binding; GO:0005975,carbohydrate metabolic process; GO:0071555,cell wall organization	PF00332.18:Glycosyl hydrolases family 17
gene-LOC21386878	8.05	6.53	9.4	4.57	2.54	2.79	179	147	218	97	57	66	NW_010361024.1	105171	108270	+	LOC21386878	--	--	--	hypothetical protein L484_003339 [Morus notabilis]	RecName: Full=Protein LIKE COV 3 {ECO:0000303|PubMed:12668628};	SubName: Full=Uncharacterized protein {ECO:0000313|EMBL:EXB63956.1};	--	GO:0005794,Golgi apparatus; GO:0016021,integral component of membrane	PF04367.13:Protein of unknown function (DUF502)
gene-LOC21386888	39.93	40.77	45.49	92.22	70.45	85.79	331	342	393	729	589	757	NW_010360874.1	50793	51483	-	LOC21386888	--	--	--	Phytosulfokines 3 [Morus notabilis]	--	SubName: Full=Phytosulfokines 3 {ECO:0000313|EMBL:EXB62120.1};	--	GO:0005576,extracellular region; GO:0008083,growth factor activity; GO:0008283,cell proliferation	PF06404.12:Phytosulfokine precursor protein (PSK)
gene-LOC21386890	186.37	219.26	147.07	30.68	42.67	38.93	6414	7637	5275	1007	1481	1426	NW_010360874.1	65401	69029	+	LOC21386890	--	--	--	hypothetical protein L484_003351 [Morus notabilis]	RecName: Full=Probable zinc metallopeptidase EGY3, chloroplastic; EC=3.4.24.-; AltName: Full=Protein ETHYLENE-DEPENDENT GRAVITROPISM-DEFICIENT AND YELLOW-GREEN 3; Short=AtEGY3; Flags: Precursor;	SubName: Full=Uncharacterized protein {ECO:0000313|EMBL:EXB62122.1};	--	GO:0031969,chloroplast membrane; GO:0016021,integral component of membrane; GO:0008237,metallopeptidase activity; GO:0009408,response to heat; GO:0009644,response to high light intensity; GO:0042542,response to hydrogen peroxide	PF02163.22:Peptidase family M50
gene-LOC21386904	0.21	0.26	0.36	0.84	1.22	1.55	4	5	7	15	23	31	NW_010359164.1	30407	33676	-	LOC21386904	--	K10405 kinesin family member C1 | (RefSeq) kinesin-like protein KIN-14N (A)	--	B3 domain-containing protein [Morus notabilis]	RecName: Full=B3 domain-containing protein At5g42700;	SubName: Full=B3 domain-containing protein {ECO:0000313|EMBL:EXB50008.1};	--	GO:0005634,nucleus; GO:0003677,DNA binding; GO:0006355,regulation of transcription, DNA-templated; GO:0006351,transcription, DNA-templated	PF02362.21:B3 DNA binding domain
gene-LOC21386915	3.41	2.58	4.73	8.22	6.85	9.11	81	62	117	186	164	230	NW_010359164.1	97497	98853	+	LOC21386915	--	K13258 2-hydroxyisoflavanone dehydratase [EC:4.2.1.105] | (RefSeq) 2-hydroxyisoflavanone dehydratase-like (A)	ko00943: Isoflavonoid biosynthesis	putative carboxylesterase 2 [Morus notabilis]	RecName: Full=Probable carboxylesterase 2; AltName: Full=AtCXE2; EC=3.1.1.1;	SubName: Full=Putative carboxylesterase 2 {ECO:0000313|EMBL:EXB50019.1};	Arylacetamide deacetylase	GO:0052689,carboxylic ester hydrolase activity; GO:0016787,hydrolase activity; GO:0009056,catabolic process	PF07859.13:alpha/beta hydrolase fold
gene-LOC21386918	1.84	2.06	2.45	3.73	7.2	7.44	75	85	104	145	296	323	NW_010365347.1	1133	4969	-	LOC21386918	--	K19791 iron transport multicopper oxidase | (RefSeq) L-ascorbate oxidase homolog (A)	--	Monocopper oxidase-like protein SKS1 [Morus notabilis]	RecName: Full=Monocopper oxidase-like protein SKS1; Flags: Precursor;	SubName: Full=Monocopper oxidase-like protein SKS1 {ECO:0000313|EMBL:EXC08927.1};	Multicopper oxidases	GO:0031225,anchored component of membrane; GO:0046658,anchored component of plasma membrane; GO:0005886,plasma membrane; GO:0009506,plasmodesma; GO:0005507,copper ion binding; GO:0016722,oxidoreductase activity, oxidizing metal ions	PF00394.22:Multicopper oxidase
gene-LOC21386932	16.94	21	16.99	55.44	50.99	56.54	621	779	649	1938	1885	2206	NW_010365347.1	89404	92460	-	LOC21386932	--	K13783 MFS transporter, OPA family, solute carrier family 37 (glycerol-3-phosphate transporter), member 1/2 | (RefSeq) putative glycerol-3-phosphate transporter 1 (A)	--	hypothetical protein L484_003393 [Morus notabilis]	RecName: Full=Putative glycerol-3-phosphate transporter 1; Short=G-3-P transporter 1; AltName: Full=Glycerol-3-phosphate permease 1; Short=AtG3Pp1; Short=G-3-P permease 1; AltName: Full=Protein PHOSPHATE STARVATION-INDUCED GENE 3; Short=AtPS3;	SubName: Full=Uncharacterized protein {ECO:0000313|EMBL:EXC08940.1};	Permease of the major facilitator superfamily	GO:0016021,integral component of membrane; GO:0022857,transmembrane transporter activity; GO:0008643,carbohydrate transport; GO:0055062,phosphate ion homeostasis	PF07690.16:Major Facilitator Superfamily
gene-LOC21386948	0.13	0.13	0.19	1.55	1.26	2.6	8	8	12	92	79	172	NW_010366228.1	85798	92605	+	LOC21386948	--	K10406 kinesin family member C2/C3 | (RefSeq) kinesin-4 (A)	--	hypothetical protein L484_003410 [Morus notabilis]	RecName: Full=Kinesin-like protein KIN-14L {ECO:0000305};	SubName: Full=Uncharacterized protein {ECO:0000313|EMBL:EXC18225.1};	Kinesin (KAR3 subfamily)	GO:0005871,kinesin complex; GO:0005874,microtubule; GO:0005524,ATP binding; GO:0016887,ATPase activity; GO:0008017,microtubule binding; GO:0003777,microtubule motor activity; GO:0007018,microtubule-based movement	PF00225.23:Kinesin motor domain
gene-LOC21386960	3.57	1.7	6.27	12.39	11.12	10.62	83	40	152	275	261	263	NW_010366587.1	72311	76623	+	LOC21386960	--	K20728 vegetative storage protein 2 | (RefSeq) vegetative storage protein 1-like (A)	ko04016: MAPK signaling pathway - plant	PREDICTED: acid phosphatase 1-like [Ziziphus jujuba]	RecName: Full=Acid phosphatase 1; EC=3.1.3.2; AltName: Full=Apase-1(1); Flags: Precursor;	SubName: Full=Uncharacterized protein {ECO:0000313|EMBL:KDP22459.1};	--	GO:0003993,acid phosphatase activity	PF03767.14:HAD superfamily, subfamily IIIB (Acid phosphatase)
gene-LOC21386973	23.82	25.58	33.54	52.73	66.5	63.26	957	1040	1404	2020	2694	2705	--	--	--	--	--	--	--	--
gene-LOC21386990	33.13	25.34	44.79	70.48	66.86	80.48	1205	933	1698	2445	2453	3116	NW_010364973.1	43241	47893	-	LOC21386990	--	K13430 serine/threonine-protein kinase PBS1 [EC:2.7.11.1] | (RefSeq) serine/threonine-protein kinase PBS1 (A)	ko04626: Plant-pathogen interaction	putative receptor-like protein kinase [Morus notabilis]	RecName: Full=Probable receptor-like protein kinase At1g80640; EC=2.7.11.1; Flags: Precursor;	SubName: Full=Putative receptor-like protein kinase {ECO:0000313|EMBL:EXC04746.1};	Serine/threonine protein kinase	GO:0016021,integral component of membrane; GO:0005886,plasma membrane; GO:0005524,ATP binding; GO:0004675,transmembrane receptor protein serine/threonine kinase activity; GO:0007166,cell surface receptor signaling pathway; GO:0006468,protein phosphorylation	PF00069.25:Protein kinase domain
gene-LOC21386998	2.05	1.55	2.6	4.26	4.99	4.32	65	50	86	129	160	146	NW_010357135.1	11169	15128	-	LOC21386998	--	K09648 mitochondrial inner membrane protease subunit 2 [EC:3.4.21.-] | (RefSeq) uncharacterized protein LOC110762209 isoform X1 (A)	ko03060: Protein export	hypothetical protein L484_003463 [Morus notabilis]	--	SubName: Full=Uncharacterized protein {ECO:0000313|EMBL:EXB29617.1};	--	GO:0016021,integral component of membrane	--
gene-LOC21387012	22.24	22.04	20.45	144.52	156.12	134.32	674	676	646	4177	4772	4333	NW_010358071.1	94803	102248	-	LOC21387012	--	K24028 salicylic acid 3-hydroxylase [EC:1.14.11.-] | (RefSeq) protein DOWNY MILDEW RESISTANCE 6 (A)	--	Naringenin,2-oxoglutarate 3-dioxygenase [Morus notabilis]	RecName: Full=Protein DOWNY MILDEW RESISTANCE 6 {ECO:0000303|PubMed:15986928}; Short=AtDMR6 {ECO:0000303|PubMed:15986928}; EC=1.14.11.- {ECO:0000255|PROSITE-ProRule:PRU00805}; AltName: Full=2-oxoglutarate (2OG)-Fe(II) oxygenase-like protein DMR6 {ECO:0000303|PubMed:18248595}; AltName: Full=Salicylate 3-hydroxylase DMR6 {ECO:0000305}; Short=S3H DMR6 {ECO:0000305}; Short=SA 3-hydroxylase DMR6 {ECO:…	SubName: Full=Flavanone 3-hydroxylase 2 {ECO:0000313|EMBL:AHY35312.1}; SubName: Full=Naringenin,2-oxoglutarate 3-dioxygenase {ECO:0000313|EMBL:EXB38596.1};	Iron/ascorbate family oxidoreductases	GO:0033759,flavone synthase activity; GO:0046872,metal ion binding; GO:0034785,salicylate 5-hydroxylase activity; GO:0042742,defense response to bacterium; GO:0002229,defense response to oomycetes; GO:0009813,flavonoid biosynthetic process; GO:0010150,leaf senescence; GO:0009617,response to bacterium; GO:0009620,response to fungus; GO:0002239,response to oomycetes; GO:0009751,response to salicyli…	PF03171.20:2OG-Fe(II) oxygenase superfamily
gene-LOC21387021	3.68	7.12	3.31	0.5	2.36	0.82	93	182	87	12	60	22	NW_010360165.1	85472	88036	-	LOC21387021	--	K13390 (R,S)-reticuline 7-O-methyltransferase [EC:2.1.1.291] | (RefSeq) (R,S)-reticuline 7-O-methyltransferase (A)	ko00950: Isoquinoline alkaloid biosynthesis	(RS)-norcoclaurine 6-O-methyltransferase [Morus notabilis]	RecName: Full=Xanthohumol 4-O-methyltransferase {ECO:0000305}; EC=2.1.1.339 {ECO:0000269|PubMed:18223037}; AltName: Full=O-methyltransferase 2 {ECO:0000303|PubMed:18223037}; Short=HlOMT2 {ECO:0000303|PubMed:18223037};	SubName: Full=(RS)-norcoclaurine 6-O-methyltransferase {ECO:0000313|EMBL:EXB55629.1};	Hydroxyindole-O-methyltransferase and related SAM-dependent methyltransferases	GO:0008171,O-methyltransferase activity; GO:0046983,protein dimerization activity	PF00891.18:O-methyltransferase domain
gene-LOC21387029	8.53	9.98	16	26.64	35.82	33.5	218	258	426	649	923	911	NW_010362632.1	37948	39408	-	LOC21387029	--	K00430 peroxidase [EC:1.11.1.7] | (RefSeq) peroxidase 31 (A)	ko00940: Phenylpropanoid biosynthesis	Peroxidase 63 [Morus notabilis]	RecName: Full=Peroxidase 63; Short=Atperox P63; EC=1.11.1.7; AltName: Full=ATP26a; Flags: Precursor;	RecName: Full=Peroxidase {ECO:0000256|RuleBase:RU362060, ECO:0000256|SAAS:SAAS00709852}; EC=1.11.1.7 {ECO:0000256|RuleBase:RU362060, ECO:0000256|SAAS:SAAS00709852};	--	GO:0005576,extracellular region; GO:0020037,heme binding; GO:0046872,metal ion binding; GO:0004601,peroxidase activity; GO:0042744,hydrogen peroxide catabolic process; GO:0006979,response to oxidative stress	PF00141.23:Peroxidase
gene-LOC21387037	0	0	0	5.72	5.08	5.3	0	0	0	114	107	118	NW_010362632.1	87370	88873	-	LOC21387037	--	--	--	--	--	--	--	--	--
gene-LOC21387046	6.06	6.46	6.65	13.13	14.79	13.29	696	751	796	1438	1713	1624	NW_010368044.1	24015	48859	-	LOC21387046	--	K13430 serine/threonine-protein kinase PBS1 [EC:2.7.11.1] | (RefSeq) serine/threonine-protein kinase PBS1-like (A)	ko04626: Plant-pathogen interaction	PREDICTED: uncharacterized protein LOC100244640 [Vitis vinifera]	RecName: Full=Probable leucine-rich repeat receptor-like serine/threonine-protein kinase At3g14840; EC=2.7.11.1; Flags: Precursor;	SubName: Full=Putative leucine-rich repeat receptor-like serine/threonine-protein kinase {ECO:0000313|EMBL:EXC33466.1};	--	GO:0016021,integral component of membrane; GO:0005886,plasma membrane; GO:0009506,plasmodesma; GO:0005524,ATP binding; GO:0004674,protein serine/threonine kinase activity; GO:0009861,jasmonic acid and ethylene-dependent systemic resistance; GO:0045088,regulation of innate immune response	PF07714.17:Protein tyrosine kinase
gene-LOC21387047	1.67	3.02	1.21	6.2	5.06	4.63	105	192	79	371	320	309	NW_010368044.1	61520	79487	-	LOC21387047	--	K00924 kinase [EC:2.7.1.-] | (RefSeq) probable serine/threonine-protein kinase PBL1 isoform X1 (A)	--	PREDICTED: probable LRR receptor-like serine/threonine-protein kinase At1g29720 isoform X2 [Populus euphratica]	RecName: Full=Probable LRR receptor-like serine/threonine-protein kinase At1g29720; EC=2.7.11.1; Flags: Precursor;	SubName: Full=Putative LRR receptor-like serine/threonine-protein kinase {ECO:0000313|EMBL:EXC33467.1};	--	GO:0016021,integral component of membrane; GO:0005886,plasma membrane; GO:0005524,ATP binding; GO:0004674,protein serine/threonine kinase activity	PF07714.17:Protein tyrosine kinase
gene-LOC21387057	14.75	22.96	24.3	7.29	7.04	6.8	106	167	182	50	51	52	NW_010367286.1	27241	27651	-	LOC21387057	--	--	--	hypothetical protein L484_003524 [Morus notabilis]	--	SubName: Full=Uncharacterized protein {ECO:0000313|EMBL:EXC26579.1};	--	GO:0016021,integral component of membrane	PF05545.11:Cbb3-type cytochrome oxidase component FixQ
gene-LOC21387059	8.13	4.56	14.6	33.54	34.75	34.61	303	172	567	1192	1306	1373	NW_010367286.1	34738	39736	-	LOC21387059	--	K16297 serine carboxypeptidase-like clade II [EC:3.4.16.-] | (RefSeq) serine carboxypeptidase-like 42 (A)	--	Serine carboxypeptidase-like 42 [Morus notabilis]	RecName: Full=Serine carboxypeptidase-like 42; EC=3.4.16.-; Flags: Precursor;	RecName: Full=Carboxypeptidase {ECO:0000256|RuleBase:RU361156}; EC=3.4.16.- {ECO:0000256|RuleBase:RU361156};	Serine carboxypeptidases (lysosomal cathepsin A)	GO:0005618,cell wall; GO:0005576,extracellular region; GO:0004185,serine-type carboxypeptidase activity; GO:0051603,proteolysis involved in cellular protein catabolic process	PF00450.22:Serine carboxypeptidase
gene-LOC21387083	0.22	0.53	0.58	1.26	1.19	1.33	7	17	19	38	38	45	--	--	--	--	--	--	--	--
gene-LOC21387103	9.13	8.62	8.2	22.33	20.71	21.74	202	193	189	471	462	512	NW_010362817.1	28847	32419	+	LOC21387103	--	K00679 phospholipid:diacylglycerol acyltransferase [EC:2.3.1.158] | (RefSeq) hypothetical protein (A)	ko00561: Glycerolipid metabolism	GDSL esterase/lipase 1 [Morus notabilis]	RecName: Full=GDSL esterase/lipase 1 {ECO:0000303|PubMed:16126835}; EC=3.1.1.- {ECO:0000305}; AltName: Full=Extracellular lipase 1; Flags: Precursor;	SubName: Full=GDSL esterase/lipase 1 {ECO:0000313|EMBL:EXB88181.1};	--	GO:0005615,extracellular space; GO:0005622,intracellular; GO:0016298,lipase activity; GO:0042742,defense response to bacterium; GO:0050832,defense response to fungus; GO:0009817,defense response to fungus, incompatible interaction; GO:0009866,induced systemic resistance, ethylene mediated signaling pathway; GO:0009871,jasmonic acid and ethylene-dependent systemic resistance, ethylene mediated sig…	PF00657.22:GDSL-like Lipase/Acylhydrolase
gene-LOC21387110	46.48	53.05	66.31	101.19	103.43	130.51	1064	1229	1582	2209	2388	3180	NW_010362817.1	108620	110765	-	LOC21387110	--	K02998 small subunit ribosomal protein SAe | (RefSeq) 40S ribosomal protein SA isoform X1 (A)	ko03010: Ribosome	40S ribosomal protein SA [Morus notabilis]	RecName: Full=40S ribosomal protein SA {ECO:0000255|HAMAP-Rule:MF_03015};	RecName: Full=40S ribosomal protein SA {ECO:0000256|HAMAP-Rule:MF_03015};	40S ribosomal protein SA (P40)/Laminin receptor 1	GO:0015935,small ribosomal subunit; GO:0003735,structural constituent of ribosome; GO:0006412,translation	PF00318.20:Ribosomal protein S2
gene-LOC21387156	5.15	4.51	5.34	2.64	1.8	2.58	88	78	95	43	31	47	NW_010361197.1	59088	70068	-	LOC21387156	--	--	--	Kinesin-like protein KIF15 [Morus notabilis]	--	SubName: Full=Kinesin-like protein KIF15 {ECO:0000313|EMBL:EXB54784.1};	--	GO:0005524,ATP binding; GO:0008017,microtubule binding; GO:0003777,microtubule motor activity; GO:0007018,microtubule-based movement	--
gene-LOC21387168	2.55	2.63	2.91	1.25	1.33	1.21	143	149	170	67	75	72	NW_010365324.1	71233	75945	+	LOC21387168	--	--	--	hypothetical protein L484_003641 [Morus notabilis]	RecName: Full=Transcription factor LHW; AltName: Full=BHLH transcription factor delta; Short=bHLH delta; AltName: Full=Basic helix-loop-helix protein 156; Short=AtbHLH156; Short=bHLH 156; AltName: Full=Protein LONESOME HIGHWAY; AltName: Full=bHLH transcription factor bHLH156;	SubName: Full=Uncharacterized protein {ECO:0000313|EMBL:EXC07932.1};	--	GO:0005634,nucleus; GO:0003677,DNA binding; GO:0003700,DNA-binding transcription factor activity; GO:0046983,protein dimerization activity; GO:0010078,maintenance of root meristem identity; GO:0045893,positive regulation of transcription, DNA-templated; GO:0006355,regulation of transcription, DNA-templated; GO:0048364,root development; GO:0010479,stele development; GO:0006351,transcription, DNA-t…	PF14215.6:bHLH-MYC and R2R3-MYB transcription factors N-terminal
gene-LOC21387177	260.33	317.46	234.94	135.55	127.22	120	4070	5023	3828	2021	2006	1997	NW_010366023.1	35013	37846	+	LOC21387177	--	K03013 DNA-directed RNA polymerases I, II, and III subunit RPABC1 | (RefSeq) DNA-directed RNA polymerases II and IV subunit 5A-like (A)	ko03020: RNA polymerase	DNA-directed RNA polymerases I, II, and III subunit RPABC1 [Morus notabilis]	RecName: Full=DNA-directed RNA polymerases II and IV subunit 5A; Short=RPB5a; AltName: Full=DNA-directed RNA polymerase II subunit E; AltName: Full=RNA polymerase I, II and III 24.3 kDa subunit; Short=AtRPB24.3;	SubName: Full=DNA-directed RNA polymerases I, II, and III subunit RPABC1 {ECO:0000313|EMBL:EXC15864.1};	RNA polymerase, 25-kDa subunit (common to polymerases I, II and III)	GO:0005736,RNA polymerase I complex; GO:0005665,RNA polymerase II, core complex; GO:0005666,RNA polymerase III complex; GO:0000418,RNA polymerase IV complex; GO:0003677,DNA binding; GO:0003899,DNA-directed 5'-3' RNA polymerase activity; GO:0006360,transcription by RNA polymerase I; GO:0006366,transcription by RNA polymerase II; GO:0006383,transcription by RNA polymerase III	PF01191.19:RNA polymerase Rpb5, C-terminal domain
gene-LOC21387203	99.8	117.45	158.81	260.7	284.43	332.45	843	1004	1398	2100	2423	2989	NW_010362211.1	3550	5020	+	LOC21387203	--	K02980 small subunit ribosomal protein S29e | (RefSeq) 40S ribosomal protein S29-like (A)	ko03010: Ribosome	PREDICTED: 40S ribosomal protein S29-like [Juglans regia]	RecName: Full=40S ribosomal protein S29;	SubName: Full=40S ribosomal protein S29-like {ECO:0000313|RefSeq:XP_018827642.1};	40S ribosomal protein S29	GO:0005840,ribosome; GO:0046872,metal ion binding; GO:0003735,structural constituent of ribosome; GO:0006412,translation	PF00253.21:Ribosomal protein S14p/S29e
gene-LOC21387205	1.37	1.08	2.28	4.69	5.7	2.4	15	12	26	49	63	28	NW_010362211.1	33898	34607	-	LOC21387205	--	K21994 LOB domain-containing protein 18 | (RefSeq) LOB domain-containing protein 19 (A)	--	hypothetical protein L484_003679 [Morus notabilis]	RecName: Full=LOB domain-containing protein 38; AltName: Full=ASYMMETRIC LEAVES 2-like protein 40; Short=AS2-like protein 40;	SubName: Full=Uncharacterized protein {ECO:0000313|EMBL:EXB80037.1};	--	--	PF03195.14:Lateral organ boundaries (LOB) domain
gene-LOC21387219	1.54	0.61	2.39	11.17	9.66	12.07	52	21	84	360	329	434	NW_010366418.1	96328	104793	+	LOC21387219	--	K16297 serine carboxypeptidase-like clade II [EC:3.4.16.-] | (RefSeq) serine carboxypeptidase 24 (A)	--	Serine carboxypeptidase 24 [Morus notabilis]	RecName: Full=Serine carboxypeptidase 24; EC=3.4.16.6; AltName: Full=Bri1 suppressor 1; AltName: Full=Carboxypeptidase D; AltName: Full=Serine carboxypeptidase II; Contains: RecName: Full=Serine carboxypeptidase 24 chain A; AltName: Full=Serine carboxypeptidase II chain A; Contains: RecName: Full=Serine carboxypeptidase 24 chain B; AltName: Full=Serine carboxypeptidase II chain B; Flags: Precurso…	RecName: Full=Carboxypeptidase {ECO:0000256|RuleBase:RU361156}; EC=3.4.16.- {ECO:0000256|RuleBase:RU361156};	Serine carboxypeptidases (lysosomal cathepsin A)	GO:0005615,extracellular space; GO:0004185,serine-type carboxypeptidase activity; GO:0009742,brassinosteroid mediated signaling pathway; GO:0006508,proteolysis; GO:0051603,proteolysis involved in cellular protein catabolic process	PF00450.22:Serine carboxypeptidase
gene-LOC21387238	23.41	30.14	21.47	8.55	14.35	10.71	844	1100	807	294	522	411	NW_010360322.1	96231	98565	+	LOC21387238	--	K07213 copper chaperone | (RefSeq) copper transport protein ATX1-like isoform X1 (A)	--	hypothetical protein L484_003714 [Morus notabilis]	RecName: Full=Heavy metal-associated isoprenylated plant protein 32 {ECO:0000303|PubMed:21072340, ECO:0000303|PubMed:23368984}; Short=AtHIP32 {ECO:0000303|PubMed:21072340, ECO:0000303|PubMed:23368984}; Flags: Precursor;	SubName: Full=Uncharacterized protein {ECO:0000313|EMBL:EXB56545.1};	Copper chaperone	GO:0005618,cell wall; GO:0005737,cytoplasm; GO:0046914,transition metal ion binding; GO:0046916,cellular transition metal ion homeostasis; GO:0030001,metal ion transport	PF00403.26:Heavy-metal-associated domain
gene-LOC21387245	0.05	0.27	0.27	0.83	1.61	1.26	1	6	6	17	35	29	NW_010366896.1	38288	39715	+	LOC21387245	--	--	--	hypothetical protein L484_003721 [Morus notabilis]	--	SubName: Full=Uncharacterized protein {ECO:0000313|EMBL:EXC24413.1};	--	--	--
gene-LOC21387251	0.82	0.52	0.86	5.11	6.69	7.46	11	7	12	65	90	106	NW_010360769.1	13778	14540	+	LOC21387251	--	K13449 pathogenesis-related protein 1 | (RefSeq) pathogenesis-related protein 1-like (A)	ko04016: MAPK signaling pathway - plant; ko04075: Plant hormone signal transduction; ko04626: Plant-pathogen interaction	hypothetical protein L484_003727 [Morus notabilis]	RecName: Full=Pathogenesis-related protein 1A; Short=PR-1A; Flags: Precursor;	SubName: Full=Uncharacterized protein {ECO:0000313|EMBL:EXB61533.1};	Defense-related protein containing SCP domain	GO:0005576,extracellular region; GO:0005773,vacuole; GO:0006952,defense response; GO:0009607,response to biotic stimulus	PF00188.26:Cysteine-rich secretory protein family
gene-LOC21387267	11.46	6.58	9.34	0	0.06	0	365	212	310	0	2	0	NW_010367097.1	19647	22044	+	LOC21387267	--	K12153 phenylalanine N-monooxygenase [EC:1.14.14.40] | (RefSeq) isoleucine N-monooxygenase 2 (A)	ko00460: Cyanoamino acid metabolism; ko00966: Glucosinolate biosynthesis; ko01210: 2-Oxocarboxylic acid metabolism	Isoleucine N-monooxygenase 2 [Morus notabilis]	RecName: Full=Isoleucine N-monooxygenase 2; EC=1.14.14.39 {ECO:0000269|PubMed:15122013}; AltName: Full=Cytochrome P450 79D4;	SubName: Full=Isoleucine N-monooxygenase 2 {ECO:0000313|EMBL:EXC25309.1};	Cytochrome P450 CYP2 subfamily	GO:0005783,endoplasmic reticulum; GO:0016021,integral component of membrane; GO:0031090,organelle membrane; GO:0020037,heme binding; GO:0005506,iron ion binding; GO:0004497,monooxygenase activity; GO:0016705,oxidoreductase activity, acting on paired donors, with incorporation or reduction of molecular oxygen; GO:0019756,cyanogenic glycoside biosynthetic process	PF00067.22:Cytochrome P450
gene-LOC21387279	0.7	0.71	0.93	1.25	1.32	2.8	34	35	47	58	65	145	NW_010367092.1	35067	41662	+	LOC21387279	--	K11498 centromeric protein E | (RefSeq) kinesin-related protein 11 (A)	--	Centromere-associated protein E [Morus notabilis]	RecName: Full=Kinesin-like protein KIN-7N {ECO:0000305};	RecName: Full=Kinesin-like protein {ECO:0000256|RuleBase:RU000394};	Kinesin-like protein	GO:0005871,kinesin complex; GO:0005874,microtubule; GO:0005524,ATP binding; GO:0016887,ATPase activity; GO:0008017,microtubule binding; GO:0003777,microtubule motor activity; GO:0007018,microtubule-based movement	PF00225.23:Kinesin motor domain
gene-LOC21387280	0.42	0.09	0.45	0.49	0.97	2.54	9	2	10	10	21	58	NW_010367092.1	44580	46041	+	LOC21387280	--	--	--	hypothetical protein L484_000730 [Morus notabilis]	--	SubName: Full=Uncharacterized protein {ECO:0000313|EMBL:EXC25268.1};	--	--	PF14309.6:Domain of unknown function (DUF4378)
gene-LOC21387299	2.24	5.65	0.32	0	0.25	0	27	69	4	0	3	0	NW_010358951.1	61952	62641	+	LOC21387299	--	K13993 HSP20 family protein | (RefSeq) 17.6 kDa class II heat shock protein (A)	ko04141: Protein processing in endoplasmic reticulum	hypothetical protein L484_003775 [Morus notabilis]	RecName: Full=17.6 kDa class II heat shock protein; AltName: Full=17.6 kDa heat shock protein; Short=AtHsp17.6;	SubName: Full=Uncharacterized protein {ECO:0000313|EMBL:EXB48292.1};	Molecular chaperone (small heat-shock protein Hsp26/Hsp42)	GO:0005737,cytoplasm; GO:0009408,response to heat	PF00011.21:Hsp20/alpha crystallin family
gene-LOC21387301	5.4	9.64	4.08	1.2	3.3	2.48	94	170	74	20	58	46	NW_010358951.1	65076	66071	+	LOC21387301	--	K13993 HSP20 family protein | (RefSeq) 17.3 kDa class II heat shock protein (A)	ko04141: Protein processing in endoplasmic reticulum	hypothetical protein L484_003777 [Morus notabilis]	RecName: Full=17.9 kDa class II heat shock protein;	SubName: Full=Uncharacterized protein {ECO:0000313|EMBL:EXB48294.1};	Molecular chaperone (small heat-shock protein Hsp26/Hsp42)	GO:0005737,cytoplasm	PF00011.21:Hsp20/alpha crystallin family
gene-LOC21387303	11.03	24.73	9.86	3.37	3.25	3.38	175	397	163	51	52	57	NW_010358951.1	70143	71049	+	LOC21387303	--	K13993 HSP20 family protein | (RefSeq) 17.9 kDa class II heat shock protein-like (A)	ko04141: Protein processing in endoplasmic reticulum	hypothetical protein L484_003779 [Morus notabilis]	RecName: Full=17.9 kDa class II heat shock protein;	SubName: Full=Uncharacterized protein {ECO:0000313|EMBL:EXB48296.1};	Molecular chaperone (small heat-shock protein Hsp26/Hsp42)	GO:0005737,cytoplasm	PF00011.21:Hsp20/alpha crystallin family
gene-LOC21387306	0	0.16	0.46	1.62	3.49	1.86	0	3	9	29	66	37	NW_010358951.1	101562	103097	+	LOC21387306	--	K13424 WRKY transcription factor 33 | (RefSeq) probable WRKY transcription factor 26 isoform X3 (A)	ko04016: MAPK signaling pathway - plant; ko04626: Plant-pathogen interaction	putative WRKY transcription factor 50 [Morus notabilis]	RecName: Full=Probable WRKY transcription factor 50; AltName: Full=WRKY DNA-binding protein 50;	SubName: Full=Putative WRKY transcription factor 50 {ECO:0000313|EMBL:EXB48299.1};	--	GO:0005634,nucleus; GO:0003700,DNA-binding transcription factor activity; GO:0043565,sequence-specific DNA binding; GO:0050832,defense response to fungus; GO:0009867,jasmonic acid mediated signaling pathway; GO:0006351,transcription, DNA-templated	PF03106.15:WRKY DNA -binding domain
gene-LOC21387317	0.68	0.46	0.86	2.68	1.06	2.28	16	11	21	60	25	57	--	--	--	--	--	--	--	--
gene-LOC21387329	1.57	1.61	1.88	3.46	3.74	4.24	80	83	100	168	192	230	NW_010362501.1	127628	130538	-	LOC21387329	--	K13420 LRR receptor-like serine/threonine-protein kinase FLS2 [EC:2.7.11.1] | (RefSeq) LRR receptor-like serine/threonine-protein kinase FLS2 (A)	ko04016: MAPK signaling pathway - plant; ko04626: Plant-pathogen interaction	G-type lectin S-receptor-like serine/threonine-protein kinase RLK1 [Morus notabilis]	RecName: Full=G-type lectin S-receptor-like serine/threonine-protein kinase LECRK2 {ECO:0000305}; Short=OsLecRK2 {ECO:0000303|PubMed:25485617}; EC=2.7.11.1 {ECO:0000305}; Flags: Precursor;	SubName: Full=G-type lectin S-receptor-like serine/threonine-protein kinase RLK1 {ECO:0000313|EMBL:EXB82944.1};	--	GO:0016021,integral component of membrane; GO:0005524,ATP binding; GO:0030246,carbohydrate binding; GO:0004674,protein serine/threonine kinase activity; GO:0006952,defense response	PF00069.25:Protein kinase domain
gene-LOC21387335	4.24	2.99	0.77	0.32	0.6	0.09	42	30	8	3	6	1	NW_010367010.1	93983	94549	+	LOC21387335	--	K14496 abscisic acid receptor PYR/PYL family | (RefSeq) abscisic acid receptor PYL12-like (A)	ko04016: MAPK signaling pathway - plant; ko04075: Plant hormone signal transduction	hypothetical protein L484_003811 [Morus notabilis]	RecName: Full=Abscisic acid receptor PYL6; AltName: Full=ABI1-binding protein 5; AltName: Full=PYR1-like protein 6; AltName: Full=Regulatory components of ABA receptor 9;	SubName: Full=Uncharacterized protein {ECO:0000313|EMBL:EXC24834.1};	--	GO:0005737,cytoplasm; GO:0005634,nucleus; GO:0005886,plasma membrane; GO:0010427,abscisic acid binding; GO:0042803,protein homodimerization activity; GO:0004864,protein phosphatase inhibitor activity; GO:0004872,NA; GO:0009738,abscisic acid-activated signaling pathway	PF10604.9:Polyketide cyclase / dehydrase and lipid transport
gene-LOC21387336	4.81	6.7	4.77	2.69	2.58	1.76	146	206	151	78	79	57	NW_010367010.1	97593	103343	+	LOC21387336	--	K16290 xylem cysteine proteinase [EC:3.4.22.-] | (RefSeq) cysteine protease XCP1 (A)	--	Oryzain alpha chain [Morus notabilis]	RecName: Full=Oryzain alpha chain; EC=3.4.22.-; Flags: Precursor;	SubName: Full=Oryzain alpha chain {ECO:0000313|EMBL:EXC24835.1};	Cysteine proteinase Cathepsin L	GO:0005615,extracellular space; GO:0005764,lysosome; GO:0004197,cysteine-type endopeptidase activity; GO:0051603,proteolysis involved in cellular protein catabolic process	PF00112.23:Papain family cysteine protease
gene-LOC21387340	3.77	2.62	2.54	1.24	1.4	1.16	67	47	47	21	25	22	NW_010356884.1	3307	5879	+	LOC21387340	--	K09264 MADS-box transcription factor, plant | (RefSeq) floral homeotic protein PMADS 2 (A)	--	Floral homeotic protein PMADS 2 [Morus notabilis]	RecName: Full=Floral homeotic protein PMADS 2;	SubName: Full=Floral homeotic protein PMADS 2 {ECO:0000313|EMBL:EXB28434.1};	MADS box transcription factor	GO:0005634,nucleus; GO:0003700,DNA-binding transcription factor activity; GO:0046983,protein dimerization activity; GO:0000977,RNA polymerase II regulatory region sequence-specific DNA binding; GO:0007275,multicellular organism development; GO:0045944,positive regulation of transcription by RNA polymerase II; GO:0006351,transcription, DNA-templated	PF00319.18:SRF-type transcription factor (DNA-binding and dimerisation domain)
gene-LOC21387360	6	7.33	3.99	1.65	2.06	1.44	153	189	106	40	53	39	NW_010358891.1	36660	38828	+	LOC21387360	--	K07893 Ras-related protein Rab-6A | (RefSeq) ras-related protein RABH1b-like (A)	--	hypothetical protein L484_003837 [Morus notabilis]	RecName: Full=Purine permease 21 {ECO:0000303|PubMed:27701112}; Short=AtPUP21 {ECO:0000303|PubMed:27701112};	SubName: Full=Uncharacterized protein {ECO:0000313|EMBL:EXB45753.1};	--	GO:0016021,integral component of membrane; GO:0005215,transporter activity	PF16913.5:Purine nucleobase transmembrane transport
gene-LOC21387377	32.41	34.4	30.99	14.27	16.32	14.19	888	954	885	373	451	414	NW_010362616.1	50564	52664	-	LOC21387377	--	K10878 meiotic recombination protein SPO11 | (RefSeq) DNA topoisomerase 6 subunit A-like (A)	--	DNA topoisomerase 6 subunit A [Morus notabilis]	RecName: Full=DNA topoisomerase 6 subunit A {ECO:0000255|HAMAP-Rule:MF_03164}; Short=AtTOP6A; EC=5.99.1.3 {ECO:0000255|HAMAP-Rule:MF_03164}; AltName: Full=Meiotic recombination protein SPO11-3; Short=AtSPO11-3; AltName: Full=Protein BRASSINOSTEROID INSENSITIVE 5; AltName: Full=Protein ROOT HAIRLESS 2;	RecName: Full=DNA topoisomerase 6 subunit A {ECO:0000256|HAMAP-Rule:MF_03164}; EC=5.99.1.3 {ECO:0000256|HAMAP-Rule:MF_03164};	Catalytic subunit of the meiotic double strand break transesterase	GO:0000228,nuclear chromosome; GO:0005634,nucleus; GO:0005524,ATP binding; GO:0003677,DNA binding; GO:0003918,DNA topoisomerase type II (ATP-hydrolyzing) activity; GO:0016889,endodeoxyribonuclease activity, producing 3'-phosphomonoesters; GO:0042802,identical protein binding; GO:0046872,metal ion binding; GO:0000737,DNA catabolic process, endonucleolytic; GO:0006265,DNA topological change; GO:000…	PF04406.14:Type IIB DNA topoisomerase
gene-LOC21387384	28.27	32.13	23.4	13.9	13.75	9.93	917	1055	791	430	450	343	NW_010362616.1	100807	104096	+	LOC21387384	--	K13430 serine/threonine-protein kinase PBS1 [EC:2.7.11.1] | (RefSeq) serine/threonine-protein kinase PBS1 (A)	ko04626: Plant-pathogen interaction	Serine/threonine-protein kinase PBS1 [Morus notabilis]	RecName: Full=Probable serine/threonine-protein kinase PBL7 {ECO:0000305}; EC=2.7.11.1 {ECO:0000269|PubMed:21855796}; AltName: Full=CDG1-like protein 1 {ECO:0000303|PubMed:21855796}; AltName: Full=PBS1-like protein 7 {ECO:0000303|PubMed:20413097};	SubName: Full=Serine/threonine-protein kinase PBS1 {ECO:0000313|EMBL:EXB84828.1};	Serine/threonine protein kinase	GO:0005886,plasma membrane; GO:0005524,ATP binding; GO:0004675,transmembrane receptor protein serine/threonine kinase activity; GO:0009742,brassinosteroid mediated signaling pathway; GO:0007166,cell surface receptor signaling pathway; GO:1900459,positive regulation of brassinosteroid mediated signaling pathway; GO:0006468,protein phosphorylation	PF07714.17:Protein tyrosine kinase
gene-LOC21387385	20.82	20.54	19.78	9.15	8.75	9.1	1012	1010	1002	424	429	471	NW_010362616.1	104314	111607	-	LOC21387385	--	K19951 TBC1 domain family member 8/9 | (RefSeq) TBC1 domain family member 2A-like (A)	--	TBC1 domain family member 8B [Morus notabilis]	--	SubName: Full=TBC1 domain family member 8B {ECO:0000313|EMBL:EXB84829.1};	Ypt/Rab GTPase activating protein	--	PF00566.18:Rab-GTPase-TBC domain
gene-LOC21387395	1.17	1.29	1.5	2.96	2.16	3.8	27	30	36	65	50	93	NW_010361200.1	115368	118764	+	LOC21387395	--	K17807 mitochondrial translocator assembly and maintenance protein 41 | (RefSeq) phosphatidate cytidylyltransferase, mitochondrial isoform X1 (A)	--	hypothetical protein L484_003873 [Morus notabilis]	--	SubName: Full=Uncharacterized protein {ECO:0000313|EMBL:EXB66780.1};	Uncharacterized conserved protein	GO:0004605,phosphatidate cytidylyltransferase activity; GO:0032049,cardiolipin biosynthetic process	PF09139.11:Phosphatidate cytidylyltransferase, mitochondrial
gene-LOC21387404	0.68	0.71	0.36	0.97	1.09	6.08	20	21	11	27	32	189	NW_010361114.1	64912	69683	+	LOC21387404	--	K02684 DNA primase small subunit [EC:2.7.7.-] | (RefSeq) DNA primase small subunit (A)	ko03030: DNA replication	DNA primase small subunit [Morus notabilis]	--	RecName: Full=DNA primase {ECO:0000256|RuleBase:RU003514}; EC=2.7.7.- {ECO:0000256|RuleBase:RU003514};	Eukaryotic-type DNA primase, catalytic (small) subunit	GO:0003896,DNA primase activity	PF01896.19:DNA primase small subunit
gene-LOC21387410	2.26	2.39	0.74	0.28	0.61	0.36	59	63	20	7	16	10	NW_010361114.1	123650	126547	-	LOC21387410	--	K14497 protein phosphatase 2C [EC:3.1.3.16] | (RefSeq) probable protein phosphatase 2C 51 (A)	ko04016: MAPK signaling pathway - plant; ko04075: Plant hormone signal transduction	putative protein phosphatase 2C 8 [Morus notabilis]	RecName: Full=Probable protein phosphatase 2C 8; Short=OsPP2C08; EC=3.1.3.16;	SubName: Full=Uncharacterized protein {ECO:0000313|EMBL:EXB66087.1};	Serine/threonine protein phosphatase	GO:0046872,metal ion binding; GO:0004722,protein serine/threonine phosphatase activity	PF00481.21:Protein phosphatase 2C
gene-LOC21387417	34.91	16.43	76.6	139.17	101.16	118.89	464	221	1061	1764	1356	1682	NW_010364648.1	85781	89034	-	LOC21387417	--	--	--	hypothetical protein L484_003895 [Morus notabilis]	RecName: Full=Gibberellin-regulated protein 9; AltName: Full=GAST1 protein homolog 9; Flags: Precursor;	SubName: Full=Uncharacterized protein {ECO:0000313|EMBL:EXC03975.1};	--	GO:0005576,extracellular region; GO:0009740,gibberellic acid mediated signaling pathway	PF02704.14:Gibberellin regulated protein
gene-LOC21387437	6.53	5.31	8.28	15.53	17.14	18.97	227	187	300	515	601	702	NW_010360644.1	7668	11141	-	LOC21387437	--	K00924 kinase [EC:2.7.1.-] | (RefSeq) probable receptor-like protein kinase At3g55450 isoform X1 (A)	--	Serine/threonine-protein kinase [Morus notabilis]	RecName: Full=Probable serine/threonine-protein kinase PBL17 {ECO:0000305}; EC=2.7.11.1 {ECO:0000305}; AltName: Full=PBS1-like protein 17 {ECO:0000303|PubMed:20413097};	SubName: Full=Serine/threonine-protein kinase {ECO:0000313|EMBL:EXB58665.1};	Serine/threonine protein kinase	GO:0005886,plasma membrane; GO:0005524,ATP binding; GO:0004675,transmembrane receptor protein serine/threonine kinase activity; GO:0007166,cell surface receptor signaling pathway; GO:0006952,defense response; GO:0006468,protein phosphorylation	PF07714.17:Protein tyrosine kinase
gene-LOC21387441	0.07	0.07	0.16	1.11	2.79	1.65	2	2	5	32	85	53	NW_010360644.1	42411	44869	+	LOC21387441	--	K20667 beta-amyrin 28-monooxygenase [EC:1.14.14.126] | (RefSeq) beta-amyrin 28-oxidase-like isoform X1 (A)	--	Cytochrome P450 [Morus notabilis]	RecName: Full=Beta-amyrin 28-oxidase; EC=1.14.13.-; AltName: Full=Cytochrome P450 CYP716A52v2;	SubName: Full=Cytochrome P450 {ECO:0000313|EMBL:EXB58669.1};	Cytochrome P450 CYP4/CYP19/CYP26 subfamilies	GO:0016021,integral component of membrane; GO:0020037,heme binding; GO:0005506,iron ion binding; GO:0004497,monooxygenase activity; GO:0016705,oxidoreductase activity, acting on paired donors, with incorporation or reduction of molecular oxygen	PF00067.22:Cytochrome P450
gene-LOC21387500	21.24	26.53	16.52	4.53	5.34	4.77	280	354	227	57	71	67	NW_010367329.1	9668	33793	+	LOC21387500	--	K17991 peroxygenase [EC:1.11.2.3] | (RefSeq) probable peroxygenase 4 (A)	ko00073: Cutin, suberine and wax biosynthesis	PREDICTED: probable peroxygenase 4 isoform X2 [Citrus sinensis]	RecName: Full=Probable peroxygenase 4; Short=AtPXG4; EC=1.11.2.3; AltName: Full=Caleosin-4;	SubName: Full=Uncharacterized protein {ECO:0000313|EMBL:ESR61424.1};	--	GO:0005811,lipid droplet; GO:0046872,metal ion binding; GO:1990137,plant seed peroxidase activity; GO:0009819,drought recovery; GO:0009737,response to abscisic acid	PF05042.13:Caleosin related protein
[truncated: 3,190 more rows]
