# Supplementary material for: Metabolome and Transcriptome Integrated Analysis of Mulberry Leaves for Insight into the Formation of Bitter Taste
Source: Genes (Basel). 2023 Jun 17;14(6):1282. doi: 10.3390/genes14061282 (PMC10298079; doi:10.3390/genes14061282)
Supplement: Supplementary file 1 [file genes-14-01282-s001.zip › Table S5.xlsx]

## Sheet: Sheet1
#Kegg_pathway	ko_id	P-value_gene	P-value_meta	gene ID	gene Count	gene Annotation	meta ID	meta Count	meta Annotation
Glycolysis / Gluconeogenesis	ko00010	0.910862	0.289625	gene-LOC21399995;gene-LOC21395940;gene-LOC21396538;gene-LOC21398387;gene-LOC21390149;gene-LOC112090676;novel.2510;gene-LOC21394740;gene-LOC21386264;novel.3642;gene-LOC21397291;gene-LOC21397292;gene-LOC21397294;gene-LOC21401695;gene-LOC112091166;gene-LOC112093788;gene-LOC21394558;gene-LOC21395264;gene-LOC21384564;novel.3416;gene-LOC21396972;gene-LOC21407070;gene-LOC21410030	23	K00002 alcohol dehydrogenase (NADP+) [EC:1.1.1.2] | (RefSeq) NADPH-dependent aldo-keto reductase, chloroplastic-like (A)+ K00121 S-(hydroxymethyl)glutathione dehydrogenase / alcohol dehydrogenase [EC:1.1.1.284 1.1.1.1] | (RefSeq) alcohol dehydrogenase-like 2 (A)+ K00128 aldehyde dehydrogenase (NAD+) [EC:1.2.1.3] | (RefSeq) aldehyde dehydrogenase family 3 member H1 isoform X1 (A)+ K00128 aldehyde …	mws1090;mws2125;mws4170	3	C6H13O9P+ C3H5O6P+ C6H12O6
Citrate cycle (TCA cycle)	ko00020	0.714106	0.496149	gene-LOC112090676;novel.2510;novel.2039;gene-LOC21411857;gene-LOC112094908;gene-LOC21384011;novel.3254;novel.3401;novel.963	9	K00627 pyruvate dehydrogenase E2 component (dihydrolipoamide acetyltransferase) [EC:2.3.1.12] | (RefSeq) dihydrolipoyllysine-residue acetyltransferase component 4 of pyruvate dehydrogenase complex, chloroplastic (A)+ K00627 pyruvate dehydrogenase E2 component (dihydrolipoamide acetyltransferase) [EC:2.3.1.12] | (RefSeq) dihydrolipoyllysine-residue acetyltransferase component 4 of pyruvate dehydro…	mws2125;mws0281;Zmyn000453	3	C3H5O6P+ C6H8O7+ C6H8O7
Pentose phosphate pathway	ko00030	0.953935	0.783211	gene-LOC21397291;gene-LOC21397292;gene-LOC21397294;gene-LOC21401695;gene-LOC21409102;gene-LOC21385254;gene-LOC21396972;gene-LOC21407327	8	K00895 diphosphate-dependent phosphofructokinase [EC:2.7.1.90] | (RefSeq) LOW QUALITY PROTEIN: uncharacterized protein LOC110656716 (A)+ K00895 diphosphate-dependent phosphofructokinase [EC:2.7.1.90] | (RefSeq) LOW QUALITY PROTEIN: uncharacterized protein LOC110656716 (A)+ K00895 diphosphate-dependent phosphofructokinase [EC:2.7.1.90] | (RefSeq) LOW QUALITY PROTEIN: uncharacterized protein LOC110…	pmb2507;mws4170	2	C5H11O7P+ C6H12O6
Pentose and glucuronate interconversions	ko00040	0.263427	0.485787	gene-LOC21399995;gene-LOC21388822;gene-LOC21390237;gene-LOC21390405;gene-LOC21394393;gene-LOC21395229;gene-LOC21395232;gene-LOC21395248;gene-LOC112090609;gene-LOC21402506;gene-LOC21402507;gene-LOC21403612;gene-LOC21409365;gene-LOC112093716;gene-LOC112094381;novel.2709;gene-LOC21394146;gene-LOC21397048;gene-LOC21406974;gene-LOC21410704;gene-LOC21384868;gene-LOC21386755;novel.772;gene-LOC21406975;n…	42	K00002 alcohol dehydrogenase (NADP+) [EC:1.1.1.2] | (RefSeq) NADPH-dependent aldo-keto reductase, chloroplastic-like (A)+ K00008 L-iditol 2-dehydrogenase [EC:1.1.1.14] | (RefSeq) sorbitol dehydrogenase (A)+ K01051 pectinesterase [EC:3.1.1.11] | (RefSeq) pectinesterase-like (A)+ K01051 pectinesterase [EC:3.1.1.11] | (RefSeq) probable pectinesterase 53 (A)+ K01051 pectinesterase [EC:3.1.1.11] | (Re…	mws0437;pmb2922;mws1499;mws1090	4	C5H12O5+ C15H24N2O17P2+ C5H10O5+ C6H13O9P
Fructose and mannose metabolism	ko00051	0.991384	0.510589	gene-LOC21388822;gene-LOC21397291;gene-LOC21397292;gene-LOC21397294;gene-LOC21401695;gene-LOC21396972;gene-LOC21407070;gene-LOC21385942	8	K00008 L-iditol 2-dehydrogenase [EC:1.1.1.14] | (RefSeq) sorbitol dehydrogenase (A)+ K00895 diphosphate-dependent phosphofructokinase [EC:2.7.1.90] | (RefSeq) LOW QUALITY PROTEIN: uncharacterized protein LOC110656716 (A)+ K00895 diphosphate-dependent phosphofructokinase [EC:2.7.1.90] | (RefSeq) LOW QUALITY PROTEIN: uncharacterized protein LOC110656716 (A)+ K00895 diphosphate-dependent phosphofruc…	pmf0138;mws0214	2	C6H12O6+ C6H14O6
Galactose metabolism	ko00052	0.00983893	0.0339448	gene-LOC21408604;gene-LOC21398244;gene-LOC21401980;gene-LOC21402430;gene-LOC21408369;gene-LOC21384280;gene-LOC21385967;gene-LOC21387527;gene-LOC21388593;gene-LOC21389277;gene-LOC21389280;gene-LOC21393043;gene-LOC21400935;gene-LOC21400990;gene-LOC21401905;gene-LOC21403439;gene-LOC21394497;gene-LOC21395362;gene-LOC21385791;gene-LOC21391066;gene-LOC21391310;gene-LOC21396549;gene-LOC21407149;gene-LOC…	35	K01187 alpha-glucosidase [EC:3.2.1.20] | (RefSeq) alpha-glucosidase-like (A)+ K01193 beta-fructofuranosidase [EC:3.2.1.26] | (RefSeq) LOC109747879; beta-fructofuranosidase, insoluble isoenzyme 3-like (A)+ K01193 beta-fructofuranosidase [EC:3.2.1.26] | (RefSeq) acid beta-fructofuranosidase-like (A)+ K01193 beta-fructofuranosidase [EC:3.2.1.26] | (RefSeq) beta-fructofuranosidase, insoluble isoenzym…	MA10039641;pme3313;pmb2922;mws1090;mws0214;mws4170;Hmln000297;pmf0138;pmf0139	9	C12H22O11+ C6H13O9P+ C15H24N2O17P2+ C6H13O9P+ C6H14O6+ C6H12O6+ C6H12O6+ C6H12O6+ C6H12O6
Ascorbate and aldarate metabolism	ko00053	0.231737	0.760575	gene-LOC21406194;gene-LOC21396538;gene-LOC21398387;gene-LOC21399662;gene-LOC112090610;gene-LOC21385851;gene-LOC21388954;gene-LOC21393482;gene-LOC112092678;gene-LOC21387774;novel.740;novel.91;novel.1966;novel.1983;novel.2005;gene-LOC21410030;gene-LOC21391733;gene-LOC112091845	18	K00103 L-gulonolactone oxidase [EC:1.1.3.8] | (RefSeq) probable L-gulonolactone oxidase 6 (A)+ K00128 aldehyde dehydrogenase (NAD+) [EC:1.2.1.3] | (RefSeq) aldehyde dehydrogenase family 3 member H1 isoform X1 (A)+ K00128 aldehyde dehydrogenase (NAD+) [EC:1.2.1.3] | (RefSeq) aldehyde dehydrogenase family 3 member F1-like (A)+ K00423 L-ascorbate oxidase [EC:1.10.3.3] | (RefSeq) L-ascorbate oxidase-…	Hmln000297;Hmfn000531;pmb2922;mws1499	4	C6H12O6+ C6H8O6+ C15H24N2O17P2+ C5H10O5
Cutin, suberine and wax biosynthesis	ko00073	0.00780683	0.186923	gene-LOC21395621;gene-LOC21407006;gene-LOC21393217;gene-LOC21404760;gene-LOC21406640;gene-LOC21390240;gene-LOC21400553;gene-LOC21400556;gene-LOC21403718;gene-LOC21385843;gene-LOC21385845;novel.3542;gene-LOC112092749;gene-LOC21387500;gene-LOC21389157;gene-LOC21396143;gene-LOC21400425;gene-LOC21410473	18	K15398 fatty acid omega-hydroxylase [EC:1.14.-.-] | (RefSeq) cytochrome P450 86A8-like (A)+ K15398 fatty acid omega-hydroxylase [EC:1.14.-.-] | (RefSeq) cytochrome P450 86A22-like (A)+ K15400 omega-hydroxypalmitate O-feruloyl transferase [EC:2.3.1.188] | (RefSeq) omega-hydroxypalmitate O-feruloyl transferase (A)+ K15400 omega-hydroxypalmitate O-feruloyl transferase [EC:2.3.1.188] | (RefSeq) omega…	MWSslk132;pmn001686;pmf0400	3	C16H30O4+ C16H32O4+ C22H44O2
Ubiquinone and other terpenoid-quinone biosynthesis	ko00130	0.985021	0.510589	novel.3054;gene-LOC21400434;gene-LOC21386277;gene-LOC21389140;novel.3693;gene-LOC21409579;gene-LOC112092669;gene-LOC21403224	8	K00815 tyrosine aminotransferase [EC:2.6.1.5] | (RefSeq) probable aminotransferase TAT2 (A)+ K01904 4-coumarate--CoA ligase [EC:6.2.1.12] | (RefSeq) 4-coumarate--CoA ligase-like 1 (A)+ K01904 4-coumarate--CoA ligase [EC:6.2.1.12] | (RefSeq) 4-coumarate--CoA ligase-like 7 (A)+ K01904 4-coumarate--CoA ligase [EC:6.2.1.12] | (RefSeq) 4-coumarate--CoA ligase 2-like (A)+ K01904 4-coumarate--CoA ligase…	mws2213;pme1292	2	C9H8O2+ C8H8O4
Oxidative phosphorylation	ko00190	0.978179	0.621071	gene-LOC21393712;gene-LOC21402548;gene-LOC112091054;gene-LOC21385126;novel.1044;gene-LOC21388012;gene-LOC112090832;gene-LOC112090540;gene-LOC21389078;novel.8;gene-LOC21389419;novel.3002;novel.213	13	K01507 inorganic pyrophosphatase [EC:3.6.1.1] | (RefSeq) soluble inorganic pyrophosphatase 6, chloroplastic (A)+ K01507 inorganic pyrophosphatase [EC:3.6.1.1] | (RefSeq) soluble inorganic pyrophosphatase 1 (A)+ K01535 H+-transporting ATPase [EC:3.6.3.6] | (RefSeq) ATPase 11, plasma membrane-type (A)+ K01535 H+-transporting ATPase [EC:7.1.2.1] | (RefSeq) plasma membrane ATPase 3-like isoform X1 (A…	pmb0530;MWSmce668	2	C21H27N7O14P2+ C10H16N5O13P3
Photosynthesis	ko00195	0.995656	0.685045	gene-LOC21388012;gene-LOC21385654;novel.3503;gene-LOC21390828	4	K02115 F-type H+-transporting ATPase subunit gamma | (RefSeq) ATP synthase gamma chain, chloroplastic-like (A)+ K02641 ferredoxin--NADP+ reductase [EC:1.18.1.2] | (RefSeq) ferredoxin--NADP reductase, root isozyme, chloroplastic isoform X1 (A)+ K02641 ferredoxin--NADP+ reductase [EC:1.18.1.2] | (RefSeq) ferredoxin--NADP reductase, root isozyme 1, chloroplastic (A)+ K02699 photosystem I subunit XI …	MWSmce668	1	C10H16N5O13P3
Arginine biosynthesis	ko00220	0.96467	0.668745	gene-LOC21406166;gene-LOC21408278;gene-LOC21390065	3	K00261 glutamate dehydrogenase (NAD(P)+) [EC:1.4.1.3] | (RefSeq) glutamate dehydrogenase 2-like (A)+ K01476 arginase [EC:3.5.3.1] | (RefSeq) arginase 1, mitochondrial isoform X1 (A)+ K13427 nitric-oxide synthase, plant [EC:1.14.13.39] | (RefSeq) putative nitric oxide synthase (A)	pme0193;pme0075;mws0260	3	C5H10N2O3+ C7H11NO5+ C6H14N4O2
Purine metabolism	ko00230	0.538212	0.33986	gene-LOC112095381;gene-LOC21384847;gene-LOC21396239;gene-LOC21394740;gene-LOC21386264;novel.3642;gene-LOC21390173;gene-LOC112095300;gene-LOC21390332;gene-LOC21384982;gene-LOC21398170;novel.2633;novel.1414;novel.721;novel.1876;novel.1896;gene-LOC112090528;gene-LOC21387954;gene-LOC21402062;gene-LOC21394060;gene-LOC112094685;novel.219;novel.1968;novel.2059;gene-LOC21396515	25	K00760 hypoxanthine phosphoribosyltransferase [EC:2.4.2.8] | (RefSeq) hypoxanthine-guanine phosphoribosyltransferase (A)+ K00760 hypoxanthine phosphoribosyltransferase [EC:2.4.2.8] | (RefSeq) hypoxanthine-guanine phosphoribosyltransferase (A)+ K00856 adenosine kinase [EC:2.7.1.20] | (RefSeq) adenosine kinase 2 (A)+ K00873 pyruvate kinase [EC:2.7.1.40] | (RefSeq) plastidial pyruvate kinase 2-like …	pme1109;pme1119;MWSmce668;mws0609;pme1178;pme3961;pme0193;pme1184	8	C5H5N5O+ C10H12N4O5+ C10H16N5O13P3+ C10H12N5O7P+ C10H13N5O5+ C10H13N5O3+ C5H10N2O3+ C10H13N5O4
Pyrimidine metabolism	ko00240	0.27229	0.095537	gene-LOC21402944;gene-LOC112095125;gene-LOC21388790;novel.3502;gene-LOC21390332;gene-LOC21384982;gene-LOC21394548;gene-LOC21385676;gene-LOC21398170;gene-LOC112090528;gene-LOC21387954;gene-LOC21402062;gene-LOC21394060;gene-LOC21398339;gene-LOC21398922;gene-LOC21386673	16	K00857 thymidine kinase [EC:2.7.1.21] | (RefSeq) thymidine kinase a (A)+ K00876 uridine kinase [EC:2.7.1.48] | (RefSeq) uridine-cytidine kinase C (A)+ K00876 uridine kinase [EC:2.7.1.48] | (RefSeq) uridine-cytidine kinase C (A)+ K00876 uridine kinase [EC:2.7.1.48] | (RefSeq) hypothetical protein (A)+ K00940 nucleoside-diphosphate kinase [EC:2.7.4.6] | (RefSeq) nucleoside diphosphate kinase 2, chl…	Lmgn000160;pmb2507;pmb2922;pme1194;pme2165;mws0248;pme0193;pme0264	8	C4H8N2O3+ C5H11O7P+ C15H24N2O17P2+ C9H13N3O4+ C5H4N2O4+ C9H12N2O6+ C5H10N2O3+ C10H14N2O5
Alanine, aspartate and glutamate metabolism	ko00250	0.973505	0.485787	gene-LOC21406166;gene-LOC21403401;gene-LOC21404820;gene-LOC21402209;gene-LOC21408353	5	K00261 glutamate dehydrogenase (NAD(P)+) [EC:1.4.1.3] | (RefSeq) glutamate dehydrogenase 2-like (A)+ K00278 L-aspartate oxidase [EC:1.4.3.16] | (RefSeq) L-aspartate oxidase, chloroplastic (A)+ K00827 alanine-glyoxylate transaminase / (R)-3-amino-2-methylpropionate-pyruvate transaminase [EC:2.6.1.44 2.6.1.40] | (RefSeq) alanine--glyoxylate aminotransferase 2 homolog 3, mitochondrial (A)+ K01580 gl…	mws0281;pme0193;mws0001;pme3011	4	C6H8O7+ C5H10N2O3+ C4H8N2O3+ C4H9NO2
Glycine, serine and threonine metabolism	ko00260	0.925647	0.954936	gene-LOC21392924;gene-LOC21402770;gene-LOC21390787;gene-LOC21404820;gene-LOC21392051;gene-LOC21396082;gene-LOC21410030;gene-LOC112095181	8	K00306 sarcosine oxidase / L-pipecolate oxidase [EC:1.5.3.1 1.5.3.7] | (RefSeq) probable sarcosine oxidase (A)+ K00306 sarcosine oxidase / L-pipecolate oxidase [EC:1.5.3.1 1.5.3.7] | (RefSeq) probable sarcosine oxidase (A)+ K00600 glycine hydroxymethyltransferase [EC:2.1.2.1] | (RefSeq) serine hydroxymethyltransferase 7-like isoform X1 (A)+ K00827 alanine-glyoxylate transaminase / (R)-3-amino-2-m…	pme3033;pme0010	2	C4H9NO2+ C3H7NO3
Monobactam biosynthesis	ko00261	0.478265	0.510589	gene-LOC21392051;gene-LOC21396515	2	K00928 aspartate kinase [EC:2.7.2.4] | (RefSeq) aspartokinase 2, chloroplastic isoform X1 (A)+ K13811 3'-phosphoadenosine 5'-phosphosulfate synthase [EC:2.7.7.4 2.7.1.25] | (RefSeq) ATP sulfurylase 1, chloroplastic-like (A)	mws0260;pme0010	2	C6H14N4O2+ C3H7NO3
Cysteine and methionine metabolism	ko00270	0.0187669	0.668745	gene-LOC21392443;novel.3306;gene-LOC112092602;novel.2923;novel.1390;novel.353;novel.395;novel.618;novel.934;novel.1605;novel.1626;novel.1798;novel.1864;gene-LOC21389951;gene-LOC21405367;gene-LOC21407849;gene-LOC21398107;novel.3054;gene-LOC21390509;gene-LOC21390510;gene-LOC21404820;gene-LOC21392051;gene-LOC21409482;gene-LOC21394563;gene-LOC112094907;gene-LOC21398445;gene-LOC21402289;gene-LOC214022…	30	K00547 homocysteine S-methyltransferase [EC:2.1.1.10] | (RefSeq) homocysteine S-methyltransferase 3 (A)+ K00547 homocysteine S-methyltransferase [EC:2.1.1.10] | (RefSeq) homocysteine S-methyltransferase 3 (A)+ K00549 5-methyltetrahydropteroyltriglutamate--homocysteine methyltransferase [EC:2.1.1.14] | (RefSeq) hypothetical protein (A)+ K00549 5-methyltetrahydropteroyltriglutamate--homocysteine me…	pme1286;pme0010;pme1474	3	C14H20N6O5S+ C3H7NO3+ C11H15N5O3S
Valine, leucine and isoleucine biosynthesis	ko00290	0.384199	0.955449	gene-LOC21401644;gene-LOC21390509;gene-LOC21390510;gene-LOC112091805	4	K00053 ketol-acid reductoisomerase [EC:1.1.1.86] | (RefSeq) ketol-acid reductoisomerase, chloroplastic-like (A)+ K00826 branched-chain amino acid aminotransferase [EC:2.6.1.42] | (RefSeq) branched-chain-amino-acid aminotransferase 2, chloroplastic-like (A)+ K00826 branched-chain amino acid aminotransferase [EC:2.6.1.42] | (RefSeq) branched-chain-amino-acid aminotransferase 2, chloroplastic-like i…	Lmbn001288	1	C5H8O4
Lysine biosynthesis	ko00300	0.403492	0.711446	gene-LOC21392051;gene-LOC21385789;gene-LOC21388213	3	K00928 aspartate kinase [EC:2.7.2.4] | (RefSeq) aspartokinase 2, chloroplastic isoform X1 (A)+ K10206 LL-diaminopimelate aminotransferase [EC:2.6.1.83] | (RefSeq) LL-diaminopimelate aminotransferase, chloroplastic-like (A)+ K10206 LL-diaminopimelate aminotransferase [EC:2.6.1.83] | (RefSeq) aminotransferase ALD1 (A)	pme0026;pme0278	2	C6H14N2O2+ C7H14N2O4
Lysine degradation	ko00310	0.702657	0.913536	gene-LOC21396538;gene-LOC21398387;gene-LOC21392924;gene-LOC21402770;gene-LOC21398768;gene-LOC21410030;gene-LOC21402511	7	K00128 aldehyde dehydrogenase (NAD+) [EC:1.2.1.3] | (RefSeq) aldehyde dehydrogenase family 3 member H1 isoform X1 (A)+ K00128 aldehyde dehydrogenase (NAD+) [EC:1.2.1.3] | (RefSeq) aldehyde dehydrogenase family 3 member F1-like (A)+ K00306 sarcosine oxidase / L-pipecolate oxidase [EC:1.5.3.1 1.5.3.7] | (RefSeq) probable sarcosine oxidase (A)+ K00306 sarcosine oxidase / L-pipecolate oxidase [EC:1.5…	Rfmb319;pme0026	2	C6H11NO2+ C6H14N2O2
Arginine and proline metabolism	ko00330	0.394139	0.840777	gene-LOC21396538;gene-LOC21398387;gene-LOC21409264;gene-LOC21398107;gene-LOC21406932;gene-LOC112093201;novel.2885;novel.2995;novel.3438;novel.1616;novel.1741;novel.1962;gene-LOC21408278;gene-LOC21394563;gene-LOC21390065;gene-LOC21410030	16	K00128 aldehyde dehydrogenase (NAD+) [EC:1.2.1.3] | (RefSeq) aldehyde dehydrogenase family 3 member H1 isoform X1 (A)+ K00128 aldehyde dehydrogenase (NAD+) [EC:1.2.1.3] | (RefSeq) aldehyde dehydrogenase family 3 member F1-like (A)+ K00472 prolyl 4-hydroxylase [EC:1.14.11.2] | (RefSeq) probable prolyl 4-hydroxylase 10 (A)+ K00797 spermidine synthase [EC:2.5.1.16] | (RefSeq) spermidine synthase 1-l…	mws0260;pme0295;pme3011	3	C6H14N4O2+ C6H11NO3+ C4H9NO2
Histidine metabolism	ko00340	0.0299359	0.933919	gene-LOC21396538;gene-LOC21398387;novel.1016;gene-LOC21410030;gene-LOC21398303;gene-LOC21402844;gene-LOC21408660;gene-LOC21409304	8	K00128 aldehyde dehydrogenase (NAD+) [EC:1.2.1.3] | (RefSeq) aldehyde dehydrogenase family 3 member H1 isoform X1 (A)+ K00128 aldehyde dehydrogenase (NAD+) [EC:1.2.1.3] | (RefSeq) aldehyde dehydrogenase family 3 member F1-like (A)+ K00817 histidinol-phosphate aminotransferase [EC:2.6.1.9] | (RefSeq) histidinol-phosphate aminotransferase, chloroplastic (A)+ K14085 aldehyde dehydrogenase family 7 m…	pme0181	1	C7H11N3O2
Tyrosine metabolism	ko00350	0.320677	0.970011	gene-LOC21395940;gene-LOC21395351;gene-LOC21395352;gene-LOC21395356;gene-LOC21384900;gene-LOC21384902;gene-LOC21385502;gene-LOC21395367;gene-LOC21384096;novel.3054;novel.1016;gene-LOC21404914;gene-LOC21408112;gene-LOC21392822	14	K00121 S-(hydroxymethyl)glutathione dehydrogenase / alcohol dehydrogenase [EC:1.1.1.284 1.1.1.1] | (RefSeq) alcohol dehydrogenase-like 2 (A)+ K00422 polyphenol oxidase [EC:1.10.3.1] | (RefSeq) polyphenol oxidase, chloroplastic-like (A)+ K00422 polyphenol oxidase [EC:1.10.3.1] | (RefSeq) polyphenol oxidase, chloroplastic-like (A)+ K00422 polyphenol oxidase [EC:1.10.3.1] | (RefSeq) polyphenol oxida…	pme1292	1	C8H8O4
Phenylalanine metabolism	ko00360	0.60238	0.485787	novel.3054;novel.1016;gene-LOC21406932;gene-LOC112093201;novel.2885;novel.2995;novel.3438;novel.1616;novel.1741;novel.1962;gene-LOC21404914;gene-LOC21408112;gene-LOC21392822;gene-LOC21409963	14	K00815 tyrosine aminotransferase [EC:2.6.1.5] | (RefSeq) probable aminotransferase TAT2 (A)+ K00817 histidinol-phosphate aminotransferase [EC:2.6.1.9] | (RefSeq) histidinol-phosphate aminotransferase, chloroplastic (A)+ K01426 amidase [EC:3.5.1.4] | (RefSeq) LOW QUALITY PROTEIN: uncharacterized protein LOC105643773 (A)+ K01426 amidase [EC:3.5.1.4] | (RefSeq) putative amidase C869.01 (A)+ K01426 a…	mws0159;mws2213;mws0491;Lmbn002648	4	C9H8O3+ C9H8O2+ C8H11N+ C9H8O3
Tryptophan metabolism	ko00380	0.321506	0.566354	gene-LOC21396538;gene-LOC21398387;gene-LOC21406932;gene-LOC112093201;novel.2885;novel.2995;novel.3438;novel.1616;novel.1741;novel.1962;gene-LOC21404914;gene-LOC21408112;gene-LOC21411624;gene-LOC21406217;gene-LOC21410438;gene-LOC21410030;gene-LOC21384756;gene-LOC21397253;gene-LOC21386093;gene-LOC21386096	20	K00128 aldehyde dehydrogenase (NAD+) [EC:1.2.1.3] | (RefSeq) aldehyde dehydrogenase family 3 member H1 isoform X1 (A)+ K00128 aldehyde dehydrogenase (NAD+) [EC:1.2.1.3] | (RefSeq) aldehyde dehydrogenase family 3 member F1-like (A)+ K01426 amidase [EC:3.5.1.4] | (RefSeq) LOW QUALITY PROTEIN: uncharacterized protein LOC105643773 (A)+ K01426 amidase [EC:3.5.1.4] | (RefSeq) putative amidase C869.01 (…	pme3083;Zmtn001624;pmb0818;Zmtn001464	4	C8H7NO3+ C10H7NO3+ C11H11NO3+ C10H7NO4
Phenylalanine, tyrosine and tryptophan biosynthesis	ko00400	0.62814	0.566354	novel.3054;novel.1016;gene-LOC21402701;gene-LOC21396082;gene-LOC21396393;gene-LOC21392327;gene-LOC21395182;gene-LOC21401029;gene-LOC112092756	9	K00815 tyrosine aminotransferase [EC:2.6.1.5] | (RefSeq) probable aminotransferase TAT2 (A)+ K00817 histidinol-phosphate aminotransferase [EC:2.6.1.9] | (RefSeq) histidinol-phosphate aminotransferase, chloroplastic (A)+ K01626 3-deoxy-7-phosphoheptulonate synthase [EC:2.5.1.54] | (RefSeq) 3-deoxy-D-arabino-heptulosonate-7-phosphate synthase (A)+ K01696 tryptophan synthase beta chain [EC:4.2.1.20]…	mws0159;mws2125;Lmbn002862;mws0277	4	C9H8O3+ C3H5O6P+ C7H6O3+ C7H12O6
beta-Alanine metabolism	ko00410	0.873834	0.838952	gene-LOC21396538;gene-LOC21398387;gene-LOC21385736;gene-LOC21402209;gene-LOC21403725;gene-LOC21410030	6	K00128 aldehyde dehydrogenase (NAD+) [EC:1.2.1.3] | (RefSeq) aldehyde dehydrogenase family 3 member H1 isoform X1 (A)+ K00128 aldehyde dehydrogenase (NAD+) [EC:1.2.1.3] | (RefSeq) aldehyde dehydrogenase family 3 member F1-like (A)+ K00232 acyl-CoA oxidase [EC:1.3.3.6] | (RefSeq) acyl-coenzyme A oxidase 3, peroxisomal-like (A)+ K01580 glutamate decarboxylase [EC:4.1.1.15] | (RefSeq) glutamate deca…	pme3011;Lmgn000160	2	C4H9NO2+ C4H8N2O3
Phosphonate and phosphinate metabolism	ko00440	0.0589057	0.685045	gene-LOC112091749;gene-LOC21409201;gene-LOC21409202;novel.554	4	K00968 choline-phosphate cytidylyltransferase [EC:2.7.7.15] | (RefSeq) choline-phosphate cytidylyltransferase 1 (A)+ K00993 ethanolaminephosphotransferase [EC:2.7.8.1] | (RefSeq) uncharacterized protein LOC106453259 (A)+ K00993 ethanolaminephosphotransferase [EC:2.7.8.1] | (RefSeq) uncharacterized protein LOC106453259 (A)+ K00993 ethanolaminephosphotransferase [EC:2.7.8.1] | (RefSeq) uncharacteri…	mws2125	1	C3H5O6P
Cyanoamino acid metabolism	ko00460	0.00803338	0.711446	gene-LOC21390787;gene-LOC21402017;gene-LOC21404003;gene-LOC21410659;gene-LOC21410661;gene-LOC21410662;gene-LOC21410665;gene-LOC21410669;gene-LOC21390079;gene-LOC21397857;gene-LOC21403136;gene-LOC21404893;gene-LOC21400400;gene-LOC21405817;gene-LOC21387267;gene-LOC21388226;novel.3178;gene-LOC21404970;gene-LOC21402603;gene-LOC21403012;gene-LOC21403181	21	K00600 glycine hydroxymethyltransferase [EC:2.1.2.1] | (RefSeq) serine hydroxymethyltransferase 7-like isoform X1 (A)+ K01188 beta-glucosidase [EC:3.2.1.21] | (RefSeq) beta-glucosidase 11-like (A)+ K01188 beta-glucosidase [EC:3.2.1.21] | (RefSeq) putative beta-glucosidase 41 isoform X1 (A)+ K01188 beta-glucosidase [EC:3.2.1.21] | (RefSeq) beta-glucosidase 12-like (A)+ K01188 beta-glucosidase [EC:…	pme0010;mws0001	2	C3H7NO3+ C4H8N2O3
Glutathione metabolism	ko00480	0.716108	0.711446	gene-LOC21407427;novel.666;gene-LOC21398107;gene-LOC21390814;gene-LOC112090768;gene-LOC21403922;gene-LOC21406421;gene-LOC21406422;gene-LOC112092609;novel.2798;gene-LOC21394060;gene-LOC21402603;gene-LOC21403012;gene-LOC21402790	14	K00432 glutathione peroxidase [EC:1.11.1.9] | (RefSeq) probable glutathione peroxidase 2 (A)+ K00432 glutathione peroxidase [EC:1.11.1.9] | (RefSeq) phospholipid hydroperoxide glutathione peroxidase 1, chloroplastic (A)+ K00797 spermidine synthase [EC:2.5.1.16] | (RefSeq) spermidine synthase 1-like (A)+ K00799 glutathione S-transferase [EC:2.5.1.18] | (RefSeq) probable glutathione S-transferase (…	Hmfn000531;mws4134	2	C6H8O6+ C20H32N6O12S2
Starch and sucrose metabolism	ko00500	0.00843717	0.312207	gene-LOC21396192;gene-LOC21400469;gene-LOC21405969;gene-LOC21394396;gene-LOC21405855;gene-LOC21385980;gene-LOC21407280;gene-LOC21407567;gene-LOC21395116;gene-LOC21401539;gene-LOC21403243;gene-LOC21396919;gene-LOC21407161;gene-LOC21389771;novel.2287;gene-LOC21406136;gene-LOC21395233;gene-LOC21398455;gene-LOC21399108;gene-LOC112090324;gene-LOC21388322;gene-LOC21408604;gene-LOC21402017;gene-LOC21404…	64	K00688 glycogen phosphorylase [EC:2.4.1.1] | (RefSeq) glycogen phosphorylase 1-like isoform X1 (A)+ K00688 glycogen phosphorylase [EC:2.4.1.1] | (RefSeq) glycogen phosphorylase 1-like (A)+ K00688 glycogen phosphorylase [EC:2.4.1.1] | (RefSeq) glycogen phosphorylase 1-like (A)+ K00695 sucrose synthase [EC:2.4.1.13] | (RefSeq) sucrose synthase 2 (A)+ K00695 sucrose synthase [EC:2.4.1.13] | (GenBank…	mws4170;mws1090;pmb2922;pme3313	4	C6H12O6+ C6H13O9P+ C15H24N2O17P2+ C6H13O9P
Amino sugar and nucleotide sugar metabolism	ko00520	0.487856	0.485787	gene-LOC21390866;gene-LOC21401539;gene-LOC21403243;gene-LOC21402312;gene-LOC21394739;gene-LOC21401096;gene-LOC21401102;gene-LOC21411446;gene-LOC112094888;novel.1089;gene-LOC21385942;gene-LOC21402435;gene-LOC21409001;gene-LOC21408270;gene-LOC112092678;novel.740;novel.91;novel.1966;novel.1983;novel.2005;gene-LOC21385590;gene-LOC21409110;gene-LOC21400943;novel.604;gene-LOC21391131;gene-LOC21406889;g…	35	K00770 1,4-beta-D-xylan synthase [EC:2.4.2.24] | (RefSeq) cellulose synthase-like protein D5 (A)+ K00975 glucose-1-phosphate adenylyltransferase [EC:2.7.7.27] | (RefSeq) glucose-1-phosphate adenylyltransferase large subunit 1-like (A)+ K00975 glucose-1-phosphate adenylyltransferase [EC:2.7.7.27] | (RefSeq) inactive glucose-1-phosphate adenylyltransferase small subunit 2, chloroplastic (A)+ K01097…	mws4170;pmf0138;mws1090;pmb2922	4	C6H12O6+ C6H12O6+ C6H13O9P+ C15H24N2O17P2
Glycerolipid metabolism	ko00561	0.0043068	0.381123	gene-LOC21399995;gene-LOC21396538;gene-LOC21398387;gene-LOC21392223;gene-LOC21392593;gene-LOC21397235;gene-LOC21397437;gene-LOC21398696;gene-LOC21407204;gene-LOC21407207;gene-LOC21408968;gene-LOC21386044;gene-LOC21387103;gene-LOC21388528;gene-LOC21389390;gene-LOC21406804;gene-LOC21408132;gene-LOC21402435;gene-LOC21405551;gene-LOC21394497;gene-LOC21395362;gene-LOC21385791;gene-LOC21409930;gene-LOC…	32	K00002 alcohol dehydrogenase (NADP+) [EC:1.1.1.2] | (RefSeq) NADPH-dependent aldo-keto reductase, chloroplastic-like (A)+ K00128 aldehyde dehydrogenase (NAD+) [EC:1.2.1.3] | (RefSeq) aldehyde dehydrogenase family 3 member H1 isoform X1 (A)+ K00128 aldehyde dehydrogenase (NAD+) [EC:1.2.1.3] | (RefSeq) aldehyde dehydrogenase family 3 member F1-like (A)+ K00679 phospholipid:diacylglycerol acyltransf…	pmb2922;mws1090	2	C15H24N2O17P2+ C6H13O9P
Inositol phosphate metabolism	ko00562	0.860045	0.855293	gene-LOC21385851;gene-LOC21388954;gene-LOC21406738;gene-LOC112094308;gene-LOC21385912;gene-LOC21400765;gene-LOC21408206;gene-LOC21386123;gene-LOC21398664;gene-LOC21407070;gene-LOC21389899;gene-LOC21387774	12	K00469 inositol oxygenase [EC:1.13.99.1] | (RefSeq) inositol oxygenase 1 (A)+ K00469 inositol oxygenase [EC:1.13.99.1] | (RefSeq) inositol oxygenase 1 (A)+ K00889 1-phosphatidylinositol-4-phosphate 5-kinase [EC:2.7.1.68] | (RefSeq) phosphatidylinositol 4-phosphate 5-kinase 6-like (A)+ K00889 1-phosphatidylinositol-4-phosphate 5-kinase [EC:2.7.1.68] | (RefSeq) hypothetical protein (A)+ K00889 1-ph…	Hmln000297	1	C6H12O6
Glycosylphosphatidylinositol (GPI)-anchor biosynthesis	ko00563	0.535241	0.318612	gene-LOC21399123;gene-LOC112090745;gene-LOC112092713;gene-LOC112092755;novel.1424;novel.1587;novel.2913	7	K03860 phosphatidylinositol glycan, class Q | (RefSeq) N-acetylglucosaminyl-phosphatidylinositol biosynthetic protein gpi1-like (A)+ K03860 phosphatidylinositol glycan, class Q | (RefSeq) N-acetylglucosaminyl-phosphatidylinositol biosynthetic protein gpi1-like (A)+ K03860 phosphatidylinositol glycan, class Q | (RefSeq) N-acetylglucosaminyl-phosphatidylinositol biosynthetic protein gpi1-like (A)+ …	mws0704	1	C2H8NO4P
Glycerophospholipid metabolism	ko00564	0.121574	0.496149	gene-LOC21406804;gene-LOC112091749;gene-LOC21409201;gene-LOC21409202;novel.554;gene-LOC21409864;gene-LOC21389021;gene-LOC21386123;gene-LOC21397448;gene-LOC21405914;gene-LOC21403674;gene-LOC21400374;gene-LOC21395623;gene-LOC21398684;gene-LOC21401727;gene-LOC21404249;gene-LOC21384378;novel.3310;gene-LOC21386433;gene-LOC21393655;gene-LOC21393656;gene-LOC21406774;gene-LOC21396388;gene-LOC21400335;nov…	27	K00901 diacylglycerol kinase (ATP) [EC:2.7.1.107] | (RefSeq) uncharacterized protein LOC110754890 (A)+ K00968 choline-phosphate cytidylyltransferase [EC:2.7.7.15] | (RefSeq) choline-phosphate cytidylyltransferase 1 (A)+ K00993 ethanolaminephosphotransferase [EC:2.7.8.1] | (RefSeq) uncharacterized protein LOC106453259 (A)+ K00993 ethanolaminephosphotransferase [EC:2.7.8.1] | (RefSeq) uncharacteriz…	pme0010;mws0704;pme2433	3	C3H7NO3+ C2H8NO4P+ C4H11NO2
Linoleic acid metabolism	ko00591	0.407238	0.0202413	gene-LOC21391372;gene-LOC21392890;gene-LOC21409864;gene-LOC21389021;gene-LOC21401921;gene-LOC21404044;gene-LOC21406031;gene-LOC21411676;gene-LOC21410719;gene-LOC21412472;novel.39;novel.2708;novel.3007;novel.606;novel.1827	15	K00454 lipoxygenase [EC:1.13.11.12] | (RefSeq) linoleate 13S-lipoxygenase 2-1, chloroplastic-like (A)+ K00454 lipoxygenase [EC:1.13.11.12] | (RefSeq) linoleate 13S-lipoxygenase 3-1, chloroplastic-like (A)+ K01047 secretory phospholipase A2 [EC:3.1.1.4] | (RefSeq) phospholipase A2 homolog 3-like (A)+ K01047 secretory phospholipase A2 [EC:3.1.1.4] | (RefSeq) phospholipase A2-alpha (A)+ K07418 cytoc…	pmn001694;Lmbn004685;Rfmb091;pmb2799;Lmbn005662;Lmbn005487;Lmbn005369;Lmbn005443;pmb2804	9	C18H34O5+ C18H32O4+ C18H32O3+ C18H32O3+ C18H32O3+ C18H34O4+ C18H32O3+ C18H30O3+ C18H32O4
alpha-Linolenic acid metabolism	ko00592	0.135639	0.0137548	gene-LOC21398892;gene-LOC21385736;gene-LOC21391372;gene-LOC21392890;gene-LOC21409864;gene-LOC21389021;gene-LOC21409614;gene-LOC21409623;gene-LOC21397444;gene-LOC21409989;gene-LOC21403786;gene-LOC21400402;gene-LOC21393655;gene-LOC21393656;gene-LOC21406774	15	K00224 chloroplastic oxoene reductase [EC:1.3.1.-] | (RefSeq) chloroplast envelope quinone oxidoreductase homolog (A)+ K00232 acyl-CoA oxidase [EC:1.3.3.6] | (RefSeq) acyl-coenzyme A oxidase 3, peroxisomal-like (A)+ K00454 lipoxygenase [EC:1.13.11.12] | (RefSeq) linoleate 13S-lipoxygenase 2-1, chloroplastic-like (A)+ K00454 lipoxygenase [EC:1.13.11.12] | (RefSeq) linoleate 13S-lipoxygenase 3-1, c…	Zmyn004732;Zmyn004676;pmb2791;Zmyn004943;Zmpn003368;Zmyn004548;Zmyn004449	7	C18H30O3+ C18H30O3+ C18H30O4+ C17H28O2+ C18H30O3+ C18H28O3+ C18H30O4
Sphingolipid metabolism	ko00600	0.258004	0.0970834	gene-LOC21395327;gene-LOC21384806;gene-LOC21394497;gene-LOC21395362;gene-LOC21385791;gene-LOC21391066;gene-LOC21391310;gene-LOC21396549;gene-LOC21407149;gene-LOC21409894;gene-LOC21410046;gene-LOC21388032;gene-LOC21406380;novel.285;novel.1196;gene-LOC21408202	16	K04712 sphingolipid 4-desaturase/C4-monooxygenase [EC:1.14.19.17 1.14.18.5] | (RefSeq) sphingolipid delta(4)-desaturase DES1-like (A)+ K04713 sphinganine C4-monooxygenase [EC:1.14.18.5] | (RefSeq) sphinganine C4-monooxygenase 1 (A)+ K07407 alpha-galactosidase [EC:3.2.1.22] | (RefSeq) alpha-galactosidase 3 isoform X1 (A)+ K07407 alpha-galactosidase [EC:3.2.1.22] | (RefSeq) alpha-galactosidase-like…	mws0704;pme0010;ML10195036	3	C2H8NO4P+ C3H7NO3+ C18H37NO2
Pyruvate metabolism	ko00620	0.835295	0.902137	gene-LOC21396538;gene-LOC21398387;gene-LOC112090676;novel.2510;gene-LOC21394740;gene-LOC21386264;novel.3642;gene-LOC21394558;gene-LOC21400137;gene-LOC112091805;gene-LOC21390646;gene-LOC21401028;gene-LOC21403877;gene-LOC21410030	14	K00128 aldehyde dehydrogenase (NAD+) [EC:1.2.1.3] | (RefSeq) aldehyde dehydrogenase family 3 member H1 isoform X1 (A)+ K00128 aldehyde dehydrogenase (NAD+) [EC:1.2.1.3] | (RefSeq) aldehyde dehydrogenase family 3 member F1-like (A)+ K00627 pyruvate dehydrogenase E2 component (dihydrolipoamide acetyltransferase) [EC:2.3.1.12] | (RefSeq) dihydrolipoyllysine-residue acetyltransferase component 4 of p…	mws2125	1	C3H5O6P
Glyoxylate and dicarboxylate metabolism	ko00630	0.867777	0.760575	gene-LOC21390787;gene-LOC21399802;gene-LOC21411857;gene-LOC112094908;gene-LOC21384011;novel.3254;novel.3401;novel.963;gene-LOC21411624;gene-LOC112093953;gene-LOC112095181;gene-LOC21401187;gene-LOC112092345;gene-LOC21388254	14	K00600 glycine hydroxymethyltransferase [EC:2.1.2.1] | (RefSeq) serine hydroxymethyltransferase 7-like isoform X1 (A)+ K01602 ribulose-bisphosphate carboxylase small chain [EC:4.1.1.39] | (RefSeq) ribulose bisphosphate carboxylase small chain clone 512-like isoform X1 (A)+ K01681 aconitate hydratase [EC:4.2.1.3] | (RefSeq) aconitate hydratase 1 (A)+ K01681 aconitate hydratase [EC:4.2.1.3] | (RefS…	pme0193;mws0281;pme0010;Zmyn000453	4	C5H10N2O3+ C6H8O7+ C3H7NO3+ C6H8O7
Butanoate metabolism	ko00650	0.992724	0.711446	gene-LOC21402209	1	K01580 glutamate decarboxylase [EC:4.1.1.15] | (RefSeq) glutamate decarboxylase 4-like (A)	Lmbn001288;pme3011	2	C5H8O4+ C4H9NO2
Carbon fixation in photosynthetic organisms	ko00710	0.96701	0.881503	gene-LOC21390149;gene-LOC112091166;gene-LOC112093788;gene-LOC21394558;gene-LOC21399802;gene-LOC21396972;gene-LOC21407070;gene-LOC21407327	8	K00134 glyceraldehyde 3-phosphate dehydrogenase [EC:1.2.1.12] | (RefSeq) glyceraldehyde-3-phosphate dehydrogenase, cytosolic isoform X1 (A)+ K00927 phosphoglycerate kinase [EC:2.7.2.3] | (RefSeq) uncharacterized LOC109182250 (A)+ K00927 phosphoglycerate kinase [EC:2.7.2.3] | (RefSeq) uncharacterized LOC109182250 (A)+ K01006 pyruvate, orthophosphate dikinase [EC:2.7.9.1] | (RefSeq) pyruvate, phosp…	mws2125;pme3313	2	C3H5O6P+ C6H13O9P
Thiamine metabolism	ko00730	0.821138	0.685045	gene-LOC21390173;gene-LOC112095300;gene-LOC21405663	3	K00939 adenylate kinase [EC:2.7.4.3] | (RefSeq) adenylate kinase 4 (A)+ K00939 adenylate kinase [EC:2.7.4.3] | (RefSeq) adenylate kinase, chloroplastic (A)+ K01662 1-deoxy-D-xylulose-5-phosphate synthase [EC:2.2.1.7] | (RefSeq) probable 1-deoxy-D-xylulose-5-phosphate synthase 2, chloroplastic isoform X1 (A)	pmb0530	1	C21H27N7O14P2
Vitamin B6 metabolism	ko00750	0.748954	0.902137	gene-LOC21404627;gene-LOC21388051	2	K13248 pyridoxal phosphate phosphatase PHOSPHO2 [EC:3.1.3.74] | (RefSeq) LOW QUALITY PROTEIN: inorganic pyrophosphatase 3 (A)+ K13248 pyridoxal phosphate phosphatase PHOSPHO2 [EC:3.1.3.74] | (RefSeq) inorganic pyrophosphatase 1 (A)	pme0193	1	C5H10N2O3
Nicotinate and nicotinamide metabolism	ko00760	0.340323	0.566354	gene-LOC21403401;gene-LOC21391330;gene-LOC21394548;gene-LOC21385676;gene-LOC112090528;gene-LOC21387954;gene-LOC21397059	7	K00278 L-aspartate oxidase [EC:1.4.3.16] | (RefSeq) L-aspartate oxidase, chloroplastic (A)+ K00858 NAD+ kinase [EC:2.7.1.23] | (RefSeq) putative NAD kinase 3 (A)+ K01240 uridine nucleosidase [EC:3.2.2.3] | (RefSeq) probable uridine nucleosidase 1 isoform X1 (A)+ K01240 uridine nucleosidase [EC:3.2.2.3] | (RefSeq) uridine nucleosidase 1-like (A)+ K03787 5'-nucleotidase [EC:3.1.3.5] | (RefSeq) unch…	pme3011;mws0133;pmb0530;pma3101	4	C4H9NO2+ C6H6N2O+ C21H27N7O14P2+ C11H14NO6+
Pantothenate and CoA biosynthesis	ko00770	0.787517	0.783211	gene-LOC21401644;gene-LOC21396538;gene-LOC21398387;gene-LOC21390509;gene-LOC21390510	5	K00053 ketol-acid reductoisomerase [EC:1.1.1.86] | (RefSeq) ketol-acid reductoisomerase, chloroplastic-like (A)+ K00128 aldehyde dehydrogenase (NAD+) [EC:1.2.1.3] | (RefSeq) aldehyde dehydrogenase family 3 member H1 isoform X1 (A)+ K00128 aldehyde dehydrogenase (NAD+) [EC:1.2.1.3] | (RefSeq) aldehyde dehydrogenase family 3 member F1-like (A)+ K00826 branched-chain amino acid aminotransferase [EC:…	Lmbn001288;Lmgn000160	2	C5H8O4+ C4H8N2O3
Biotin metabolism	ko00780	0.0446573	0.685045	gene-LOC21397821;gene-LOC21400995;gene-LOC21401382;gene-LOC21406870;gene-LOC112090694;gene-LOC21386680;novel.2053	7	K00059 3-oxoacyl-[acyl-carrier protein] reductase [EC:1.1.1.100] | (RefSeq) 3-oxoacyl-[acyl-carrier-protein] reductase 4 (A)+ K00208 enoyl-[acyl-carrier protein] reductase I [EC:1.3.1.9 1.3.1.10] | (RefSeq) enoyl-[acyl-carrier-protein] reductase [NADH] 1, chloroplastic-like (A)+ K00208 enoyl-[acyl-carrier protein] reductase I [EC:1.3.1.9 1.3.1.10] | (RefSeq) enoyl-[acyl-carrier-protein] reductase…	pme0026	1	C6H14N2O2
Folate biosynthesis	ko00790	0.881109	0.536397	gene-LOC21386200;gene-LOC21393458;gene-LOC21394133	3	K01307 gamma-glutamyl hydrolase [EC:3.4.19.9] | (RefSeq) gamma-glutamyl hydrolase 2 (A)+ K03639 GTP 3',8-cyclase [EC:4.1.99.22] | (RefSeq) GTP 3',8-cyclase, mitochondrial (A)+ K14652 3,4-dihydroxy 2-butanone 4-phosphate synthase / GTP cyclohydrolase II [EC:4.1.99.12 3.5.4.25] | (RefSeq) monofunctional riboflavin biosynthesis protein RIBA 3, chloroplastic isoform X1 (A)	mws1336	1	C7H7NO2
Indole alkaloid biosynthesis	ko00901	0.486522	0.685045	gene-LOC21404914;gene-LOC21408112;gene-LOC21402301;gene-LOC21409230;gene-LOC21410032	5	K01593 aromatic-L-amino-acid/L-tryptophan decarboxylase [EC:4.1.1.28 4.1.1.105] | (RefSeq) tyrosine/DOPA decarboxylase (A)+ K01593 aromatic-L-amino-acid/L-tryptophan decarboxylase [EC:4.1.1.28 4.1.1.105] | (RefSeq) tyrosine/DOPA decarboxylase (A)+ K01757 strictosidine synthase [EC:4.3.3.2] | (RefSeq) protein STRICTOSIDINE SYNTHASE-LIKE 12 (A)+ K01757 strictosidine synthase [EC:4.3.3.2] | (RefSeq)…	mws4170	1	C6H12O6
Zeatin biosynthesis	ko00908	0.0974571	0.588121	gene-LOC21399606;gene-LOC21393340;gene-LOC21399600;gene-LOC112090765;novel.3620;gene-LOC21391359;gene-LOC21405410;gene-LOC21405414;gene-LOC21405417;gene-LOC21405641	10	K00279 cytokinin dehydrogenase [EC:1.5.99.12] | (RefSeq) cytokinin dehydrogenase 1-like isoform X1 (A)+ K10760 adenylate dimethylallyltransferase (cytokinin synthase) [EC:2.5.1.27 2.5.1.112] | (RefSeq) adenylate isopentenyltransferase 5, chloroplastic (A)+ K13495 cis-zeatin O-glucosyltransferase [EC:2.4.1.215] | (RefSeq) zeatin O-glucosyltransferase-like isoform X1 (A)+ K13495 cis-zeatin O-glucos…	MWSmce668;pmb2922;pme1474	3	C10H16N5O13P3+ C15H24N2O17P2+ C11H15N5O3S
Nitrogen metabolism	ko00910	0.460934	0.536397	gene-LOC21406166;gene-LOC21410142;gene-LOC112093817;gene-LOC21390920;gene-LOC21410339;gene-LOC21403045	6	K00261 glutamate dehydrogenase (NAD(P)+) [EC:1.4.1.3] | (RefSeq) glutamate dehydrogenase 2-like (A)+ K00366 ferredoxin-nitrite reductase [EC:1.7.7.1] | (RefSeq) ferredoxin--nitrite reductase, chloroplastic (A)+ K01673 carbonic anhydrase [EC:4.2.1.1] | (RefSeq) beta carbonic anhydrase 5, chloroplastic-like isoform X1 (A)+ K01674 carbonic anhydrase [EC:4.2.1.1] | (RefSeq) alpha carbonic anhydrase 7…	pme0193	1	C5H10N2O3
Sulfur metabolism	ko00920	0.752337	0.786352	gene-LOC112094907;gene-LOC21401026;gene-LOC21396515;gene-LOC21394477;gene-LOC21409507	5	K01738 cysteine synthase [EC:2.5.1.47] | (RefSeq) bifunctional L-3-cyanoalanine synthase/cysteine synthase D1-like (A)+ K05907 adenylyl-sulfate reductase (glutathione) [EC:1.8.4.9] | (RefSeq) 5'-adenylylsulfate reductase 3, chloroplastic-like (A)+ K13811 3'-phosphoadenosine 5'-phosphosulfate synthase [EC:2.7.7.4 2.7.1.25] | (RefSeq) ATP sulfurylase 1, chloroplastic-like (A)+ K17285 methanethiol o…	pme0010	1	C3H7NO3
Phenylpropanoid biosynthesis	ko00940	0.0765276	0.781327	gene-LOC21409656;gene-LOC21409658;gene-LOC21385909;gene-LOC21400231;gene-LOC21402709;gene-LOC21406665;gene-LOC21407160;gene-LOC21410359;gene-LOC112094103;gene-LOC21387029;gene-LOC21402017;gene-LOC21404003;gene-LOC21410659;gene-LOC21410661;gene-LOC21410662;gene-LOC21410665;gene-LOC21410669;gene-LOC21390079;gene-LOC21400434;gene-LOC21386277;gene-LOC21389140;novel.3693;gene-LOC21397857;gene-LOC21403…	54	K00083 cinnamyl-alcohol dehydrogenase [EC:1.1.1.195] | (RefSeq) cinnamyl alcohol dehydrogenase 1 (A)+ K00083 cinnamyl-alcohol dehydrogenase [EC:1.1.1.195] | (RefSeq) cinnamyl alcohol dehydrogenase 1 (A)+ K00083 cinnamyl-alcohol dehydrogenase [EC:1.1.1.195] | (RefSeq) mannitol dehydrogenase-like (A)+ K00430 peroxidase [EC:1.11.1.7] | (RefSeq) cationic peroxidase 2 (A)+ K00430 peroxidase [EC:1.11.1…	mws0906;pmb3074;Hmln002806;mws1077;mws2213	5	C16H22O8+ C16H18O8+ C16H16O8+ C16H18O9+ C9H8O2
Flavonoid biosynthesis	ko00941	0.722202	0.401462	gene-LOC21410141;gene-LOC21411675;gene-LOC21412323;gene-LOC21412324;gene-LOC21403643;gene-LOC21399457;gene-LOC21393738;gene-LOC21400523;gene-LOC21400524;gene-LOC21400525;gene-LOC21406783;gene-LOC21407324;gene-LOC21386457;gene-LOC21400588;gene-LOC21404779	15	K00660 chalcone synthase [EC:2.3.1.74] | (RefSeq) chalcone synthase 2-like (A)+ K00660 chalcone synthase [EC:2.3.1.74] | (RefSeq) chalcone synthase (A)+ K00660 chalcone synthase [EC:2.3.1.74] | (RefSeq) chalcone synthase (A)+ K00660 chalcone synthase [EC:2.3.1.74] | (RefSeq) chalcone synthase (A)+ K01859 chalcone isomerase [EC:5.5.1.6] | (RefSeq) probable chalcone--flavonone isomerase 3 (A)+ K052…	Lmsn003297;Lmlp006175;mws2118;mws0064;pmb3074;Hmln002806	6	C21H22O11+ C21H22O10+ C21H24O10+ C15H12O6+ C16H18O8+ C16H16O8
Flavone and flavonol biosynthesis	ko00944	0.367763	0.163682	gene-LOC21401936;gene-LOC21403900;gene-LOC21405030;gene-LOC21384441;gene-LOC21393596	5	K13264 isoflavone 7-O-glucoside-6''-O-malonyltransferase [EC:2.3.1.115] | (RefSeq) phenolic glucoside malonyltransferase 1-like (A)+ K13264 isoflavone 7-O-glucoside-6''-O-malonyltransferase [EC:2.3.1.115] | (Kazusa) Lj2g3v1090790.1; - (A)+ K13264 isoflavone 7-O-glucoside-6''-O-malonyltransferase [EC:2.3.1.115] | (Kazusa) Lj2g3v1090790.1; - (A)+ K13264 isoflavone 7-O-glucoside-6''-O-malonyltransfe…	Lmjp002596;Lmqp002170;pme2459;MWSHY0189;Lmsn002815;Hmcp001618;MWSHY0080	7	C26H28O16+ C33H40O21+ C21H20O11+ C21H20O10+ C27H30O15+ C32H38O20+ C27H30O15
Stilbenoid, diarylheptanoid and gingerol biosynthesis	ko00945	0.798206	0.510589	gene-LOC21393738;gene-LOC21400523;gene-LOC21400524;gene-LOC21400525;gene-LOC21406783;gene-LOC21407324;gene-LOC21386457;gene-LOC21393835	8	K13065 shikimate O-hydroxycinnamoyltransferase [EC:2.3.1.133] | (RefSeq) agmatine hydroxycinnamoyltransferase 1-like (A)+ K13065 shikimate O-hydroxycinnamoyltransferase [EC:2.3.1.133] | (RefSeq) shikimate O-hydroxycinnamoyltransferase-like (A)+ K13065 shikimate O-hydroxycinnamoyltransferase [EC:2.3.1.133] | (RefSeq) shikimate O-hydroxycinnamoyltransferase-like (A)+ K13065 shikimate O-hydroxycinna…	pmb3074;Hmln002806	2	C16H18O8+ C16H16O8
Tropane, piperidine and pyridine alkaloid biosynthesis	ko00960	0.950344	0.588121	novel.3054;novel.1016;gene-LOC112093672;gene-LOC112093684	4	K00815 tyrosine aminotransferase [EC:2.6.1.5] | (RefSeq) probable aminotransferase TAT2 (A)+ K00817 histidinol-phosphate aminotransferase [EC:2.6.1.9] | (RefSeq) histidinol-phosphate aminotransferase, chloroplastic (A)+ K08081 tropinone reductase I [EC:1.1.1.206] | (RefSeq) tropinone reductase homolog (A)+ K08081 tropinone reductase I [EC:1.1.1.206] | (RefSeq) tropinone reductase homolog (A)	mws0159;Rfmb319;pme0026	3	C9H8O3+ C6H11NO2+ C6H14N2O2
Aminoacyl-tRNA biosynthesis	ko00970	0.999996	0.679112	gene-LOC21395941;gene-LOC21395046	2	K01875 seryl-tRNA synthetase [EC:6.1.1.11] | (RefSeq) serine--tRNA ligase, chloroplastic/mitochondrial isoform X1 (A)+ K02433 aspartyl-tRNA(Asn)/glutamyl-tRNA(Gln) amidotransferase subunit A [EC:6.3.5.6 6.3.5.7] | (RefSeq) Glutamyl-tRNA(Gln) amidotransferase subunit A (A)	mws0260;mws0001;pme0193;pme0010;pme0026	5	C6H14N4O2+ C4H8N2O3+ C5H10N2O3+ C3H7NO3+ C6H14N2O2
Biosynthesis of unsaturated fatty acids	ko01040	0.485289	0.324652	gene-LOC21385736;gene-LOC21410238;gene-LOC21391283;gene-LOC21386779	4	K00232 acyl-CoA oxidase [EC:1.3.3.6] | (RefSeq) acyl-coenzyme A oxidase 3, peroxisomal-like (A)+ K10251 17beta-estradiol 17-dehydrogenase / very-long-chain 3-oxoacyl-CoA reductase [EC:1.1.1.62 1.1.1.330] | (RefSeq) very-long-chain 3-oxoacyl-CoA reductase 1-like (A)+ K10256 omega-6 fatty acid desaturase / acyl-lipid omega-6 desaturase (Delta-12 desaturase) [EC:1.14.19.6 1.14.19.22] | (RefSeq) omeg…	pmf0397;Lmyn011997;pmf0400;Zmpn003698;pmn001610	5	C20H40O2+ C22H42O2+ C22H44O2+ C20H34O2+ C20H36O2
Metabolic pathways	ko01100	0.0725982	0.99963	gene-LOC21399995;gene-LOC21388822;gene-LOC21395928;gene-LOC21395929;gene-LOC21401644;gene-LOC21397821;gene-LOC21409656;gene-LOC21409658;gene-LOC21385909;gene-LOC21406194;gene-LOC21395940;gene-LOC21396538;gene-LOC21398387;gene-LOC21390149;gene-LOC21403577;gene-LOC21400995;gene-LOC21401382;gene-LOC21385736;gene-LOC21406166;gene-LOC21403401;gene-LOC21392924;gene-LOC21402770;gene-LOC21410142;gene-LOC…	566	K00002 alcohol dehydrogenase (NADP+) [EC:1.1.1.2] | (RefSeq) NADPH-dependent aldo-keto reductase, chloroplastic-like (A)+ K00008 L-iditol 2-dehydrogenase [EC:1.1.1.14] | (RefSeq) sorbitol dehydrogenase (A)+ K00020 3-hydroxyisobutyrate dehydrogenase [EC:1.1.1.31] | (RefSeq) 6-phosphogluconate dehydrogenase-like protein (A)+ K00020 3-hydroxyisobutyrate dehydrogenase [EC:1.1.1.31] | (RefSeq) 6-phosp…	mws0704;pme1286;mws0491;mws4170;pmb2922;mws0064;MWSmce668;Rfmb319;pme0181;pmb2507;pme1474;pme1119;pmf0139;pme0278;Zmyn000453;mws0281;Lmbn005662;pme3961;Lmbn001288;mws0260;Hmfn000531;pme3033;mws0133;ML10175762;mws0159;Zmyn004548;mws0001;mws0248;mws0437;pme0010;Lmgn000160;Hmln002806;pme3011;pme1109;pme1292;MA10039641;ML10195036;pmf0138;mws0277;mws2125;Hmln000297;pme1184;mws4134;pma3101;pme0026;pme3…	64	C2H8NO4P+ C14H20N6O5S+ C8H11N+ C6H12O6+ C15H24N2O17P2+ C15H12O6+ C10H16N5O13P3+ C6H11NO2+ C7H11N3O2+ C5H11O7P+ C11H15N5O3S+ C10H12N4O5+ C6H12O6+ C7H14N2O4+ C6H8O7+ C6H8O7+ C18H32O3+ C10H13N5O3+ C5H8O4+ C6H14N4O2+ C6H8O6+ C4H9NO2+ C6H6N2O+ C8H8+ C9H8O3+ C18H28O3+ C4H8N2O3+ C9H12N2O6+ C5H12O5+ C3H7NO3+ C4H8N2O3+ C16H16O8+ C4H9NO2+ C5H5N5O+ C8H8O4+ C12H22O11+ C18H37NO2+ C6H12O6+ C7H12O6+ C3H5O6P+ C6…
Biosynthesis of secondary metabolites	ko01110	0.0223761	0.992729	gene-LOC21399995;gene-LOC21401644;gene-LOC21397821;gene-LOC21409656;gene-LOC21409658;gene-LOC21385909;gene-LOC21395940;gene-LOC21396538;gene-LOC21398387;gene-LOC21390149;gene-LOC21403577;gene-LOC21400995;gene-LOC21401382;gene-LOC21398892;gene-LOC21385736;gene-LOC21395351;gene-LOC21395352;gene-LOC21395356;gene-LOC21384900;gene-LOC21384902;gene-LOC21385502;gene-LOC21400231;gene-LOC21402709;gene-LOC…	329	K00002 alcohol dehydrogenase (NADP+) [EC:1.1.1.2] | (RefSeq) NADPH-dependent aldo-keto reductase, chloroplastic-like (A)+ K00053 ketol-acid reductoisomerase [EC:1.1.1.86] | (RefSeq) ketol-acid reductoisomerase, chloroplastic-like (A)+ K00059 3-oxoacyl-[acyl-carrier protein] reductase [EC:1.1.1.100] | (RefSeq) 3-oxoacyl-[acyl-carrier-protein] reductase 4 (A)+ K00083 cinnamyl-alcohol dehydrogenase …	Lmsn002815;mws4170;Zmyn004548;mws0001;pmb2791;MWSmce668;Hmln002806;pme0010;pmb2922;mws0064;Rfmb319;mws2125;Hmln000297;mws1077;pmb3074;mws2118;mws0281;pme0278;Zmyn000453;pme0026;mws0260;mws2213;Lmbn001288;mws1090;Zmyn004449;pme0075;Hmfn000531;pme3313;mws0159	29	C27H30O15+ C6H12O6+ C18H28O3+ C4H8N2O3+ C18H30O4+ C10H16N5O13P3+ C16H16O8+ C3H7NO3+ C15H24N2O17P2+ C15H12O6+ C6H11NO2+ C3H5O6P+ C6H12O6+ C16H18O9+ C16H18O8+ C21H24O10+ C6H8O7+ C7H14N2O4+ C6H8O7+ C6H14N2O2+ C6H14N4O2+ C9H8O2+ C5H8O4+ C6H13O9P+ C18H30O4+ C7H11NO5+ C6H8O6+ C6H13O9P+ C9H8O3
Carbon metabolism	ko01200	0.999737	0.822231	gene-LOC21395940;gene-LOC21390149;gene-LOC21385736;gene-LOC21406166;gene-LOC21390787;gene-LOC112090676;novel.2510;gene-LOC21394740;gene-LOC21386264;novel.3642;gene-LOC112091166;gene-LOC112093788;gene-LOC21394558;gene-LOC21409102;gene-LOC21385254;gene-LOC21399802;gene-LOC21396972;gene-LOC21411857;gene-LOC112094908;gene-LOC21384011;novel.3254;novel.3401;novel.963;gene-LOC112094907;gene-LOC21407070;…	31	K00121 S-(hydroxymethyl)glutathione dehydrogenase / alcohol dehydrogenase [EC:1.1.1.284 1.1.1.1] | (RefSeq) alcohol dehydrogenase-like 2 (A)+ K00134 glyceraldehyde 3-phosphate dehydrogenase [EC:1.2.1.12] | (RefSeq) glyceraldehyde-3-phosphate dehydrogenase, cytosolic isoform X1 (A)+ K00232 acyl-CoA oxidase [EC:1.3.3.6] | (RefSeq) acyl-coenzyme A oxidase 3, peroxisomal-like (A)+ K00261 glutamate de…	Zmyn000453;pme3313;mws0281;pme0010;mws2125	5	C6H8O7+ C6H13O9P+ C6H8O7+ C3H7NO3+ C3H5O6P
2-Oxocarboxylic acid metabolism	ko01210	0.146657	0.799991	gene-LOC21401644;gene-LOC21390509;gene-LOC21390510;gene-LOC21392051;gene-LOC112091805;gene-LOC21411857;gene-LOC112094908;gene-LOC21384011;novel.3254;novel.3401;novel.963;gene-LOC21410438;gene-LOC21387267;gene-LOC21388226;novel.3178	15	K00053 ketol-acid reductoisomerase [EC:1.1.1.86] | (RefSeq) ketol-acid reductoisomerase, chloroplastic-like (A)+ K00826 branched-chain amino acid aminotransferase [EC:2.6.1.42] | (RefSeq) branched-chain-amino-acid aminotransferase 2, chloroplastic-like (A)+ K00826 branched-chain amino acid aminotransferase [EC:2.6.1.42] | (RefSeq) branched-chain-amino-acid aminotransferase 2, chloroplastic-like i…	mws0159;Lmbn001288;pme0075;mws0281;pme0026;Zmyn000453	6	C9H8O3+ C5H8O4+ C7H11NO5+ C6H8O7+ C6H14N2O2+ C6H8O7
Biosynthesis of amino acids	ko01230	0.175821	0.658706	gene-LOC21401644;gene-LOC21390149;gene-LOC112092602;novel.2923;novel.1390;novel.353;novel.395;novel.618;novel.934;novel.1605;novel.1626;novel.1798;novel.1864;gene-LOC21390787;gene-LOC21405367;gene-LOC21407849;novel.1016;gene-LOC21390509;gene-LOC21390510;gene-LOC21394740;gene-LOC21386264;novel.3642;gene-LOC112091166;gene-LOC112093788;gene-LOC21392051;gene-LOC21408278;gene-LOC21396972;gene-LOC21402…	51	K00053 ketol-acid reductoisomerase [EC:1.1.1.86] | (RefSeq) ketol-acid reductoisomerase, chloroplastic-like (A)+ K00134 glyceraldehyde 3-phosphate dehydrogenase [EC:1.2.1.12] | (RefSeq) glyceraldehyde-3-phosphate dehydrogenase, cytosolic isoform X1 (A)+ K00549 5-methyltetrahydropteroyltriglutamate--homocysteine methyltransferase [EC:2.1.1.14] | (RefSeq) hypothetical protein (A)+ K00549 5-methylte…	mws2125;mws0159;pme0075;pme0193;pme0010;Lmbn001288;mws0260;pme0278;pme0026;Zmyn000453;pme1286;mws0281;mws0001	13	C3H5O6P+ C9H8O3+ C7H11NO5+ C5H10N2O3+ C3H7NO3+ C5H8O4+ C6H14N4O2+ C7H14N2O4+ C6H14N2O2+ C6H8O7+ C14H20N6O5S+ C6H8O7+ C4H8N2O3
ABC transporters	ko02010	0.0170223	0.515362	gene-LOC21389558;gene-LOC21389560;gene-LOC21395141;gene-LOC21397122;gene-LOC21398715;gene-LOC21399075;gene-LOC21406087;gene-LOC21408792;novel.2089;gene-LOC21399277;gene-LOC21399279;gene-LOC112091751;gene-LOC21410195;novel.2025;novel.2255;gene-LOC21400191;gene-LOC21400192;gene-LOC21403574;gene-LOC21386728;gene-LOC21392339;gene-LOC21407851;gene-LOC21408293;gene-LOC21388152	23	K05643 ATP-binding cassette, subfamily A (ABC1), member 3 | (RefSeq) ABC transporter A family member 1 isoform X1 (A)+ K05643 ATP-binding cassette, subfamily A (ABC1), member 3 | (RefSeq) ABC transporter A family member 1 isoform X2 (A)+ K05658 ATP-binding cassette, subfamily B (MDR/TAP), member 1 [EC:3.6.3.44] | (RefSeq) putative multidrug resistance protein (A)+ K05658 ATP-binding cassette, sub…	MA10039641;pmf0138;pme0193;pme1178;pme1194;Hmln000297;pme1119;pme1184;pme0026;mws0248;mws0214;mws4170;pme0010;pme3961;mws0260	15	C12H22O11+ C6H12O6+ C5H10N2O3+ C10H13N5O5+ C9H13N3O4+ C6H12O6+ C10H12N4O5+ C10H13N5O4+ C6H14N2O2+ C9H12N2O6+ C6H14O6+ C6H12O6+ C3H7NO3+ C10H13N5O3+ C6H14N4O2
Phosphatidylinositol signaling system	ko04070	0.958287	0.536397	gene-LOC21406738;gene-LOC112094308;gene-LOC21385912;gene-LOC21406804;gene-LOC21400765;gene-LOC21408206;gene-LOC21403046;novel.2552;gene-LOC21389899;gene-LOC21387774	10	K00889 1-phosphatidylinositol-4-phosphate 5-kinase [EC:2.7.1.68] | (RefSeq) phosphatidylinositol 4-phosphate 5-kinase 6-like (A)+ K00889 1-phosphatidylinositol-4-phosphate 5-kinase [EC:2.7.1.68] | (RefSeq) hypothetical protein (A)+ K00889 1-phosphatidylinositol-4-phosphate 5-kinase [EC:2.7.1.68] | (RefSeq) phosphatidylinositol 4-phosphate 5-kinase 1-like (A)+ K00901 diacylglycerol kinase (ATP) [E…	Hmln000297	1	C6H12O6
